# Supplementary material for: Proteomics reveals the effects of sustained weight loss on the human plasma proteome
Source: Mol Syst Biol. 2016 Dec 22;12(12):901. doi: 10.15252/msb.20167357 (PMC5199119; doi:10.15252/msb.20167357)
Supplement: Supplementary file 2 — Table EV1 [file MSB-12-901-s002.xlsx]

## Sheet: Sheet1
	Table EV1: Individual-specific plasma proteins: Percentage of proteins that have the indicated fold difference of one individual compared to the whole population and the specified CV over five timepoint for this individual.
		CV<10%	CV<20%	CV<30%	CV<40%	CV<50%
	Fold difference >1.2	69.1275	91.9463	96.4206	97.7629	98.8814
	Fold difference >1.5	38.6161	71.2054	79.0179	83.4821	86.1607
	Fold difference >2	15.4018	36.8304	45.5357	51.1161	57.1429
	Fold difference >3	7.36607	16.5179	20.9821	23.8839	26.7857
	Fold difference >4	4.46429	9.59821	12.2768	14.9554	16.7411
	Fold difference >5	3.125	6.91964	8.70536	10.2679	11.1607
	The proteins that were classified as individual specific or unspecific under different criteria can be seen in the table below.
				Fold difference >1.2						Fold difference >1.5						Fold difference >2						Fold difference >3						Fold difference >4						Fold difference >5
	Majority protein IDs	Protein names	Gene names	CV<10%	CV<20%	CV<30%	CV<40%	CV<50%		CV<10%	CV<20%	CV<30%	CV<40%	CV<50%		CV<10%	CV<20%	CV<30%	CV<40%	CV<50%		CV<10%	CV<20%	CV<30%	CV<40%	CV<50%		CV<10%	CV<20%	CV<30%	CV<40%	CV<50%		CV<10%	CV<20%	CV<30%	CV<40%	CV<50%
	A0A024R6I7;A0A0G2JRN3		SERPINA1	Specific	Specific	Specific	Specific	Specific		Specific	Specific	Specific	Specific	Specific		Specific	Specific	Specific	Specific	Specific		Specific	Specific	Specific	Specific	Specific		Specific	Specific	Specific	Specific	Specific		Specific	Specific	Specific	Specific	Specific
	A0A075B6H9		IGLV4-69	Specific	Specific	Specific	Specific	Specific		Specific	Specific	Specific	Specific	Specific		Specific	Specific	Specific	Specific	Specific		Specific	Specific	Specific	Specific	Specific		Unspecific	Unspecific	Unspecific	Unspecific	Unspecific		Unspecific	Unspecific	Unspecific	Unspecific	Unspecific
	A0A075B6I0		IGLV8-61	Specific	Specific	Specific	Specific	Specific		Specific	Specific	Specific	Specific	Specific		Specific	Specific	Specific	Specific	Specific		Specific	Specific	Specific	Specific	Specific		Unspecific	Unspecific	Unspecific	Unspecific	Unspecific		Unspecific	Unspecific	Unspecific	Unspecific	Unspecific
	A0A075B6I1		IGLV4-60	Specific	Specific	Specific	Specific	Specific		Specific	Specific	Specific	Specific	Specific		Specific	Specific	Specific	Specific	Specific		Specific	Specific	Specific	Specific	Specific		Unspecific	Unspecific	Unspecific	Unspecific	Specific		Unspecific	Unspecific	Unspecific	Unspecific	Specific
	A0A075B6I2		IGLV6-57	Unspecific	Specific	Specific	Specific	Specific		Unspecific	Specific	Specific	Specific	Specific		Unspecific	Unspecific	Specific	Specific	Specific		Unspecific	Unspecific	Unspecific	Unspecific	Unspecific		Unspecific	Unspecific	Unspecific	Unspecific	Unspecific		Unspecific	Unspecific	Unspecific	Unspecific	Unspecific
	A0A075B6I5;P01702;P06316	Ig lambda chain V-I region NIG-64;Ig lambda chain V-I region BL2	IGLV1-51	Unspecific	Specific	Specific	Specific	Specific		Unspecific	Specific	Specific	Specific	Specific		Unspecific	Specific	Specific	Specific	Specific		Unspecific	Specific	Specific	Specific	Specific		Unspecific	Unspecific	Unspecific	Unspecific	Unspecific		Unspecific	Unspecific	Unspecific	Unspecific	Unspecific
	A0A075B6I9		IGLV7-46	Specific	Specific	Specific	Specific	Specific		Specific	Specific	Specific	Specific	Specific		Specific	Specific	Specific	Specific	Specific		Unspecific	Specific	Specific	Specific	Specific		Unspecific	Unspecific	Unspecific	Unspecific	Unspecific		Unspecific	Unspecific	Unspecific	Unspecific	Unspecific
	A0A075B6J4		IGLV3-25	Specific	Specific	Specific	Specific	Specific		Unspecific	Specific	Specific	Specific	Specific		Unspecific	Specific	Specific	Specific	Specific		Unspecific	Unspecific	Unspecific	Unspecific	Unspecific		Unspecific	Unspecific	Unspecific	Unspecific	Unspecific		Unspecific	Unspecific	Unspecific	Unspecific	Unspecific
	A0A075B6J7		IGLV3-21	Specific	Specific	Specific	Specific	Specific		Specific	Specific	Specific	Specific	Specific		Specific	Specific	Specific	Specific	Specific		Specific	Specific	Specific	Specific	Specific		Unspecific	Unspecific	Unspecific	Unspecific	Unspecific		Unspecific	Unspecific	Unspecific	Unspecific	Unspecific
	A0A075B6J8		IGLV3-19	Specific	Specific	Specific	Specific	Specific		Specific	Specific	Specific	Specific	Specific		Specific	Specific	Specific	Specific	Specific		Specific	Specific	Specific	Specific	Specific		Specific	Specific	Specific	Specific	Specific		Unspecific	Unspecific	Unspecific	Unspecific	Unspecific
	A0A075B6J9		IGLV2-18	Unspecific	Specific	Specific	Specific	Specific		Unspecific	Specific	Specific	Specific	Specific		Unspecific	Specific	Specific	Specific	Specific		Unspecific	Specific	Specific	Specific	Specific		Unspecific	Specific	Specific	Specific	Specific		Unspecific	Unspecific	Specific	Specific	Specific
	A0A075B6K4		IGLV3-10	Specific	Specific	Specific	Specific	Specific		Specific	Specific	Specific	Specific	Specific		Unspecific	Specific	Specific	Specific	Specific		Unspecific	Unspecific	Specific	Specific	Specific		Unspecific	Unspecific	Specific	Specific	Specific		Unspecific	Unspecific	Unspecific	Specific	Specific
	A0A075B6K5		IGLV3-9	Specific	Specific	Specific	Specific	Specific		Specific	Specific	Specific	Specific	Specific		Unspecific	Specific	Specific	Specific	Specific		Unspecific	Unspecific	Unspecific	Unspecific	Unspecific		Unspecific	Unspecific	Unspecific	Unspecific	Unspecific		Unspecific	Unspecific	Unspecific	Unspecific	Unspecific
	A0A075B6K6		IGLV4-3	Unspecific	Specific	Specific	Specific	Specific		Unspecific	Unspecific	Specific	Specific	Specific		Unspecific	Unspecific	Unspecific	Unspecific	Unspecific		Unspecific	Unspecific	Unspecific	Unspecific	Unspecific		Unspecific	Unspecific	Unspecific	Unspecific	Unspecific		Unspecific	Unspecific	Unspecific	Unspecific	Unspecific
	A0A075B6K9;P0CG05	Ig lambda-2 chain C regions	IGLC2	Specific	Specific	Specific	Specific	Specific		Unspecific	Specific	Specific	Specific	Specific		Unspecific	Unspecific	Unspecific	Unspecific	Unspecific		Unspecific	Unspecific	Unspecific	Unspecific	Unspecific		Unspecific	Unspecific	Unspecific	Unspecific	Unspecific		Unspecific	Unspecific	Unspecific	Unspecific	Unspecific
	A0A075B6L0;P0CG06	Ig lambda-3 chain C regions	IGLC3	Unspecific	Specific	Specific	Specific	Specific		Unspecific	Specific	Specific	Specific	Specific		Unspecific	Unspecific	Specific	Specific	Specific		Unspecific	Unspecific	Unspecific	Specific	Specific		Unspecific	Unspecific	Unspecific	Unspecific	Unspecific		Unspecific	Unspecific	Unspecific	Unspecific	Unspecific
	A0A075B6L1;A0M8Q6	Ig lambda-7 chain C region	IGLC7	Unspecific	Specific	Specific	Specific	Specific		Unspecific	Specific	Specific	Specific	Specific		Unspecific	Specific	Specific	Specific	Specific		Unspecific	Specific	Specific	Specific	Specific		Unspecific	Specific	Specific	Specific	Specific		Unspecific	Unspecific	Specific	Specific	Specific
	A0A075B6N7		IGHA2	Unspecific	Unspecific	Unspecific	Unspecific	Unspecific		Unspecific	Unspecific	Unspecific	Unspecific	Unspecific		Unspecific	Unspecific	Unspecific	Unspecific	Unspecific		Unspecific	Unspecific	Unspecific	Unspecific	Unspecific		Unspecific	Unspecific	Unspecific	Unspecific	Unspecific		Unspecific	Unspecific	Unspecific	Unspecific	Unspecific
	A0A075B6Q5		IGHV3-64	Specific	Specific	Specific	Specific	Specific		Specific	Specific	Specific	Specific	Specific		Specific	Specific	Specific	Specific	Specific		Unspecific	Unspecific	Unspecific	Unspecific	Unspecific		Unspecific	Unspecific	Unspecific	Unspecific	Unspecific		Unspecific	Unspecific	Unspecific	Unspecific	Unspecific
	A0A0C4DH68;A0A075B6R9		IGKV2-24;IGKV2D-24	Specific	Specific	Specific	Specific	Specific		Specific	Specific	Specific	Specific	Specific		Unspecific	Specific	Specific	Specific	Specific		Unspecific	Specific	Specific	Specific	Specific		Unspecific	Unspecific	Unspecific	Unspecific	Unspecific		Unspecific	Unspecific	Unspecific	Unspecific	Unspecific
	A0A087X0P6;A0A075B6S2;A0A0A0MRZ7		IGKV2D-29;IGKV2D-26	Specific	Specific	Specific	Specific	Specific		Specific	Specific	Specific	Specific	Specific		Specific	Specific	Specific	Specific	Specific		Specific	Specific	Specific	Specific	Specific		Unspecific	Unspecific	Unspecific	Specific	Specific		Unspecific	Unspecific	Unspecific	Unspecific	Unspecific
	A0A075B6S3;P06310	Ig kappa chain V-II region RPMI 6410	IGKV2-30	Specific	Specific	Specific	Specific	Specific		Specific	Specific	Specific	Specific	Specific		Unspecific	Specific	Specific	Specific	Specific		Unspecific	Unspecific	Unspecific	Unspecific	Unspecific		Unspecific	Unspecific	Unspecific	Unspecific	Unspecific		Unspecific	Unspecific	Unspecific	Unspecific	Unspecific
	A0A075B6S6		IGKV2D-30	Specific	Specific	Specific	Specific	Specific		Specific	Specific	Specific	Specific	Specific		Unspecific	Unspecific	Unspecific	Unspecific	Unspecific		Unspecific	Unspecific	Unspecific	Unspecific	Unspecific		Unspecific	Unspecific	Unspecific	Unspecific	Unspecific		Unspecific	Unspecific	Unspecific	Unspecific	Unspecific
	A0A075B7D8		IGHV3OR15-7	Specific	Specific	Specific	Specific	Specific		Specific	Specific	Specific	Specific	Specific		Specific	Specific	Specific	Specific	Specific		Unspecific	Unspecific	Unspecific	Unspecific	Unspecific		Unspecific	Unspecific	Unspecific	Unspecific	Unspecific		Unspecific	Unspecific	Unspecific	Unspecific	Unspecific
	A0A087WSY6		IGKV3D-15	Specific	Specific	Specific	Specific	Specific		Specific	Specific	Specific	Specific	Specific		Specific	Specific	Specific	Specific	Specific		Unspecific	Specific	Specific	Specific	Specific		Unspecific	Unspecific	Unspecific	Unspecific	Unspecific		Unspecific	Unspecific	Unspecific	Unspecific	Unspecific
	P13591-3;P13591-1;H7BYX6;A0A087WTE4;A0A087WTF6;P13591-4;P13591;A0A087WX77;A0A087WWD4;A0A087WV75;A0A087WVU1;A0A0D9SF98;A0A087WWJ5;P13591-5	Neural cell adhesion molecule 1	NCAM1	Specific	Specific	Specific	Specific	Specific		Unspecific	Unspecific	Specific	Specific	Specific		Unspecific	Unspecific	Unspecific	Unspecific	Unspecific		Unspecific	Unspecific	Unspecific	Unspecific	Unspecific		Unspecific	Unspecific	Unspecific	Unspecific	Unspecific		Unspecific	Unspecific	Unspecific	Unspecific	Unspecific
	A0A087WTX5		IGKC	Specific	Specific	Specific	Specific	Specific		Specific	Specific	Specific	Specific	Specific		Unspecific	Specific	Specific	Specific	Specific		Unspecific	Unspecific	Unspecific	Unspecific	Unspecific		Unspecific	Unspecific	Unspecific	Unspecific	Unspecific		Unspecific	Unspecific	Unspecific	Unspecific	Unspecific
	A0A087WU91;A0A0A0MS15		IGHV3-49	Specific	Specific	Specific	Specific	Specific		Specific	Specific	Specific	Specific	Specific		Unspecific	Unspecific	Specific	Specific	Specific		Unspecific	Unspecific	Unspecific	Unspecific	Unspecific		Unspecific	Unspecific	Unspecific	Unspecific	Unspecific		Unspecific	Unspecific	Unspecific	Unspecific	Unspecific
	Q9UNM6;E9PQG3;J3KNQ3;A0A087WUL9;E9PPD2;E9PL38;Q9UNM6-2	26S proteasome non-ATPase regulatory subunit 13	PSMD13	Specific	Specific	Specific	Specific	Specific		Unspecific	Specific	Specific	Specific	Specific		Unspecific	Specific	Specific	Specific	Specific		Unspecific	Unspecific	Unspecific	Unspecific	Unspecific		Unspecific	Unspecific	Unspecific	Unspecific	Unspecific		Unspecific	Unspecific	Unspecific	Unspecific	Unspecific
	A0A087WUS7;A0A0A0MS09;P01880;P01880-2	Ig delta chain C region	IGHD	Specific	Specific	Specific	Specific	Specific		Specific	Specific	Specific	Specific	Specific		Specific	Specific	Specific	Specific	Specific		Specific	Specific	Specific	Specific	Specific		Specific	Specific	Specific	Specific	Specific		Specific	Specific	Specific	Specific	Specific
	Q9H299;Q5T123;A0A087WV23	SH3 domain-binding glutamic acid-rich-like protein 3	SH3BGRL3	Unspecific	Unspecific	Unspecific	Unspecific	Specific		Unspecific	Unspecific	Unspecific	Unspecific	Specific		Unspecific	Unspecific	Unspecific	Unspecific	Specific		Unspecific	Unspecific	Unspecific	Unspecific	Specific		Unspecific	Unspecific	Unspecific	Unspecific	Unspecific		Unspecific	Unspecific	Unspecific	Unspecific	Unspecific
	A0A087WV47		IGHG1	Specific	Specific	Specific	Specific	Specific		Specific	Specific	Specific	Specific	Specific		Unspecific	Unspecific	Unspecific	Unspecific	Unspecific		Unspecific	Unspecific	Unspecific	Unspecific	Unspecific		Unspecific	Unspecific	Unspecific	Unspecific	Unspecific		Unspecific	Unspecific	Unspecific	Unspecific	Unspecific
	A0A087WVW2;A0A075B6N8;P01860	Ig gamma-3 chain C region	IGHG3	Specific	Specific	Specific	Specific	Specific		Specific	Specific	Specific	Specific	Specific		Unspecific	Specific	Specific	Specific	Specific		Unspecific	Specific	Specific	Specific	Specific		Unspecific	Specific	Specific	Specific	Specific		Unspecific	Unspecific	Unspecific	Unspecific	Unspecific
	A0A087WW89;A0A0B4J1Y9		IGHV3-72	Specific	Specific	Specific	Specific	Specific		Specific	Specific	Specific	Specific	Specific		Specific	Specific	Specific	Specific	Specific		Unspecific	Unspecific	Unspecific	Unspecific	Unspecific		Unspecific	Unspecific	Unspecific	Unspecific	Unspecific		Unspecific	Unspecific	Unspecific	Unspecific	Unspecific
	A0A087WWC9;A0A087WXC3;A0A087WWU7;A0A087WYN7;A0A087WWT5;A0A087WX49;A0A087WU42;A0A087X2A1;A0A075B6K8;P0CG04	Ig lambda-1 chain C regions	IGLL5;IGLC1	Unspecific	Specific	Specific	Specific	Specific		Unspecific	Specific	Specific	Specific	Specific		Unspecific	Specific	Specific	Specific	Specific		Unspecific	Unspecific	Unspecific	Specific	Specific		Unspecific	Unspecific	Unspecific	Specific	Specific		Unspecific	Unspecific	Unspecific	Unspecific	Unspecific
	A0A087WWF0		IGHV3-64	Unspecific	Specific	Specific	Specific	Specific		Unspecific	Specific	Specific	Specific	Specific		Unspecific	Specific	Specific	Specific	Specific		Unspecific	Unspecific	Unspecific	Unspecific	Specific		Unspecific	Unspecific	Unspecific	Unspecific	Unspecific		Unspecific	Unspecific	Unspecific	Unspecific	Unspecific
	P10321;A0A087WWL9;O19617;A2AEA2	HLA class I histocompatibility antigen, Cw-7 alpha chain	HLA-C	Specific	Specific	Specific	Specific	Specific		Unspecific	Unspecific	Unspecific	Unspecific	Specific		Unspecific	Unspecific	Unspecific	Unspecific	Specific		Unspecific	Unspecific	Unspecific	Unspecific	Unspecific		Unspecific	Unspecific	Unspecific	Unspecific	Unspecific		Unspecific	Unspecific	Unspecific	Unspecific	Unspecific
	Q9Y6R7;A0A087WXI2	IgGFc-binding protein	FCGBP	Specific	Specific	Specific	Specific	Specific		Unspecific	Specific	Specific	Specific	Specific		Unspecific	Unspecific	Unspecific	Specific	Specific		Unspecific	Unspecific	Unspecific	Unspecific	Unspecific		Unspecific	Unspecific	Unspecific	Unspecific	Unspecific		Unspecific	Unspecific	Unspecific	Unspecific	Unspecific
	A0A087WXL8		IGHG3	Unspecific	Specific	Specific	Specific	Specific		Unspecific	Specific	Specific	Specific	Specific		Unspecific	Specific	Specific	Specific	Specific		Unspecific	Unspecific	Unspecific	Unspecific	Unspecific		Unspecific	Unspecific	Unspecific	Unspecific	Unspecific		Unspecific	Unspecific	Unspecific	Unspecific	Unspecific
	A0A087WYC5;P01857;A0A0A0MS08;A0A0A0MS07	Ig gamma-1 chain C region	IGHG1	Unspecific	Specific	Specific	Specific	Specific		Unspecific	Specific	Specific	Specific	Specific		Unspecific	Specific	Specific	Specific	Specific		Unspecific	Unspecific	Specific	Specific	Specific		Unspecific	Unspecific	Unspecific	Specific	Specific		Unspecific	Unspecific	Unspecific	Unspecific	Unspecific
	A0A087WYJ9		IGHM	Specific	Specific	Specific	Specific	Specific		Specific	Specific	Specific	Specific	Specific		Unspecific	Specific	Specific	Specific	Specific		Unspecific	Specific	Specific	Specific	Specific		Unspecific	Unspecific	Unspecific	Unspecific	Unspecific		Unspecific	Unspecific	Unspecific	Unspecific	Unspecific
	A0A087WYL9;A0A087WWV8;A0A087X1V9;P01834;A0A075B6H6	Ig kappa chain C region	IGKC;IGKV1-8	Specific	Specific	Specific	Specific	Specific		Unspecific	Specific	Specific	Specific	Specific		Unspecific	Unspecific	Unspecific	Unspecific	Unspecific		Unspecific	Unspecific	Unspecific	Unspecific	Unspecific		Unspecific	Unspecific	Unspecific	Unspecific	Unspecific		Unspecific	Unspecific	Unspecific	Unspecific	Unspecific
	A0A087WYR4		IGLL5	Specific	Specific	Specific	Specific	Specific		Unspecific	Unspecific	Unspecific	Unspecific	Unspecific		Unspecific	Unspecific	Unspecific	Unspecific	Unspecific		Unspecific	Unspecific	Unspecific	Unspecific	Unspecific		Unspecific	Unspecific	Unspecific	Unspecific	Unspecific		Unspecific	Unspecific	Unspecific	Unspecific	Unspecific
	P02549;A0A087WZE4;P02549-2	Spectrin alpha chain, erythrocytic 1	SPTA1	Unspecific	Specific	Specific	Specific	Specific		Unspecific	Unspecific	Unspecific	Specific	Specific		Unspecific	Unspecific	Unspecific	Unspecific	Unspecific		Unspecific	Unspecific	Unspecific	Unspecific	Unspecific		Unspecific	Unspecific	Unspecific	Unspecific	Unspecific		Unspecific	Unspecific	Unspecific	Unspecific	Unspecific
	A0A087WZH9;A0A0B4J1U0		IGKV1D-33	Specific	Specific	Specific	Specific	Specific		Specific	Specific	Specific	Specific	Specific		Unspecific	Unspecific	Specific	Specific	Specific		Unspecific	Unspecific	Unspecific	Unspecific	Unspecific		Unspecific	Unspecific	Unspecific	Unspecific	Unspecific		Unspecific	Unspecific	Unspecific	Unspecific	Unspecific
	A0A087WZR4;O75015;H0Y4U3;M9MML6	Low affinity immunoglobulin gamma Fc region receptor III-B	FCGR3B	Specific	Specific	Specific	Specific	Specific		Unspecific	Specific	Specific	Specific	Specific		Unspecific	Unspecific	Unspecific	Unspecific	Unspecific		Unspecific	Unspecific	Unspecific	Unspecific	Unspecific		Unspecific	Unspecific	Unspecific	Unspecific	Unspecific		Unspecific	Unspecific	Unspecific	Unspecific	Unspecific
	A0A087WZW8		IGKV3-11	Specific	Specific	Specific	Specific	Specific		Specific	Specific	Specific	Specific	Specific		Unspecific	Unspecific	Unspecific	Unspecific	Unspecific		Unspecific	Unspecific	Unspecific	Unspecific	Unspecific		Unspecific	Unspecific	Unspecific	Unspecific	Unspecific		Unspecific	Unspecific	Unspecific	Unspecific	Unspecific
	A0A087X010;A0A0G2JNK4		IGHG1	Unspecific	Specific	Specific	Specific	Specific		Unspecific	Specific	Specific	Specific	Specific		Unspecific	Specific	Specific	Specific	Specific		Unspecific	Specific	Specific	Specific	Specific		Unspecific	Specific	Specific	Specific	Specific		Unspecific	Unspecific	Unspecific	Unspecific	Unspecific
	A0A087X079		IGHG1	Specific	Specific	Specific	Specific	Specific		Specific	Specific	Specific	Specific	Specific		Specific	Specific	Specific	Specific	Specific		Specific	Specific	Specific	Specific	Specific		Specific	Specific	Specific	Specific	Specific		Specific	Specific	Specific	Specific	Specific
	O00533;O00533-2;A0A087X0M8	Neural cell adhesion molecule L1-like protein;Processed neural cell adhesion molecule L1-like protein	CHL1	Unspecific	Unspecific	Specific	Specific	Specific		Unspecific	Unspecific	Specific	Specific	Specific		Unspecific	Unspecific	Specific	Specific	Specific		Unspecific	Unspecific	Unspecific	Unspecific	Unspecific		Unspecific	Unspecific	Unspecific	Unspecific	Unspecific		Unspecific	Unspecific	Unspecific	Unspecific	Unspecific
	Q02224;A0A087X0P0;Q02224-2;Q02224-3	Centromere-associated protein E;Kinesin-like protein	CENPE	Specific	Specific	Specific	Specific	Specific		Specific	Specific	Specific	Specific	Specific		Unspecific	Unspecific	Unspecific	Unspecific	Unspecific		Unspecific	Unspecific	Unspecific	Unspecific	Unspecific		Unspecific	Unspecific	Unspecific	Unspecific	Unspecific		Unspecific	Unspecific	Unspecific	Unspecific	Unspecific
	A0A087X130		IGKC	Unspecific	Unspecific	Specific	Specific	Specific		Unspecific	Unspecific	Unspecific	Unspecific	Specific		Unspecific	Unspecific	Unspecific	Unspecific	Specific		Unspecific	Unspecific	Unspecific	Unspecific	Specific		Unspecific	Unspecific	Unspecific	Unspecific	Specific		Unspecific	Unspecific	Unspecific	Unspecific	Unspecific
	A0A087X1C7		IGHG1	Specific	Specific	Specific	Specific	Specific		Specific	Specific	Specific	Specific	Specific		Specific	Specific	Specific	Specific	Specific		Specific	Specific	Specific	Specific	Specific		Specific	Specific	Specific	Specific	Specific		Specific	Specific	Specific	Specific	Specific
	P22352;A0A087X1J7;H0YBE4	Glutathione peroxidase 3;Glutathione peroxidase	GPX3	Specific	Specific	Specific	Specific	Specific		Unspecific	Unspecific	Unspecific	Unspecific	Unspecific		Unspecific	Unspecific	Unspecific	Unspecific	Unspecific		Unspecific	Unspecific	Unspecific	Unspecific	Unspecific		Unspecific	Unspecific	Unspecific	Unspecific	Unspecific		Unspecific	Unspecific	Unspecific	Unspecific	Unspecific
	A0A087X2C0;A0A0G2JQL4;A0A075B6N9;P01871;P01871-2	Ig mu chain C region	IGHM	Specific	Specific	Specific	Specific	Specific		Specific	Specific	Specific	Specific	Specific		Specific	Specific	Specific	Specific	Specific		Specific	Specific	Specific	Specific	Specific		Specific	Specific	Specific	Specific	Specific		Specific	Specific	Specific	Specific	Specific
	P14209;A0A096LP69;P14209-3	CD99 antigen	CD99	Specific	Specific	Specific	Specific	Specific		Unspecific	Specific	Specific	Specific	Specific		Unspecific	Specific	Specific	Specific	Specific		Unspecific	Unspecific	Unspecific	Unspecific	Unspecific		Unspecific	Unspecific	Unspecific	Unspecific	Unspecific		Unspecific	Unspecific	Unspecific	Unspecific	Unspecific
	A0A096LPE2;P35542	Serum amyloid A-4 protein	SAA2-SAA4;SAA4	Specific	Specific	Specific	Specific	Specific		Specific	Specific	Specific	Specific	Specific		Unspecific	Unspecific	Unspecific	Unspecific	Unspecific		Unspecific	Unspecific	Unspecific	Unspecific	Unspecific		Unspecific	Unspecific	Unspecific	Unspecific	Unspecific		Unspecific	Unspecific	Unspecific	Unspecific	Unspecific
	P12259;A0A0A0MRJ7	Coagulation factor V;Coagulation factor V heavy chain;Coagulation factor V light chain	F5	Specific	Specific	Specific	Specific	Specific		Unspecific	Unspecific	Unspecific	Unspecific	Unspecific		Unspecific	Unspecific	Unspecific	Unspecific	Unspecific		Unspecific	Unspecific	Unspecific	Unspecific	Unspecific		Unspecific	Unspecific	Unspecific	Unspecific	Unspecific		Unspecific	Unspecific	Unspecific	Unspecific	Unspecific
	A0A0A0MS12		IGHV4-34	Specific	Specific	Specific	Specific	Specific		Unspecific	Specific	Specific	Specific	Specific		Unspecific	Unspecific	Unspecific	Unspecific	Unspecific		Unspecific	Unspecific	Unspecific	Unspecific	Unspecific		Unspecific	Unspecific	Unspecific	Unspecific	Unspecific		Unspecific	Unspecific	Unspecific	Unspecific	Unspecific
	P15151;A0A0A0MSA9;A0A0C4DG49;P15151-3;P15151-2;P15151-4	Poliovirus receptor	PVR	Specific	Specific	Specific	Specific	Specific		Specific	Specific	Specific	Specific	Specific		Unspecific	Unspecific	Specific	Specific	Specific		Unspecific	Unspecific	Unspecific	Unspecific	Unspecific		Unspecific	Unspecific	Unspecific	Unspecific	Unspecific		Unspecific	Unspecific	Unspecific	Unspecific	Unspecific
	Q06830;A0A0A0MSI0;A0A0A0MRQ5	Peroxiredoxin-1	PRDX1	Unspecific	Specific	Specific	Specific	Specific		Unspecific	Unspecific	Specific	Specific	Specific		Unspecific	Unspecific	Specific	Specific	Specific		Unspecific	Unspecific	Unspecific	Unspecific	Unspecific		Unspecific	Unspecific	Unspecific	Unspecific	Unspecific		Unspecific	Unspecific	Unspecific	Unspecific	Unspecific
	A0A0A0MT36;A0A0C4DH26		IGKV6D-21;IGKV6D-41	Specific	Specific	Specific	Specific	Specific		Specific	Specific	Specific	Specific	Specific		Unspecific	Specific	Specific	Specific	Specific		Unspecific	Specific	Specific	Specific	Specific		Unspecific	Specific	Specific	Specific	Specific		Unspecific	Specific	Specific	Specific	Specific
	A0A0A0MT74		IGKV1-16	Specific	Specific	Specific	Specific	Specific		Specific	Specific	Specific	Specific	Specific		Unspecific	Specific	Specific	Specific	Specific		Unspecific	Unspecific	Unspecific	Unspecific	Unspecific		Unspecific	Unspecific	Unspecific	Unspecific	Unspecific		Unspecific	Unspecific	Unspecific	Unspecific	Unspecific
	A0A0A0MTQ6;A0A075B6P5;P01617;P06309	Ig kappa chain V-II region TEW;Ig kappa chain V-II region GM607	IGKV2D-28	Specific	Specific	Specific	Specific	Specific		Specific	Specific	Specific	Specific	Specific		Unspecific	Unspecific	Unspecific	Unspecific	Unspecific		Unspecific	Unspecific	Unspecific	Unspecific	Unspecific		Unspecific	Unspecific	Unspecific	Unspecific	Unspecific		Unspecific	Unspecific	Unspecific	Unspecific	Unspecific
	P55290;A0A0A0MTR1;P55290-4;A0A087X0X6;P55290-5	Cadherin-13	CDH13	Specific	Specific	Specific	Specific	Specific		Unspecific	Specific	Specific	Specific	Specific		Unspecific	Unspecific	Unspecific	Unspecific	Unspecific		Unspecific	Unspecific	Unspecific	Unspecific	Unspecific		Unspecific	Unspecific	Unspecific	Unspecific	Unspecific		Unspecific	Unspecific	Unspecific	Unspecific	Unspecific
	A0A0B4J1U2;P04211	Ig lambda chain V region 4A	IGLV7-43	Unspecific	Specific	Specific	Specific	Specific		Unspecific	Specific	Specific	Specific	Specific		Unspecific	Specific	Specific	Specific	Specific		Unspecific	Unspecific	Specific	Specific	Specific		Unspecific	Unspecific	Unspecific	Unspecific	Unspecific		Unspecific	Unspecific	Unspecific	Unspecific	Unspecific
	A0A0G2JLQ1;A0A0B4J1U3		IGLV1-36	Specific	Specific	Specific	Specific	Specific		Specific	Specific	Specific	Specific	Specific		Unspecific	Unspecific	Unspecific	Unspecific	Unspecific		Unspecific	Unspecific	Unspecific	Unspecific	Unspecific		Unspecific	Unspecific	Unspecific	Unspecific	Unspecific		Unspecific	Unspecific	Unspecific	Unspecific	Unspecific
	A0A0B4J1V0		IGHV3-15	Specific	Specific	Specific	Specific	Specific		Specific	Specific	Specific	Specific	Specific		Unspecific	Unspecific	Specific	Specific	Specific		Unspecific	Unspecific	Unspecific	Unspecific	Unspecific		Unspecific	Unspecific	Unspecific	Unspecific	Unspecific		Unspecific	Unspecific	Unspecific	Unspecific	Unspecific
	A0A0B4J1V2		IGHV2-26	Unspecific	Specific	Specific	Specific	Specific		Unspecific	Specific	Specific	Specific	Specific		Unspecific	Specific	Specific	Specific	Specific		Unspecific	Specific	Specific	Specific	Specific		Unspecific	Specific	Specific	Specific	Specific		Unspecific	Specific	Specific	Specific	Specific
	A0A0B4J1V5		IGHV1-69	Unspecific	Specific	Specific	Specific	Specific		Unspecific	Specific	Specific	Specific	Specific		Unspecific	Specific	Specific	Specific	Specific		Unspecific	Unspecific	Specific	Specific	Specific		Unspecific	Unspecific	Specific	Specific	Specific		Unspecific	Unspecific	Specific	Specific	Specific
	A0A0G2JN55;A0A0B4J1V6		IGHV3-73	Specific	Specific	Specific	Specific	Specific		Specific	Specific	Specific	Specific	Specific		Specific	Specific	Specific	Specific	Specific		Specific	Specific	Specific	Specific	Specific		Unspecific	Unspecific	Unspecific	Unspecific	Unspecific		Unspecific	Unspecific	Unspecific	Unspecific	Unspecific
	A0A0B4J1X5		IGHV3-74	Specific	Specific	Specific	Specific	Specific		Specific	Specific	Specific	Specific	Specific		Unspecific	Specific	Specific	Specific	Specific		Unspecific	Unspecific	Unspecific	Unspecific	Unspecific		Unspecific	Unspecific	Unspecific	Unspecific	Unspecific		Unspecific	Unspecific	Unspecific	Unspecific	Unspecific
	A0A0B4J1Y8		IGLV9-49	Specific	Specific	Specific	Specific	Specific		Specific	Specific	Specific	Specific	Specific		Specific	Specific	Specific	Specific	Specific		Specific	Specific	Specific	Specific	Specific		Specific	Specific	Specific	Specific	Specific		Specific	Specific	Specific	Specific	Specific
	A0A0B4J1Z4		IGKV1-17	Specific	Specific	Specific	Specific	Specific		Specific	Specific	Specific	Specific	Specific		Specific	Specific	Specific	Specific	Specific		Unspecific	Unspecific	Specific	Specific	Specific		Unspecific	Unspecific	Unspecific	Unspecific	Unspecific		Unspecific	Unspecific	Unspecific	Unspecific	Unspecific
	P61626;F8VV32;A0A0B4J259	Lysozyme C;Lysozyme	LYZ	Specific	Specific	Specific	Specific	Specific		Unspecific	Specific	Specific	Specific	Specific		Unspecific	Unspecific	Specific	Specific	Specific		Unspecific	Unspecific	Unspecific	Unspecific	Unspecific		Unspecific	Unspecific	Unspecific	Unspecific	Unspecific		Unspecific	Unspecific	Unspecific	Unspecific	Unspecific
	A0A0B4J2D9		IGKV1D-13	Unspecific	Specific	Specific	Specific	Specific		Unspecific	Specific	Specific	Specific	Specific		Unspecific	Specific	Specific	Specific	Specific		Unspecific	Specific	Specific	Specific	Specific		Unspecific	Specific	Specific	Specific	Specific		Unspecific	Specific	Specific	Specific	Specific
	A0A0B4J2H3		IGHV2-70	Specific	Specific	Specific	Specific	Specific		Unspecific	Unspecific	Specific	Specific	Specific		Unspecific	Unspecific	Specific	Specific	Specific		Unspecific	Unspecific	Specific	Specific	Specific		Unspecific	Unspecific	Unspecific	Unspecific	Unspecific		Unspecific	Unspecific	Unspecific	Unspecific	Unspecific
	Q9NQ79;A0A0C4DFP6;Q9NQ79-3;Q9NQ79-2;Q5T4F6	Cartilage acidic protein 1	CRTAC1	Specific	Specific	Specific	Specific	Specific		Specific	Specific	Specific	Specific	Specific		Unspecific	Unspecific	Unspecific	Unspecific	Unspecific		Unspecific	Unspecific	Unspecific	Unspecific	Unspecific		Unspecific	Unspecific	Unspecific	Unspecific	Unspecific		Unspecific	Unspecific	Unspecific	Unspecific	Unspecific
	P04179;A0A0C4DFU2;P04179-4;F5H3C5;A0A0C4DG56;A0A0C4DFU1;F5H4R2;F5GYZ5;P04179-3;P04179-2;G8JLJ2	Superoxide dismutase [Mn], mitochondrial;Superoxide dismutase	SOD2	Unspecific	Specific	Specific	Specific	Specific		Unspecific	Specific	Specific	Specific	Specific		Unspecific	Specific	Specific	Specific	Specific		Unspecific	Unspecific	Unspecific	Unspecific	Unspecific		Unspecific	Unspecific	Unspecific	Unspecific	Unspecific		Unspecific	Unspecific	Unspecific	Unspecific	Unspecific
	P02753;Q5VY30;A0A0C4DGV7	Retinol-binding protein 4;Plasma retinol-binding protein(1-182);Plasma retinol-binding protein(1-181);Plasma retinol-binding protein(1-179);Plasma retinol-binding protein(1-176)	RBP4	Specific	Specific	Specific	Specific	Specific		Unspecific	Specific	Specific	Specific	Specific		Unspecific	Unspecific	Unspecific	Unspecific	Unspecific		Unspecific	Unspecific	Unspecific	Unspecific	Unspecific		Unspecific	Unspecific	Unspecific	Unspecific	Unspecific		Unspecific	Unspecific	Unspecific	Unspecific	Unspecific
	P07359;A0A0C4DGZ8	Platelet glycoprotein Ib alpha chain;Glycocalicin	GP1BA	Specific	Specific	Specific	Specific	Specific		Unspecific	Specific	Specific	Specific	Specific		Unspecific	Unspecific	Unspecific	Unspecific	Unspecific		Unspecific	Unspecific	Unspecific	Unspecific	Unspecific		Unspecific	Unspecific	Unspecific	Unspecific	Unspecific		Unspecific	Unspecific	Unspecific	Unspecific	Unspecific
	A0A0C4DH24		IGKV6-21	Specific	Specific	Specific	Specific	Specific		Specific	Specific	Specific	Specific	Specific		Unspecific	Specific	Specific	Specific	Specific		Unspecific	Specific	Specific	Specific	Specific		Unspecific	Specific	Specific	Specific	Specific		Unspecific	Unspecific	Unspecific	Unspecific	Unspecific
	A0A0C4DH25		IGKV3D-20	Specific	Specific	Specific	Specific	Specific		Unspecific	Specific	Specific	Specific	Specific		Unspecific	Unspecific	Unspecific	Specific	Specific		Unspecific	Unspecific	Unspecific	Unspecific	Unspecific		Unspecific	Unspecific	Unspecific	Unspecific	Unspecific		Unspecific	Unspecific	Unspecific	Unspecific	Unspecific
	A0A0C4DH30		IGHV3-16	Specific	Specific	Specific	Specific	Specific		Specific	Specific	Specific	Specific	Specific		Specific	Specific	Specific	Specific	Specific		Specific	Specific	Specific	Specific	Specific		Unspecific	Specific	Specific	Specific	Specific		Unspecific	Specific	Specific	Specific	Specific
	A0A0C4DH31		IGHV1-18	Specific	Specific	Specific	Specific	Specific		Unspecific	Specific	Specific	Specific	Specific		Unspecific	Unspecific	Unspecific	Specific	Specific		Unspecific	Unspecific	Unspecific	Unspecific	Unspecific		Unspecific	Unspecific	Unspecific	Unspecific	Unspecific		Unspecific	Unspecific	Unspecific	Unspecific	Unspecific
	A0A0C4DH33		IGHV1-24	Unspecific	Specific	Specific	Specific	Specific		Unspecific	Specific	Specific	Specific	Specific		Unspecific	Unspecific	Specific	Specific	Specific		Unspecific	Unspecific	Specific	Specific	Specific		Unspecific	Unspecific	Unspecific	Unspecific	Specific		Unspecific	Unspecific	Unspecific	Unspecific	Specific
	A0A0C4DH34		IGHV4-28	Unspecific	Specific	Specific	Specific	Specific		Unspecific	Specific	Specific	Specific	Specific		Unspecific	Unspecific	Specific	Specific	Specific		Unspecific	Unspecific	Unspecific	Specific	Specific		Unspecific	Unspecific	Unspecific	Unspecific	Unspecific		Unspecific	Unspecific	Unspecific	Unspecific	Unspecific
	A0A0C4DH35		IGHV3-35	Specific	Specific	Specific	Specific	Specific		Specific	Specific	Specific	Specific	Specific		Specific	Specific	Specific	Specific	Specific		Unspecific	Specific	Specific	Specific	Specific		Unspecific	Unspecific	Unspecific	Unspecific	Unspecific		Unspecific	Unspecific	Unspecific	Unspecific	Unspecific
	A0A0C4DH36		IGHV3-38	Specific	Specific	Specific	Specific	Specific		Specific	Specific	Specific	Specific	Specific		Specific	Specific	Specific	Specific	Specific		Unspecific	Unspecific	Unspecific	Unspecific	Unspecific		Unspecific	Unspecific	Unspecific	Unspecific	Unspecific		Unspecific	Unspecific	Unspecific	Unspecific	Unspecific
	A0A0C4DH38;A0A0G2JP91		IGHV5-51	Specific	Specific	Specific	Specific	Specific		Specific	Specific	Specific	Specific	Specific		Unspecific	Unspecific	Unspecific	Specific	Specific		Unspecific	Unspecific	Unspecific	Unspecific	Unspecific		Unspecific	Unspecific	Unspecific	Unspecific	Unspecific		Unspecific	Unspecific	Unspecific	Unspecific	Unspecific
	A0A0C4DH43;P04438	Ig heavy chain V-II region SESS		Specific	Specific	Specific	Specific	Specific		Unspecific	Specific	Specific	Specific	Specific		Unspecific	Specific	Specific	Specific	Specific		Unspecific	Specific	Specific	Specific	Specific		Unspecific	Specific	Specific	Specific	Specific		Unspecific	Specific	Specific	Specific	Specific
	O00571;A0A0D9SFB3;A0A0D9SG12;A0A0D9SF53;O00571-2	ATP-dependent RNA helicase DDX3X	DDX3X	Specific	Specific	Specific	Specific	Specific		Unspecific	Unspecific	Unspecific	Unspecific	Specific		Unspecific	Unspecific	Unspecific	Unspecific	Unspecific		Unspecific	Unspecific	Unspecific	Unspecific	Unspecific		Unspecific	Unspecific	Unspecific	Unspecific	Unspecific		Unspecific	Unspecific	Unspecific	Unspecific	Unspecific
	P01877;A0A0G2JMB2	Ig alpha-2 chain C region	IGHA2	Specific	Specific	Specific	Specific	Specific		Specific	Specific	Specific	Specific	Specific		Specific	Specific	Specific	Specific	Specific		Unspecific	Unspecific	Unspecific	Unspecific	Unspecific		Unspecific	Unspecific	Unspecific	Unspecific	Unspecific		Unspecific	Unspecific	Unspecific	Unspecific	Unspecific
	Q8N6C8;A0A0G2JMY9;Q8N6C8-3;A0A0G2JLV5;A0A0G2JMJ0;A0A0G2JM99;Q8N6C8-2	Leukocyte immunoglobulin-like receptor subfamily A member 3	LILRA3	Specific	Specific	Specific	Specific	Specific		Unspecific	Unspecific	Unspecific	Unspecific	Unspecific		Unspecific	Unspecific	Unspecific	Unspecific	Unspecific		Unspecific	Unspecific	Unspecific	Unspecific	Unspecific		Unspecific	Unspecific	Unspecific	Unspecific	Unspecific		Unspecific	Unspecific	Unspecific	Unspecific	Unspecific
	P01859;A0A0G2JN06	Ig gamma-2 chain C region	IGHG2	Specific	Specific	Specific	Specific	Specific		Specific	Specific	Specific	Specific	Specific		Unspecific	Specific	Specific	Specific	Specific		Unspecific	Specific	Specific	Specific	Specific		Unspecific	Unspecific	Unspecific	Unspecific	Unspecific		Unspecific	Unspecific	Unspecific	Unspecific	Unspecific
	A0A0G2JPD4;P01861	Ig gamma-4 chain C region	IGHG4	Specific	Specific	Specific	Specific	Specific		Specific	Specific	Specific	Specific	Specific		Specific	Specific	Specific	Specific	Specific		Specific	Specific	Specific	Specific	Specific		Specific	Specific	Specific	Specific	Specific		Specific	Specific	Specific	Specific	Specific
	A0A0G2JPR0			Specific	Specific	Specific	Specific	Specific		Specific	Specific	Specific	Specific	Specific		Specific	Specific	Specific	Specific	Specific		Specific	Specific	Specific	Specific	Specific		Specific	Specific	Specific	Specific	Specific		Specific	Specific	Specific	Specific	Specific
	A0A0G2JRQ6			Unspecific	Specific	Specific	Specific	Specific		Unspecific	Specific	Specific	Specific	Specific		Unspecific	Specific	Specific	Specific	Specific		Unspecific	Unspecific	Specific	Specific	Specific		Unspecific	Unspecific	Unspecific	Unspecific	Unspecific		Unspecific	Unspecific	Unspecific	Unspecific	Unspecific
	A0A0G2JSC0;A0A0G2JS06;A0A087WSX0		IGLV5-45	Unspecific	Specific	Specific	Specific	Specific		Unspecific	Specific	Specific	Specific	Specific		Unspecific	Specific	Specific	Specific	Specific		Unspecific	Unspecific	Unspecific	Specific	Specific		Unspecific	Unspecific	Unspecific	Unspecific	Unspecific		Unspecific	Unspecific	Unspecific	Unspecific	Unspecific
	P17936;H0Y5K2;B3KWK7;A6XND1;A6XND0;P17936-2;C9JMX4;H0Y485	Insulin-like growth factor-binding protein 3	IGFBP3	Specific	Specific	Specific	Specific	Specific		Specific	Specific	Specific	Specific	Specific		Unspecific	Unspecific	Unspecific	Unspecific	Unspecific		Unspecific	Unspecific	Unspecific	Unspecific	Unspecific		Unspecific	Unspecific	Unspecific	Unspecific	Unspecific		Unspecific	Unspecific	Unspecific	Unspecific	Unspecific
	P02144;B0QYF8;Q8WVH6;F2Z2F1;B0QYF7	Myoglobin	MB	Specific	Specific	Specific	Specific	Specific		Specific	Specific	Specific	Specific	Specific		Unspecific	Unspecific	Unspecific	Unspecific	Unspecific		Unspecific	Unspecific	Unspecific	Unspecific	Unspecific		Unspecific	Unspecific	Unspecific	Unspecific	Unspecific		Unspecific	Unspecific	Unspecific	Unspecific	Unspecific
	P02656;B0YIW2	Apolipoprotein C-III	APOC3	Specific	Specific	Specific	Specific	Specific		Unspecific	Specific	Specific	Specific	Specific		Unspecific	Specific	Specific	Specific	Specific		Unspecific	Unspecific	Unspecific	Unspecific	Unspecific		Unspecific	Unspecific	Unspecific	Unspecific	Unspecific		Unspecific	Unspecific	Unspecific	Unspecific	Unspecific
	P23142-4;B1AHL2	Fibulin-1	FBLN1	Unspecific	Specific	Specific	Specific	Specific		Unspecific	Unspecific	Specific	Specific	Specific		Unspecific	Unspecific	Specific	Specific	Specific		Unspecific	Unspecific	Unspecific	Unspecific	Unspecific		Unspecific	Unspecific	Unspecific	Unspecific	Unspecific		Unspecific	Unspecific	Unspecific	Unspecific	Unspecific
	B1AJZ9;Q5JYW6;H0YE38;B1AJZ9-4	Forkhead-associated domain-containing protein 1	FHAD1	Specific	Specific	Specific	Specific	Specific		Specific	Specific	Specific	Specific	Specific		Specific	Specific	Specific	Specific	Specific		Unspecific	Unspecific	Specific	Specific	Specific		Unspecific	Unspecific	Specific	Specific	Specific		Unspecific	Unspecific	Specific	Specific	Specific
	B1AKG0;Q03591	Complement factor H-related protein 1	CFHR1	Specific	Specific	Specific	Specific	Specific		Specific	Specific	Specific	Specific	Specific		Specific	Specific	Specific	Specific	Specific		Specific	Specific	Specific	Specific	Specific		Unspecific	Unspecific	Unspecific	Unspecific	Unspecific		Unspecific	Unspecific	Unspecific	Unspecific	Unspecific
	P00736;B4DPQ0;F5H2D0	Complement C1r subcomponent;Complement C1r subcomponent heavy chain;Complement C1r subcomponent light chain	C1R	Specific	Specific	Specific	Specific	Specific		Unspecific	Unspecific	Unspecific	Unspecific	Unspecific		Unspecific	Unspecific	Unspecific	Unspecific	Unspecific		Unspecific	Unspecific	Unspecific	Unspecific	Unspecific		Unspecific	Unspecific	Unspecific	Unspecific	Unspecific		Unspecific	Unspecific	Unspecific	Unspecific	Unspecific
	P0CG47;P62979;P62987;J3QS39;J3QTR3;F5H6Q2;F5GYU3;F5H2Z3;F5H265;B4DV12;F5H388;F5H747;F5GXK7;J3QKN0;Q5PY61;Q96C32;P0CG48;M0R1V7;M0R1M6;M0R2S1;J3QLP7;J3QRK5	Polyubiquitin-B;Ubiquitin;Ubiquitin-40S ribosomal protein S27a;Ubiquitin;40S ribosomal protein S27a;Ubiquitin-60S ribosomal protein L40;Ubiquitin;60S ribosomal protein L40;Polyubiquitin-C;Ubiquitin	UBB;RPS27A;UBA52;UBC;UBBP4	Specific	Specific	Specific	Specific	Specific		Specific	Specific	Specific	Specific	Specific		Specific	Specific	Specific	Specific	Specific		Specific	Specific	Specific	Specific	Specific		Unspecific	Unspecific	Specific	Specific	Specific		Unspecific	Unspecific	Unspecific	Unspecific	Unspecific
	P61158;B4DXW1;Q9P1U1;Q9P1U1-2	Actin-related protein 3;Actin-related protein 3B	ACTR3;ACTR3B	Unspecific	Specific	Specific	Specific	Specific		Unspecific	Unspecific	Specific	Specific	Specific		Unspecific	Unspecific	Unspecific	Unspecific	Unspecific		Unspecific	Unspecific	Unspecific	Unspecific	Unspecific		Unspecific	Unspecific	Unspecific	Unspecific	Unspecific		Unspecific	Unspecific	Unspecific	Unspecific	Unspecific
	B4E1Z4;E7ETN3;P00751	Complement factor B;Complement factor B Ba fragment;Complement factor B Bb fragment	CFB	Specific	Specific	Specific	Specific	Specific		Unspecific	Unspecific	Unspecific	Unspecific	Unspecific		Unspecific	Unspecific	Unspecific	Unspecific	Unspecific		Unspecific	Unspecific	Unspecific	Unspecific	Unspecific		Unspecific	Unspecific	Unspecific	Unspecific	Unspecific		Unspecific	Unspecific	Unspecific	Unspecific	Unspecific
	P60660;P60660-2;F8W1R7;J3KND3;G8JLA2;G3V1V0;B7Z6Z4;F8VPF3;G3V1Y7;F8VZU9;F8W180	Myosin light polypeptide 6	MYL6	Unspecific	Specific	Specific	Specific	Specific		Unspecific	Specific	Specific	Specific	Specific		Unspecific	Unspecific	Unspecific	Unspecific	Unspecific		Unspecific	Unspecific	Unspecific	Unspecific	Unspecific		Unspecific	Unspecific	Unspecific	Unspecific	Unspecific		Unspecific	Unspecific	Unspecific	Unspecific	Unspecific
	B7ZKJ8		ITIH4	Specific	Specific	Specific	Specific	Specific		Unspecific	Unspecific	Unspecific	Unspecific	Unspecific		Unspecific	Unspecific	Unspecific	Unspecific	Unspecific		Unspecific	Unspecific	Unspecific	Unspecific	Unspecific		Unspecific	Unspecific	Unspecific	Unspecific	Unspecific		Unspecific	Unspecific	Unspecific	Unspecific	Unspecific
	P62937;F8WE65;C9J5S7	Peptidyl-prolyl cis-trans isomerase A;Peptidyl-prolyl cis-trans isomerase A, N-terminally processed;Peptidyl-prolyl cis-trans isomerase	PPIA	Unspecific	Specific	Specific	Specific	Specific		Unspecific	Specific	Specific	Specific	Specific		Unspecific	Unspecific	Unspecific	Unspecific	Unspecific		Unspecific	Unspecific	Unspecific	Unspecific	Unspecific		Unspecific	Unspecific	Unspecific	Unspecific	Unspecific		Unspecific	Unspecific	Unspecific	Unspecific	Unspecific
	P01591;C9JA05;D6RHJ6;D6RD17	Immunoglobulin J chain	IGJ;JCHAIN	Specific	Specific	Specific	Specific	Specific		Specific	Specific	Specific	Specific	Specific		Specific	Specific	Specific	Specific	Specific		Unspecific	Specific	Specific	Specific	Specific		Unspecific	Unspecific	Unspecific	Unspecific	Unspecific		Unspecific	Unspecific	Unspecific	Unspecific	Unspecific
	Q14766;C9JD84;E7EV71;Q14766-3;Q14766-2;Q14766-5;Q14766-4	Latent-transforming growth factor beta-binding protein 1	LTBP1	Specific	Specific	Specific	Specific	Specific		Unspecific	Specific	Specific	Specific	Specific		Unspecific	Specific	Specific	Specific	Specific		Unspecific	Unspecific	Unspecific	Unspecific	Unspecific		Unspecific	Unspecific	Unspecific	Unspecific	Unspecific		Unspecific	Unspecific	Unspecific	Unspecific	Unspecific
	C9JF17;P05090	Apolipoprotein D	APOD	Unspecific	Specific	Specific	Specific	Specific		Unspecific	Specific	Specific	Specific	Specific		Unspecific	Unspecific	Unspecific	Unspecific	Unspecific		Unspecific	Unspecific	Unspecific	Unspecific	Unspecific		Unspecific	Unspecific	Unspecific	Unspecific	Unspecific		Unspecific	Unspecific	Unspecific	Unspecific	Unspecific
	P18065;C9JMY1;C9JW52;H7C1H0	Insulin-like growth factor-binding protein 2	IGFBP2	Specific	Specific	Specific	Specific	Specific		Specific	Specific	Specific	Specific	Specific		Unspecific	Unspecific	Specific	Specific	Specific		Unspecific	Unspecific	Unspecific	Unspecific	Unspecific		Unspecific	Unspecific	Unspecific	Unspecific	Unspecific		Unspecific	Unspecific	Unspecific	Unspecific	Unspecific
	P02768;CON__P02768-1;A0A0C4DGB6;H0YA55;D6RHD5;P02768-2;C9JKR2;A0A087WWT3;P02768-3	Serum albumin	ALB	Specific	Specific	Specific	Specific	Specific		Unspecific	Unspecific	Unspecific	Unspecific	Unspecific		Unspecific	Unspecific	Unspecific	Unspecific	Unspecific		Unspecific	Unspecific	Unspecific	Unspecific	Unspecific		Unspecific	Unspecific	Unspecific	Unspecific	Unspecific		Unspecific	Unspecific	Unspecific	Unspecific	Unspecific
	Q86YZ3;CON__Q86YZ3	Hornerin	HRNR	Specific	Specific	Specific	Specific	Specific		Specific	Specific	Specific	Specific	Specific		Specific	Specific	Specific	Specific	Specific		Specific	Specific	Specific	Specific	Specific		Specific	Specific	Specific	Specific	Specific		Specific	Specific	Specific	Specific	Specific
	P02746;D6R934;A0A0A0MSV6	Complement C1q subcomponent subunit B	C1QB	Specific	Specific	Specific	Specific	Specific		Unspecific	Unspecific	Unspecific	Unspecific	Unspecific		Unspecific	Unspecific	Unspecific	Unspecific	Unspecific		Unspecific	Unspecific	Unspecific	Unspecific	Unspecific		Unspecific	Unspecific	Unspecific	Unspecific	Unspecific		Unspecific	Unspecific	Unspecific	Unspecific	Unspecific
	P37840;D6RA31;E7EPV7;P37840-2;H6UYS7;P37840-3	Alpha-synuclein	SNCA	Specific	Specific	Specific	Specific	Specific		Specific	Specific	Specific	Specific	Specific		Unspecific	Specific	Specific	Specific	Specific		Unspecific	Unspecific	Specific	Specific	Specific		Unspecific	Unspecific	Unspecific	Unspecific	Unspecific		Unspecific	Unspecific	Unspecific	Unspecific	Unspecific
	Q04756;D6RAR4	Hepatocyte growth factor activator;Hepatocyte growth factor activator short chain;Hepatocyte growth factor activator long chain	HGFAC	Specific	Specific	Specific	Specific	Specific		Specific	Specific	Specific	Specific	Specific		Unspecific	Unspecific	Unspecific	Unspecific	Unspecific		Unspecific	Unspecific	Unspecific	Unspecific	Unspecific		Unspecific	Unspecific	Unspecific	Unspecific	Unspecific		Unspecific	Unspecific	Unspecific	Unspecific	Unspecific
	P61247;D6RB09;E9PFI5;D6RG13;D6RAT0;D6RGE0;D6RI02;D6RED7;D6RAS7;D6R9B6;H0Y8L7;H0Y9Y4	40S ribosomal protein S3a	RPS3A	Unspecific	Specific	Specific	Specific	Specific		Unspecific	Specific	Specific	Specific	Specific		Unspecific	Specific	Specific	Specific	Specific		Unspecific	Unspecific	Unspecific	Unspecific	Unspecific		Unspecific	Unspecific	Unspecific	Unspecific	Unspecific		Unspecific	Unspecific	Unspecific	Unspecific	Unspecific
	P49908;D6REX5	Selenoprotein P	SEPP1	Specific	Specific	Specific	Specific	Specific		Unspecific	Unspecific	Unspecific	Unspecific	Unspecific		Unspecific	Unspecific	Unspecific	Unspecific	Unspecific		Unspecific	Unspecific	Unspecific	Unspecific	Unspecific		Unspecific	Unspecific	Unspecific	Unspecific	Unspecific		Unspecific	Unspecific	Unspecific	Unspecific	Unspecific
	D6RF35		GC	Specific	Specific	Specific	Specific	Specific		Unspecific	Unspecific	Unspecific	Unspecific	Unspecific		Unspecific	Unspecific	Unspecific	Unspecific	Unspecific		Unspecific	Unspecific	Unspecific	Unspecific	Unspecific		Unspecific	Unspecific	Unspecific	Unspecific	Unspecific		Unspecific	Unspecific	Unspecific	Unspecific	Unspecific
	P62158;E7ETZ0;H0Y7A7;E7EMB3;M0QZ52;Q96HY3	Calmodulin	CALM1;CALM2;CALM3	Specific	Specific	Specific	Specific	Specific		Specific	Specific	Specific	Specific	Specific		Unspecific	Unspecific	Unspecific	Unspecific	Specific		Unspecific	Unspecific	Unspecific	Unspecific	Unspecific		Unspecific	Unspecific	Unspecific	Unspecific	Unspecific		Unspecific	Unspecific	Unspecific	Unspecific	Unspecific
	P04070;E7END6;P04070-2;H7BYX9	Vitamin K-dependent protein C;Vitamin K-dependent protein C light chain;Vitamin K-dependent protein C heavy chain;Activation peptide	PROC	Specific	Specific	Specific	Specific	Specific		Unspecific	Specific	Specific	Specific	Specific		Unspecific	Unspecific	Unspecific	Unspecific	Unspecific		Unspecific	Unspecific	Unspecific	Unspecific	Unspecific		Unspecific	Unspecific	Unspecific	Unspecific	Unspecific		Unspecific	Unspecific	Unspecific	Unspecific	Unspecific
	E7ENL6;P12111-4;P12111;P12111-2;P12111-3;P12111-5	Collagen alpha-3(VI) chain	COL6A3	Specific	Specific	Specific	Specific	Specific		Specific	Specific	Specific	Specific	Specific		Specific	Specific	Specific	Specific	Specific		Unspecific	Unspecific	Unspecific	Unspecific	Unspecific		Unspecific	Unspecific	Unspecific	Unspecific	Unspecific		Unspecific	Unspecific	Unspecific	Unspecific	Unspecific
	P22105;E7EPZ9;P22105-3;P22105-4;A0A087X0I0	Tenascin-X	TNXB	Specific	Specific	Specific	Specific	Specific		Specific	Specific	Specific	Specific	Specific		Specific	Specific	Specific	Specific	Specific		Specific	Specific	Specific	Specific	Specific		Specific	Specific	Specific	Specific	Specific		Unspecific	Unspecific	Unspecific	Specific	Specific
	P05156;G3XAM2;E7ETH0	Complement factor I;Complement factor I heavy chain;Complement factor I light chain	CFI	Specific	Specific	Specific	Specific	Specific		Unspecific	Unspecific	Unspecific	Unspecific	Unspecific		Unspecific	Unspecific	Unspecific	Unspecific	Unspecific		Unspecific	Unspecific	Unspecific	Unspecific	Unspecific		Unspecific	Unspecific	Unspecific	Unspecific	Unspecific		Unspecific	Unspecific	Unspecific	Unspecific	Unspecific
	Q76LX8;Q76LX8-3;E7EV88;Q76LX8-4;Q76LX8-2	A disintegrin and metalloproteinase with thrombospondin motifs 13	ADAMTS13	Specific	Specific	Specific	Specific	Specific		Specific	Specific	Specific	Specific	Specific		Specific	Specific	Specific	Specific	Specific		Unspecific	Unspecific	Unspecific	Unspecific	Unspecific		Unspecific	Unspecific	Unspecific	Unspecific	Unspecific		Unspecific	Unspecific	Unspecific	Unspecific	Unspecific
	Q05682;Q05682-3;Q05682-6;Q05682-2;Q05682-4;E9PGZ1;E7EX44;Q05682-5;C9J813	Caldesmon	CALD1	Specific	Specific	Specific	Specific	Specific		Specific	Specific	Specific	Specific	Specific		Unspecific	Unspecific	Unspecific	Unspecific	Unspecific		Unspecific	Unspecific	Unspecific	Unspecific	Unspecific		Unspecific	Unspecific	Unspecific	Unspecific	Unspecific		Unspecific	Unspecific	Unspecific	Unspecific	Unspecific
	O14786;Q5JWQ4;E7EX60;Q5T7F0;E9PEP6;O14786-3;O14786-2;Q5JWQ6	Neuropilin-1	NRP1	Unspecific	Specific	Specific	Specific	Specific		Unspecific	Specific	Specific	Specific	Specific		Unspecific	Unspecific	Unspecific	Unspecific	Unspecific		Unspecific	Unspecific	Unspecific	Unspecific	Unspecific		Unspecific	Unspecific	Unspecific	Unspecific	Unspecific		Unspecific	Unspecific	Unspecific	Unspecific	Unspecific
	P07333;E9PEK4;P07333-2	Macrophage colony-stimulating factor 1 receptor	CSF1R	Unspecific	Specific	Specific	Specific	Specific		Unspecific	Specific	Specific	Specific	Specific		Unspecific	Specific	Specific	Specific	Specific		Unspecific	Specific	Specific	Specific	Specific		Unspecific	Specific	Specific	Specific	Specific		Unspecific	Specific	Specific	Specific	Specific
	E9PFZ2		CP	Unspecific	Unspecific	Unspecific	Specific	Specific		Unspecific	Unspecific	Unspecific	Unspecific	Unspecific		Unspecific	Unspecific	Unspecific	Unspecific	Unspecific		Unspecific	Unspecific	Unspecific	Unspecific	Unspecific		Unspecific	Unspecific	Unspecific	Unspecific	Unspecific		Unspecific	Unspecific	Unspecific	Unspecific	Unspecific
	P11142;E9PKE3;P11142-2;E9PNE6;A8K7Q2;E9PN89	Heat shock cognate 71 kDa protein	HSPA8	Unspecific	Specific	Specific	Specific	Specific		Unspecific	Specific	Specific	Specific	Specific		Unspecific	Unspecific	Specific	Specific	Specific		Unspecific	Unspecific	Specific	Specific	Specific		Unspecific	Unspecific	Specific	Specific	Specific		Unspecific	Unspecific	Specific	Specific	Specific
	P07358;F5GY80;F5H7G1	Complement component C8 beta chain	C8B	Specific	Specific	Specific	Specific	Specific		Unspecific	Specific	Specific	Specific	Specific		Unspecific	Unspecific	Unspecific	Unspecific	Unspecific		Unspecific	Unspecific	Unspecific	Unspecific	Unspecific		Unspecific	Unspecific	Unspecific	Unspecific	Unspecific		Unspecific	Unspecific	Unspecific	Unspecific	Unspecific
	P08709;F5H8B0;P08709-2	Coagulation factor VII;Factor VII light chain;Factor VII heavy chain	F7	Specific	Specific	Specific	Specific	Specific		Specific	Specific	Specific	Specific	Specific		Unspecific	Unspecific	Unspecific	Unspecific	Unspecific		Unspecific	Unspecific	Unspecific	Unspecific	Unspecific		Unspecific	Unspecific	Unspecific	Unspecific	Unspecific		Unspecific	Unspecific	Unspecific	Unspecific	Unspecific
	P02786;G3V0E5	Transferrin receptor protein 1;Transferrin receptor protein 1, serum form	TFRC	Specific	Specific	Specific	Specific	Specific		Specific	Specific	Specific	Specific	Specific		Specific	Specific	Specific	Specific	Specific		Specific	Specific	Specific	Specific	Specific		Specific	Specific	Specific	Specific	Specific		Unspecific	Unspecific	Unspecific	Unspecific	Unspecific
	Q9UK55;G3V2W1	Protein Z-dependent protease inhibitor	SERPINA10	Specific	Specific	Specific	Specific	Specific		Specific	Specific	Specific	Specific	Specific		Unspecific	Unspecific	Unspecific	Unspecific	Unspecific		Unspecific	Unspecific	Unspecific	Unspecific	Unspecific		Unspecific	Unspecific	Unspecific	Unspecific	Unspecific		Unspecific	Unspecific	Unspecific	Unspecific	Unspecific
	P26927;G3XAK1;Q2TV78	Hepatocyte growth factor-like protein;Hepatocyte growth factor-like protein alpha chain;Hepatocyte growth factor-like protein beta chain;Putative macrophage stimulating 1-like protein	MST1;MST1L	Specific	Specific	Specific	Specific	Specific		Unspecific	Unspecific	Specific	Specific	Specific		Unspecific	Unspecific	Specific	Specific	Specific		Unspecific	Unspecific	Unspecific	Unspecific	Unspecific		Unspecific	Unspecific	Unspecific	Unspecific	Unspecific		Unspecific	Unspecific	Unspecific	Unspecific	Unspecific
	P40926;G3XAL0;P40926-2	Malate dehydrogenase, mitochondrial;Malate dehydrogenase	MDH2	Specific	Specific	Specific	Specific	Specific		Specific	Specific	Specific	Specific	Specific		Unspecific	Unspecific	Unspecific	Unspecific	Unspecific		Unspecific	Unspecific	Unspecific	Unspecific	Unspecific		Unspecific	Unspecific	Unspecific	Unspecific	Unspecific		Unspecific	Unspecific	Unspecific	Unspecific	Unspecific
	G3XAP6;P49747-2;P49747	Cartilage oligomeric matrix protein	COMP	Unspecific	Specific	Specific	Specific	Specific		Unspecific	Unspecific	Unspecific	Specific	Specific		Unspecific	Unspecific	Unspecific	Unspecific	Specific		Unspecific	Unspecific	Unspecific	Unspecific	Unspecific		Unspecific	Unspecific	Unspecific	Unspecific	Unspecific		Unspecific	Unspecific	Unspecific	Unspecific	Unspecific
	Q9HDC9;H0Y512;Q9HDC9-2	Adipocyte plasma membrane-associated protein	APMAP	Specific	Specific	Specific	Specific	Specific		Specific	Specific	Specific	Specific	Specific		Unspecific	Specific	Specific	Specific	Specific		Unspecific	Unspecific	Unspecific	Unspecific	Unspecific		Unspecific	Unspecific	Unspecific	Unspecific	Unspecific		Unspecific	Unspecific	Unspecific	Unspecific	Unspecific
	P41222;H0Y5A1;Q5SQ11	Prostaglandin-H2 D-isomerase	PTGDS	Unspecific	Specific	Specific	Specific	Specific		Unspecific	Unspecific	Specific	Specific	Specific		Unspecific	Unspecific	Unspecific	Unspecific	Unspecific		Unspecific	Unspecific	Unspecific	Unspecific	Unspecific		Unspecific	Unspecific	Unspecific	Unspecific	Unspecific		Unspecific	Unspecific	Unspecific	Unspecific	Unspecific
	P16070;H0YD13;H0YDW7;H0YCV9;H0Y5E4;P16070-15;P16070-18;P16070-12;P16070-14;P16070-13;P16070-11;P16070-10;P16070-16;P16070-8;P16070-9;P16070-17;P16070-6;P16070-4;P16070-3;P16070-7;P16070-5;E9PKC6;Q86UZ1;H0YDX6;H0YD17;H0Y2P0;P16070-19	CD44 antigen	CD44	Specific	Specific	Specific	Specific	Specific		Unspecific	Specific	Specific	Specific	Specific		Unspecific	Unspecific	Unspecific	Unspecific	Unspecific		Unspecific	Unspecific	Unspecific	Unspecific	Unspecific		Unspecific	Unspecific	Unspecific	Unspecific	Unspecific		Unspecific	Unspecific	Unspecific	Unspecific	Unspecific
	P08637;H0Y755;M9MML0	Low affinity immunoglobulin gamma Fc region receptor III-A	FCGR3A	Unspecific	Specific	Specific	Specific	Specific		Unspecific	Specific	Specific	Specific	Specific		Unspecific	Unspecific	Unspecific	Unspecific	Specific		Unspecific	Unspecific	Unspecific	Unspecific	Unspecific		Unspecific	Unspecific	Unspecific	Unspecific	Unspecific		Unspecific	Unspecific	Unspecific	Unspecific	Unspecific
	P03952;H0YAC1;E9PBC5	Plasma kallikrein;Plasma kallikrein heavy chain;Plasma kallikrein light chain	KLKB1	Specific	Specific	Specific	Specific	Specific		Unspecific	Unspecific	Unspecific	Unspecific	Unspecific		Unspecific	Unspecific	Unspecific	Unspecific	Unspecific		Unspecific	Unspecific	Unspecific	Unspecific	Unspecific		Unspecific	Unspecific	Unspecific	Unspecific	Unspecific		Unspecific	Unspecific	Unspecific	Unspecific	Unspecific
	P61769;H0YL18;H0YLF3;F5H6I0	Beta-2-microglobulin;Beta-2-microglobulin form pI 5.3;Beta-2-microglobulin	B2M	Specific	Specific	Specific	Specific	Specific		Unspecific	Specific	Specific	Specific	Specific		Unspecific	Unspecific	Unspecific	Unspecific	Unspecific		Unspecific	Unspecific	Unspecific	Unspecific	Unspecific		Unspecific	Unspecific	Unspecific	Unspecific	Unspecific		Unspecific	Unspecific	Unspecific	Unspecific	Unspecific
	P04075;H3BQN4;J3KPS3;P04075-2;H3BUH7	Fructose-bisphosphate aldolase A;Fructose-bisphosphate aldolase	ALDOA	Unspecific	Specific	Specific	Specific	Specific		Unspecific	Unspecific	Specific	Specific	Specific		Unspecific	Unspecific	Unspecific	Unspecific	Unspecific		Unspecific	Unspecific	Unspecific	Unspecific	Unspecific		Unspecific	Unspecific	Unspecific	Unspecific	Unspecific		Unspecific	Unspecific	Unspecific	Unspecific	Unspecific
	Q96NZ9;H7BY64;Q96NZ9-2;Q96NZ9-4;Q96NZ9-3	Proline-rich acidic protein 1	PRAP1	Unspecific	Unspecific	Specific	Specific	Specific		Unspecific	Unspecific	Specific	Specific	Specific		Unspecific	Unspecific	Unspecific	Unspecific	Unspecific		Unspecific	Unspecific	Unspecific	Unspecific	Unspecific		Unspecific	Unspecific	Unspecific	Unspecific	Unspecific		Unspecific	Unspecific	Unspecific	Unspecific	Unspecific
	H7BYY1;F5H7S3;B7Z596;H0YK48;P09493-5	Tropomyosin alpha-1 chain	TPM1	Unspecific	Unspecific	Specific	Specific	Specific		Unspecific	Unspecific	Specific	Specific	Specific		Unspecific	Unspecific	Specific	Specific	Specific		Unspecific	Unspecific	Unspecific	Unspecific	Unspecific		Unspecific	Unspecific	Unspecific	Unspecific	Unspecific		Unspecific	Unspecific	Unspecific	Unspecific	Unspecific
	P54108;I3L0A1;J3KPA1;P54108-2;P54108-3	Cysteine-rich secretory protein 3	CRISP3	Specific	Specific	Specific	Specific	Specific		Unspecific	Specific	Specific	Specific	Specific		Unspecific	Unspecific	Unspecific	Unspecific	Specific		Unspecific	Unspecific	Unspecific	Unspecific	Unspecific		Unspecific	Unspecific	Unspecific	Unspecific	Unspecific		Unspecific	Unspecific	Unspecific	Unspecific	Unspecific
	P04278;I3L145;P04278-5;I3L1J1;B4DYU0;A0A0C4DGN2;I3L2X4;P04278-4;P04278-2;P04278-3	Sex hormone-binding globulin	SHBG	Unspecific	Specific	Specific	Specific	Specific		Unspecific	Specific	Specific	Specific	Specific		Unspecific	Specific	Specific	Specific	Specific		Unspecific	Specific	Specific	Specific	Specific		Unspecific	Specific	Specific	Specific	Specific		Unspecific	Specific	Specific	Specific	Specific
	P49913;J3KNB4	Cathelicidin antimicrobial peptide;Antibacterial protein FALL-39;Antibacterial protein LL-37	CAMP	Unspecific	Specific	Specific	Specific	Specific		Unspecific	Specific	Specific	Specific	Specific		Unspecific	Specific	Specific	Specific	Specific		Unspecific	Unspecific	Unspecific	Unspecific	Unspecific		Unspecific	Unspecific	Unspecific	Unspecific	Unspecific		Unspecific	Unspecific	Unspecific	Unspecific	Unspecific
	Q14974;J3KTM9;Q14974-2	Importin subunit beta-1	KPNB1	Unspecific	Specific	Specific	Specific	Specific		Unspecific	Specific	Specific	Specific	Specific		Unspecific	Unspecific	Unspecific	Unspecific	Unspecific		Unspecific	Unspecific	Unspecific	Unspecific	Unspecific		Unspecific	Unspecific	Unspecific	Unspecific	Unspecific		Unspecific	Unspecific	Unspecific	Unspecific	Unspecific
	P13598;J3QQR8;J3QQX6;J3QRQ1;J3QRT5	Intercellular adhesion molecule 2	ICAM2	Specific	Specific	Specific	Specific	Specific		Unspecific	Specific	Specific	Specific	Specific		Unspecific	Unspecific	Unspecific	Unspecific	Unspecific		Unspecific	Unspecific	Unspecific	Unspecific	Unspecific		Unspecific	Unspecific	Unspecific	Unspecific	Unspecific		Unspecific	Unspecific	Unspecific	Unspecific	Unspecific
	Q99497;K7ELW0;K7EN27	Protein deglycase DJ-1	PARK7	Specific	Specific	Specific	Specific	Specific		Specific	Specific	Specific	Specific	Specific		Specific	Specific	Specific	Specific	Specific		Specific	Specific	Specific	Specific	Specific		Unspecific	Unspecific	Unspecific	Unspecific	Unspecific		Unspecific	Unspecific	Unspecific	Unspecific	Unspecific
	K7ER74;P02655	Apolipoprotein C-II;Proapolipoprotein C-II	APOC4-APOC2;APOC2	Specific	Specific	Specific	Specific	Specific		Specific	Specific	Specific	Specific	Specific		Unspecific	Specific	Specific	Specific	Specific		Unspecific	Unspecific	Unspecific	Unspecific	Unspecific		Unspecific	Unspecific	Unspecific	Unspecific	Unspecific		Unspecific	Unspecific	Unspecific	Unspecific	Unspecific
	P00746;K7ERG9	Complement factor D	CFD	Unspecific	Specific	Specific	Specific	Specific		Unspecific	Unspecific	Specific	Specific	Specific		Unspecific	Unspecific	Unspecific	Unspecific	Unspecific		Unspecific	Unspecific	Unspecific	Unspecific	Unspecific		Unspecific	Unspecific	Unspecific	Unspecific	Unspecific		Unspecific	Unspecific	Unspecific	Unspecific	Unspecific
	K7ERI9;P02654;K7EJI9;K7ELM9;K7EPF9;K7EKP1	Apolipoprotein C-I;Truncated apolipoprotein C-I	APOC1	Unspecific	Specific	Specific	Specific	Specific		Unspecific	Specific	Specific	Specific	Specific		Unspecific	Unspecific	Unspecific	Unspecific	Unspecific		Unspecific	Unspecific	Unspecific	Unspecific	Unspecific		Unspecific	Unspecific	Unspecific	Unspecific	Unspecific		Unspecific	Unspecific	Unspecific	Unspecific	Unspecific
	O00151	PDZ and LIM domain protein 1	PDLIM1	Specific	Specific	Specific	Specific	Specific		Specific	Specific	Specific	Specific	Specific		Specific	Specific	Specific	Specific	Specific		Specific	Specific	Specific	Specific	Specific		Specific	Specific	Specific	Specific	Specific		Specific	Specific	Specific	Specific	Specific
	O00187;O00187-2	Mannan-binding lectin serine protease 2;Mannan-binding lectin serine protease 2 A chain;Mannan-binding lectin serine protease 2 B chain	MASP2	Specific	Specific	Specific	Specific	Specific		Unspecific	Specific	Specific	Specific	Specific		Unspecific	Unspecific	Unspecific	Unspecific	Unspecific		Unspecific	Unspecific	Unspecific	Unspecific	Unspecific		Unspecific	Unspecific	Unspecific	Unspecific	Unspecific		Unspecific	Unspecific	Unspecific	Unspecific	Unspecific
	O00391;O00391-2	Sulfhydryl oxidase 1	QSOX1	Unspecific	Specific	Specific	Specific	Specific		Unspecific	Unspecific	Unspecific	Specific	Specific		Unspecific	Unspecific	Unspecific	Specific	Specific		Unspecific	Unspecific	Unspecific	Unspecific	Unspecific		Unspecific	Unspecific	Unspecific	Unspecific	Unspecific		Unspecific	Unspecific	Unspecific	Unspecific	Unspecific
	O14791;O14791-2;O14791-3	Apolipoprotein L1	APOL1	Specific	Specific	Specific	Specific	Specific		Specific	Specific	Specific	Specific	Specific		Unspecific	Unspecific	Unspecific	Unspecific	Unspecific		Unspecific	Unspecific	Unspecific	Unspecific	Unspecific		Unspecific	Unspecific	Unspecific	Unspecific	Unspecific		Unspecific	Unspecific	Unspecific	Unspecific	Unspecific
	O43707;O43707-2	Alpha-actinin-4	ACTN4	Specific	Specific	Specific	Specific	Specific		Specific	Specific	Specific	Specific	Specific		Unspecific	Unspecific	Specific	Specific	Specific		Unspecific	Unspecific	Unspecific	Unspecific	Specific		Unspecific	Unspecific	Unspecific	Unspecific	Unspecific		Unspecific	Unspecific	Unspecific	Unspecific	Unspecific
	O43866	CD5 antigen-like	CD5L	Specific	Specific	Specific	Specific	Specific		Specific	Specific	Specific	Specific	Specific		Specific	Specific	Specific	Specific	Specific		Specific	Specific	Specific	Specific	Specific		Specific	Specific	Specific	Specific	Specific		Unspecific	Unspecific	Unspecific	Unspecific	Unspecific
	O75083;O75083-3;D6RD66	WD repeat-containing protein 1	WDR1	Unspecific	Unspecific	Specific	Specific	Specific		Unspecific	Unspecific	Specific	Specific	Specific		Unspecific	Unspecific	Unspecific	Unspecific	Specific		Unspecific	Unspecific	Unspecific	Unspecific	Unspecific		Unspecific	Unspecific	Unspecific	Unspecific	Unspecific		Unspecific	Unspecific	Unspecific	Unspecific	Unspecific
	O75636;O75636-2	Ficolin-3	FCN3	Specific	Specific	Specific	Specific	Specific		Unspecific	Specific	Specific	Specific	Specific		Unspecific	Unspecific	Specific	Specific	Specific		Unspecific	Unspecific	Unspecific	Unspecific	Unspecific		Unspecific	Unspecific	Unspecific	Unspecific	Unspecific		Unspecific	Unspecific	Unspecific	Unspecific	Unspecific
	O75882-2;O75882;O75882-3	Attractin	ATRN	Specific	Specific	Specific	Specific	Specific		Unspecific	Unspecific	Unspecific	Unspecific	Unspecific		Unspecific	Unspecific	Unspecific	Unspecific	Unspecific		Unspecific	Unspecific	Unspecific	Unspecific	Unspecific		Unspecific	Unspecific	Unspecific	Unspecific	Unspecific		Unspecific	Unspecific	Unspecific	Unspecific	Unspecific
	O95445;Q5SRP5;O95445-2	Apolipoprotein M	APOM	Specific	Specific	Specific	Specific	Specific		Unspecific	Specific	Specific	Specific	Specific		Unspecific	Unspecific	Unspecific	Unspecific	Unspecific		Unspecific	Unspecific	Unspecific	Unspecific	Unspecific		Unspecific	Unspecific	Unspecific	Unspecific	Unspecific		Unspecific	Unspecific	Unspecific	Unspecific	Unspecific
	O95497	Pantetheinase	VNN1	Specific	Specific	Specific	Specific	Specific		Specific	Specific	Specific	Specific	Specific		Unspecific	Unspecific	Unspecific	Unspecific	Unspecific		Unspecific	Unspecific	Unspecific	Unspecific	Unspecific		Unspecific	Unspecific	Unspecific	Unspecific	Unspecific		Unspecific	Unspecific	Unspecific	Unspecific	Unspecific
	O95810	Serum deprivation-response protein	SDPR	Unspecific	Specific	Specific	Specific	Specific		Unspecific	Specific	Specific	Specific	Specific		Unspecific	Unspecific	Specific	Specific	Specific		Unspecific	Unspecific	Unspecific	Unspecific	Unspecific		Unspecific	Unspecific	Unspecific	Unspecific	Unspecific		Unspecific	Unspecific	Unspecific	Unspecific	Unspecific
	P00338;P00338-3;P00338-4;P00338-2;P00338-5	L-lactate dehydrogenase A chain	LDHA	Unspecific	Specific	Specific	Specific	Specific		Unspecific	Specific	Specific	Specific	Specific		Unspecific	Unspecific	Unspecific	Unspecific	Specific		Unspecific	Unspecific	Unspecific	Unspecific	Unspecific		Unspecific	Unspecific	Unspecific	Unspecific	Unspecific		Unspecific	Unspecific	Unspecific	Unspecific	Unspecific
	P00450	Ceruloplasmin	CP	Specific	Specific	Specific	Specific	Specific		Specific	Specific	Specific	Specific	Specific		Unspecific	Unspecific	Unspecific	Unspecific	Unspecific		Unspecific	Unspecific	Unspecific	Unspecific	Unspecific		Unspecific	Unspecific	Unspecific	Unspecific	Unspecific		Unspecific	Unspecific	Unspecific	Unspecific	Unspecific
	P00488	Coagulation factor XIII A chain	F13A1	Specific	Specific	Specific	Specific	Specific		Unspecific	Unspecific	Specific	Specific	Specific		Unspecific	Unspecific	Unspecific	Unspecific	Unspecific		Unspecific	Unspecific	Unspecific	Unspecific	Unspecific		Unspecific	Unspecific	Unspecific	Unspecific	Unspecific		Unspecific	Unspecific	Unspecific	Unspecific	Unspecific
	P00734;E9PIT3	Prothrombin;Activation peptide fragment 1;Activation peptide fragment 2;Thrombin light chain;Thrombin heavy chain	F2	Specific	Specific	Specific	Specific	Specific		Unspecific	Unspecific	Unspecific	Unspecific	Unspecific		Unspecific	Unspecific	Unspecific	Unspecific	Unspecific		Unspecific	Unspecific	Unspecific	Unspecific	Unspecific		Unspecific	Unspecific	Unspecific	Unspecific	Unspecific		Unspecific	Unspecific	Unspecific	Unspecific	Unspecific
	P00738;P00738-2;J3QLC9;H3BS21	Haptoglobin;Haptoglobin alpha chain;Haptoglobin beta chain	HP	Specific	Specific	Specific	Specific	Specific		Specific	Specific	Specific	Specific	Specific		Specific	Specific	Specific	Specific	Specific		Unspecific	Unspecific	Unspecific	Unspecific	Unspecific		Unspecific	Unspecific	Unspecific	Unspecific	Unspecific		Unspecific	Unspecific	Unspecific	Unspecific	Unspecific
	P00739;P00739-2;A0A0A0MRD9	Haptoglobin-related protein	HPR	Specific	Specific	Specific	Specific	Specific		Specific	Specific	Specific	Specific	Specific		Specific	Specific	Specific	Specific	Specific		Unspecific	Unspecific	Unspecific	Unspecific	Unspecific		Unspecific	Unspecific	Unspecific	Unspecific	Unspecific		Unspecific	Unspecific	Unspecific	Unspecific	Unspecific
	P00740;P00740-2	Coagulation factor IX;Coagulation factor IXa light chain;Coagulation factor IXa heavy chain	F9	Unspecific	Specific	Specific	Specific	Specific		Unspecific	Specific	Specific	Specific	Specific		Unspecific	Specific	Specific	Specific	Specific		Unspecific	Unspecific	Unspecific	Unspecific	Unspecific		Unspecific	Unspecific	Unspecific	Unspecific	Unspecific		Unspecific	Unspecific	Unspecific	Unspecific	Unspecific
	P00742	Coagulation factor X;Factor X light chain;Factor X heavy chain;Activated factor Xa heavy chain	F10	Unspecific	Specific	Specific	Specific	Specific		Unspecific	Unspecific	Specific	Specific	Specific		Unspecific	Unspecific	Unspecific	Specific	Specific		Unspecific	Unspecific	Unspecific	Unspecific	Unspecific		Unspecific	Unspecific	Unspecific	Unspecific	Unspecific		Unspecific	Unspecific	Unspecific	Unspecific	Unspecific
	P00747	Plasminogen;Plasmin heavy chain A;Activation peptide;Angiostatin;Plasmin heavy chain A, short form;Plasmin light chain B	PLG	Specific	Specific	Specific	Specific	Specific		Specific	Specific	Specific	Specific	Specific		Unspecific	Unspecific	Unspecific	Unspecific	Unspecific		Unspecific	Unspecific	Unspecific	Unspecific	Unspecific		Unspecific	Unspecific	Unspecific	Unspecific	Unspecific		Unspecific	Unspecific	Unspecific	Unspecific	Unspecific
	P00748	Coagulation factor XII;Coagulation factor XIIa heavy chain;Beta-factor XIIa part 1;Coagulation factor XIIa light chain	F12	Specific	Specific	Specific	Specific	Specific		Specific	Specific	Specific	Specific	Specific		Unspecific	Unspecific	Unspecific	Unspecific	Unspecific		Unspecific	Unspecific	Unspecific	Unspecific	Unspecific		Unspecific	Unspecific	Unspecific	Unspecific	Unspecific		Unspecific	Unspecific	Unspecific	Unspecific	Unspecific
	P00915;E5RH81;E5RHP7;E5RIF9;E5RG43;E5RFL2;E5RFE7;E5RGU8;H0YBE2	Carbonic anhydrase 1	CA1	Unspecific	Specific	Specific	Specific	Specific		Unspecific	Specific	Specific	Specific	Specific		Unspecific	Specific	Specific	Specific	Specific		Unspecific	Unspecific	Unspecific	Unspecific	Unspecific		Unspecific	Unspecific	Unspecific	Unspecific	Unspecific		Unspecific	Unspecific	Unspecific	Unspecific	Unspecific
	P00918;E5RID5;E5RK37	Carbonic anhydrase 2	CA2	Specific	Specific	Specific	Specific	Specific		Specific	Specific	Specific	Specific	Specific		Unspecific	Unspecific	Unspecific	Unspecific	Unspecific		Unspecific	Unspecific	Unspecific	Unspecific	Unspecific		Unspecific	Unspecific	Unspecific	Unspecific	Unspecific		Unspecific	Unspecific	Unspecific	Unspecific	Unspecific
	P01008	Antithrombin-III	SERPINC1	Specific	Specific	Specific	Specific	Specific		Unspecific	Unspecific	Unspecific	Unspecific	Unspecific		Unspecific	Unspecific	Unspecific	Unspecific	Unspecific		Unspecific	Unspecific	Unspecific	Unspecific	Unspecific		Unspecific	Unspecific	Unspecific	Unspecific	Unspecific		Unspecific	Unspecific	Unspecific	Unspecific	Unspecific
	P01009;P01009-2;P01009-3	Alpha-1-antitrypsin;Short peptide from AAT	SERPINA1	Specific	Specific	Specific	Specific	Specific		Unspecific	Unspecific	Unspecific	Unspecific	Unspecific		Unspecific	Unspecific	Unspecific	Unspecific	Unspecific		Unspecific	Unspecific	Unspecific	Unspecific	Unspecific		Unspecific	Unspecific	Unspecific	Unspecific	Unspecific		Unspecific	Unspecific	Unspecific	Unspecific	Unspecific
	P01011;G3V595	Alpha-1-antichymotrypsin;Alpha-1-antichymotrypsin His-Pro-less	SERPINA3	Specific	Specific	Specific	Specific	Specific		Unspecific	Unspecific	Unspecific	Unspecific	Unspecific		Unspecific	Unspecific	Unspecific	Unspecific	Unspecific		Unspecific	Unspecific	Unspecific	Unspecific	Unspecific		Unspecific	Unspecific	Unspecific	Unspecific	Unspecific		Unspecific	Unspecific	Unspecific	Unspecific	Unspecific
	P01019	Angiotensinogen;Angiotensin-1;Angiotensin-2;Angiotensin-3;Angiotensin-4;Angiotensin 1-9;Angiotensin 1-7;Angiotensin 1-5;Angiotensin 1-4	AGT	Specific	Specific	Specific	Specific	Specific		Unspecific	Specific	Specific	Specific	Specific		Unspecific	Specific	Specific	Specific	Specific		Unspecific	Specific	Specific	Specific	Specific		Unspecific	Unspecific	Unspecific	Unspecific	Unspecific		Unspecific	Unspecific	Unspecific	Unspecific	Unspecific
	P01023	Alpha-2-macroglobulin	A2M	Specific	Specific	Specific	Specific	Specific		Specific	Specific	Specific	Specific	Specific		Unspecific	Unspecific	Unspecific	Unspecific	Unspecific		Unspecific	Unspecific	Unspecific	Unspecific	Unspecific		Unspecific	Unspecific	Unspecific	Unspecific	Unspecific		Unspecific	Unspecific	Unspecific	Unspecific	Unspecific
	P01024	Complement C3;Complement C3 beta chain;C3-beta-c;Complement C3 alpha chain;C3a anaphylatoxin;Acylation stimulating protein;Complement C3b alpha chain;Complement C3c alpha chain fragment 1;Complement C3dg fragment;Complement C3g fragment;Complement C3d fragment;Complement C3f fragment;Complement C3c alpha chain fragment 2	C3	Unspecific	Unspecific	Unspecific	Unspecific	Unspecific		Unspecific	Unspecific	Unspecific	Unspecific	Unspecific		Unspecific	Unspecific	Unspecific	Unspecific	Unspecific		Unspecific	Unspecific	Unspecific	Unspecific	Unspecific		Unspecific	Unspecific	Unspecific	Unspecific	Unspecific		Unspecific	Unspecific	Unspecific	Unspecific	Unspecific
	P01031	Complement C5;Complement C5 beta chain;Complement C5 alpha chain;C5a anaphylatoxin;Complement C5 alpha chain	C5	Specific	Specific	Specific	Specific	Specific		Unspecific	Unspecific	Unspecific	Unspecific	Unspecific		Unspecific	Unspecific	Unspecific	Unspecific	Unspecific		Unspecific	Unspecific	Unspecific	Unspecific	Unspecific		Unspecific	Unspecific	Unspecific	Unspecific	Unspecific		Unspecific	Unspecific	Unspecific	Unspecific	Unspecific
	P01034	Cystatin-C	CST3	Specific	Specific	Specific	Specific	Specific		Unspecific	Unspecific	Specific	Specific	Specific		Unspecific	Unspecific	Unspecific	Unspecific	Unspecific		Unspecific	Unspecific	Unspecific	Unspecific	Unspecific		Unspecific	Unspecific	Unspecific	Unspecific	Unspecific		Unspecific	Unspecific	Unspecific	Unspecific	Unspecific
	P01042	Kininogen-1;Kininogen-1 heavy chain;T-kinin;Bradykinin;Lysyl-bradykinin;Kininogen-1 light chain;Low molecular weight growth-promoting factor	KNG1	Specific	Specific	Specific	Specific	Specific		Unspecific	Unspecific	Unspecific	Unspecific	Unspecific		Unspecific	Unspecific	Unspecific	Unspecific	Unspecific		Unspecific	Unspecific	Unspecific	Unspecific	Unspecific		Unspecific	Unspecific	Unspecific	Unspecific	Unspecific		Unspecific	Unspecific	Unspecific	Unspecific	Unspecific
	P01042-2;P01042-3	Kininogen-1;Kininogen-1 heavy chain;T-kinin;Bradykinin;Lysyl-bradykinin;Kininogen-1 light chain;Low molecular weight growth-promoting factor	KNG1	Specific	Specific	Specific	Specific	Specific		Specific	Specific	Specific	Specific	Specific		Unspecific	Unspecific	Unspecific	Unspecific	Unspecific		Unspecific	Unspecific	Unspecific	Unspecific	Unspecific		Unspecific	Unspecific	Unspecific	Unspecific	Unspecific		Unspecific	Unspecific	Unspecific	Unspecific	Unspecific
	P01594	Ig kappa chain V-I region AU		Specific	Specific	Specific	Specific	Specific		Specific	Specific	Specific	Specific	Specific		Specific	Specific	Specific	Specific	Specific		Specific	Specific	Specific	Specific	Specific		Specific	Specific	Specific	Specific	Specific		Unspecific	Specific	Specific	Specific	Specific
	P01596	Ig kappa chain V-I region CAR		Specific	Specific	Specific	Specific	Specific		Specific	Specific	Specific	Specific	Specific		Unspecific	Specific	Specific	Specific	Specific		Unspecific	Specific	Specific	Specific	Specific		Unspecific	Specific	Specific	Specific	Specific		Unspecific	Specific	Specific	Specific	Specific
	P01597	Ig kappa chain V-I region DEE		Specific	Specific	Specific	Specific	Specific		Specific	Specific	Specific	Specific	Specific		Unspecific	Unspecific	Specific	Specific	Specific		Unspecific	Unspecific	Specific	Specific	Specific		Unspecific	Unspecific	Unspecific	Unspecific	Unspecific		Unspecific	Unspecific	Unspecific	Unspecific	Unspecific
	P01598	Ig kappa chain V-I region EU		Specific	Specific	Specific	Specific	Specific		Unspecific	Specific	Specific	Specific	Specific		Unspecific	Specific	Specific	Specific	Specific		Unspecific	Unspecific	Unspecific	Unspecific	Unspecific		Unspecific	Unspecific	Unspecific	Unspecific	Unspecific		Unspecific	Unspecific	Unspecific	Unspecific	Unspecific
	P01603	Ig kappa chain V-I region Ka		Unspecific	Specific	Specific	Specific	Specific		Unspecific	Specific	Specific	Specific	Specific		Unspecific	Specific	Specific	Specific	Specific		Unspecific	Unspecific	Unspecific	Unspecific	Unspecific		Unspecific	Unspecific	Unspecific	Unspecific	Unspecific		Unspecific	Unspecific	Unspecific	Unspecific	Unspecific
	P01604	Ig kappa chain V-I region Kue		Specific	Specific	Specific	Specific	Specific		Specific	Specific	Specific	Specific	Specific		Unspecific	Specific	Specific	Specific	Specific		Unspecific	Unspecific	Unspecific	Specific	Specific		Unspecific	Unspecific	Unspecific	Specific	Specific		Unspecific	Unspecific	Unspecific	Specific	Specific
	P01605	Ig kappa chain V-I region Lay		Unspecific	Specific	Specific	Specific	Specific		Unspecific	Specific	Specific	Specific	Specific		Unspecific	Specific	Specific	Specific	Specific		Unspecific	Specific	Specific	Specific	Specific		Unspecific	Specific	Specific	Specific	Specific		Unspecific	Specific	Specific	Specific	Specific
	P01607	Ig kappa chain V-I region Rei		Unspecific	Specific	Specific	Specific	Specific		Unspecific	Specific	Specific	Specific	Specific		Unspecific	Specific	Specific	Specific	Specific		Unspecific	Unspecific	Unspecific	Unspecific	Unspecific		Unspecific	Unspecific	Unspecific	Unspecific	Unspecific		Unspecific	Unspecific	Unspecific	Unspecific	Unspecific
	P01608	Ig kappa chain V-I region Roy		Specific	Specific	Specific	Specific	Specific		Unspecific	Specific	Specific	Specific	Specific		Unspecific	Unspecific	Unspecific	Unspecific	Unspecific		Unspecific	Unspecific	Unspecific	Unspecific	Unspecific		Unspecific	Unspecific	Unspecific	Unspecific	Unspecific		Unspecific	Unspecific	Unspecific	Unspecific	Unspecific
	P01610	Ig kappa chain V-I region WEA		Unspecific	Specific	Specific	Specific	Specific		Unspecific	Specific	Specific	Specific	Specific		Unspecific	Specific	Specific	Specific	Specific		Unspecific	Specific	Specific	Specific	Specific		Unspecific	Specific	Specific	Specific	Specific		Unspecific	Specific	Specific	Specific	Specific
	P01611	Ig kappa chain V-I region Wes		Specific	Specific	Specific	Specific	Specific		Unspecific	Specific	Specific	Specific	Specific		Unspecific	Specific	Specific	Specific	Specific		Unspecific	Unspecific	Unspecific	Unspecific	Unspecific		Unspecific	Unspecific	Unspecific	Unspecific	Unspecific		Unspecific	Unspecific	Unspecific	Unspecific	Unspecific
	P01612	Ig kappa chain V-I region Mev		Specific	Specific	Specific	Specific	Specific		Unspecific	Specific	Specific	Specific	Specific		Unspecific	Specific	Specific	Specific	Specific		Unspecific	Unspecific	Unspecific	Unspecific	Unspecific		Unspecific	Unspecific	Unspecific	Unspecific	Unspecific		Unspecific	Unspecific	Unspecific	Unspecific	Unspecific
	P01613	Ig kappa chain V-I region Ni		Unspecific	Specific	Specific	Specific	Specific		Unspecific	Specific	Specific	Specific	Specific		Unspecific	Unspecific	Specific	Specific	Specific		Unspecific	Unspecific	Unspecific	Unspecific	Specific		Unspecific	Unspecific	Unspecific	Unspecific	Unspecific		Unspecific	Unspecific	Unspecific	Unspecific	Unspecific
	P01615	Ig kappa chain V-II region FR		Specific	Specific	Specific	Specific	Specific		Specific	Specific	Specific	Specific	Specific		Unspecific	Specific	Specific	Specific	Specific		Unspecific	Unspecific	Unspecific	Unspecific	Unspecific		Unspecific	Unspecific	Unspecific	Unspecific	Unspecific		Unspecific	Unspecific	Unspecific	Unspecific	Unspecific
	P01619	Ig kappa chain V-III region B6		Unspecific	Specific	Specific	Specific	Specific		Unspecific	Specific	Specific	Specific	Specific		Unspecific	Specific	Specific	Specific	Specific		Unspecific	Unspecific	Unspecific	Specific	Specific		Unspecific	Unspecific	Unspecific	Unspecific	Unspecific		Unspecific	Unspecific	Unspecific	Unspecific	Unspecific
	P01621	Ig kappa chain V-III region NG9		Specific	Specific	Specific	Specific	Specific		Unspecific	Unspecific	Unspecific	Unspecific	Specific		Unspecific	Unspecific	Unspecific	Unspecific	Specific		Unspecific	Unspecific	Unspecific	Unspecific	Unspecific		Unspecific	Unspecific	Unspecific	Unspecific	Unspecific		Unspecific	Unspecific	Unspecific	Unspecific	Unspecific
	P01623	Ig kappa chain V-III region WOL		Specific	Specific	Specific	Specific	Specific		Specific	Specific	Specific	Specific	Specific		Unspecific	Unspecific	Unspecific	Unspecific	Unspecific		Unspecific	Unspecific	Unspecific	Unspecific	Unspecific		Unspecific	Unspecific	Unspecific	Unspecific	Unspecific		Unspecific	Unspecific	Unspecific	Unspecific	Unspecific
	P01624	Ig kappa chain V-III region POM		Specific	Specific	Specific	Specific	Specific		Unspecific	Specific	Specific	Specific	Specific		Unspecific	Specific	Specific	Specific	Specific		Unspecific	Unspecific	Unspecific	Unspecific	Specific		Unspecific	Unspecific	Unspecific	Unspecific	Unspecific		Unspecific	Unspecific	Unspecific	Unspecific	Unspecific
	P01625	Ig kappa chain V-IV region Len		Specific	Specific	Specific	Specific	Specific		Specific	Specific	Specific	Specific	Specific		Unspecific	Unspecific	Unspecific	Unspecific	Unspecific		Unspecific	Unspecific	Unspecific	Unspecific	Unspecific		Unspecific	Unspecific	Unspecific	Unspecific	Unspecific		Unspecific	Unspecific	Unspecific	Unspecific	Unspecific
	P01699	Ig lambda chain V-I region VOR		Specific	Specific	Specific	Specific	Specific		Specific	Specific	Specific	Specific	Specific		Specific	Specific	Specific	Specific	Specific		Unspecific	Unspecific	Unspecific	Unspecific	Unspecific		Unspecific	Unspecific	Unspecific	Unspecific	Unspecific		Unspecific	Unspecific	Unspecific	Unspecific	Unspecific
	P01701	Ig lambda chain V-I region NEW		Unspecific	Specific	Specific	Specific	Specific		Unspecific	Specific	Specific	Specific	Specific		Unspecific	Specific	Specific	Specific	Specific		Unspecific	Specific	Specific	Specific	Specific		Unspecific	Specific	Specific	Specific	Specific		Unspecific	Unspecific	Unspecific	Unspecific	Unspecific
	P01703	Ig lambda chain V-I region NEWM		Unspecific	Unspecific	Unspecific	Specific	Specific		Unspecific	Unspecific	Unspecific	Specific	Specific		Unspecific	Unspecific	Unspecific	Unspecific	Specific		Unspecific	Unspecific	Unspecific	Unspecific	Unspecific		Unspecific	Unspecific	Unspecific	Unspecific	Unspecific		Unspecific	Unspecific	Unspecific	Unspecific	Unspecific
	P01707	Ig lambda chain V-II region TRO		Unspecific	Specific	Specific	Specific	Specific		Unspecific	Specific	Specific	Specific	Specific		Unspecific	Specific	Specific	Specific	Specific		Unspecific	Specific	Specific	Specific	Specific		Unspecific	Specific	Specific	Specific	Specific		Unspecific	Specific	Specific	Specific	Specific
	P01708	Ig lambda chain V-II region BUR		Specific	Specific	Specific	Specific	Specific		Specific	Specific	Specific	Specific	Specific		Unspecific	Specific	Specific	Specific	Specific		Unspecific	Unspecific	Unspecific	Unspecific	Unspecific		Unspecific	Unspecific	Unspecific	Unspecific	Unspecific		Unspecific	Unspecific	Unspecific	Unspecific	Unspecific
	P01710	Ig lambda chain V-II region BO		Unspecific	Unspecific	Unspecific	Specific	Specific		Unspecific	Unspecific	Unspecific	Specific	Specific		Unspecific	Unspecific	Unspecific	Specific	Specific		Unspecific	Unspecific	Unspecific	Specific	Specific		Unspecific	Unspecific	Unspecific	Specific	Specific		Unspecific	Unspecific	Unspecific	Unspecific	Unspecific
	P01714	Ig lambda chain V-III region SH		Specific	Specific	Specific	Specific	Specific		Specific	Specific	Specific	Specific	Specific		Specific	Specific	Specific	Specific	Specific		Unspecific	Unspecific	Unspecific	Unspecific	Unspecific		Unspecific	Unspecific	Unspecific	Unspecific	Unspecific		Unspecific	Unspecific	Unspecific	Unspecific	Unspecific
	P01717	Ig lambda chain V-IV region Hil		Specific	Specific	Specific	Specific	Specific		Specific	Specific	Specific	Specific	Specific		Specific	Specific	Specific	Specific	Specific		Unspecific	Unspecific	Unspecific	Unspecific	Unspecific		Unspecific	Unspecific	Unspecific	Unspecific	Unspecific		Unspecific	Unspecific	Unspecific	Unspecific	Unspecific
	P01719	Ig lambda chain V-V region DEL		Unspecific	Specific	Specific	Specific	Specific		Unspecific	Specific	Specific	Specific	Specific		Unspecific	Specific	Specific	Specific	Specific		Unspecific	Specific	Specific	Specific	Specific		Unspecific	Specific	Specific	Specific	Specific		Unspecific	Specific	Specific	Specific	Specific
	P01721	Ig lambda chain V-VI region AR		Unspecific	Specific	Specific	Specific	Specific		Unspecific	Specific	Specific	Specific	Specific		Unspecific	Unspecific	Specific	Specific	Specific		Unspecific	Unspecific	Unspecific	Unspecific	Unspecific		Unspecific	Unspecific	Unspecific	Unspecific	Unspecific		Unspecific	Unspecific	Unspecific	Unspecific	Unspecific
	P01742;P01761;P06326	Ig heavy chain V-I region EU;Ig heavy chain V-I region SIE;Ig heavy chain V-I region Mot		Unspecific	Specific	Specific	Specific	Specific		Unspecific	Specific	Specific	Specific	Specific		Unspecific	Unspecific	Unspecific	Unspecific	Unspecific		Unspecific	Unspecific	Unspecific	Unspecific	Unspecific		Unspecific	Unspecific	Unspecific	Unspecific	Unspecific		Unspecific	Unspecific	Unspecific	Unspecific	Unspecific
	P01763	Ig heavy chain V-III region WEA		Specific	Specific	Specific	Specific	Specific		Specific	Specific	Specific	Specific	Specific		Unspecific	Unspecific	Specific	Specific	Specific		Unspecific	Unspecific	Unspecific	Unspecific	Specific		Unspecific	Unspecific	Unspecific	Unspecific	Specific		Unspecific	Unspecific	Unspecific	Unspecific	Unspecific
	P01764;A0A0B4J2B7	Ig heavy chain V-III region 23	IGHV3-23;IGHV3-30	Unspecific	Specific	Specific	Specific	Specific		Unspecific	Unspecific	Unspecific	Unspecific	Specific		Unspecific	Unspecific	Unspecific	Unspecific	Unspecific		Unspecific	Unspecific	Unspecific	Unspecific	Unspecific		Unspecific	Unspecific	Unspecific	Unspecific	Unspecific		Unspecific	Unspecific	Unspecific	Unspecific	Unspecific
	P01765	Ig heavy chain V-III region TIL		Specific	Specific	Specific	Specific	Specific		Specific	Specific	Specific	Specific	Specific		Specific	Specific	Specific	Specific	Specific		Specific	Specific	Specific	Specific	Specific		Specific	Specific	Specific	Specific	Specific		Unspecific	Unspecific	Unspecific	Unspecific	Unspecific
	P01767	Ig heavy chain V-III region BUT		Specific	Specific	Specific	Specific	Specific		Specific	Specific	Specific	Specific	Specific		Specific	Specific	Specific	Specific	Specific		Unspecific	Unspecific	Specific	Specific	Specific		Unspecific	Unspecific	Specific	Specific	Specific		Unspecific	Unspecific	Unspecific	Unspecific	Unspecific
	P01772	Ig heavy chain V-III region KOL		Specific	Specific	Specific	Specific	Specific		Specific	Specific	Specific	Specific	Specific		Specific	Specific	Specific	Specific	Specific		Unspecific	Unspecific	Unspecific	Unspecific	Unspecific		Unspecific	Unspecific	Unspecific	Unspecific	Unspecific		Unspecific	Unspecific	Unspecific	Unspecific	Unspecific
	P01775	Ig heavy chain V-III region LAY		Specific	Specific	Specific	Specific	Specific		Specific	Specific	Specific	Specific	Specific		Specific	Specific	Specific	Specific	Specific		Unspecific	Unspecific	Unspecific	Unspecific	Unspecific		Unspecific	Unspecific	Unspecific	Unspecific	Unspecific		Unspecific	Unspecific	Unspecific	Unspecific	Unspecific
	P01776	Ig heavy chain V-III region WAS		Specific	Specific	Specific	Specific	Specific		Unspecific	Unspecific	Specific	Specific	Specific		Unspecific	Unspecific	Unspecific	Specific	Specific		Unspecific	Unspecific	Unspecific	Unspecific	Unspecific		Unspecific	Unspecific	Unspecific	Unspecific	Unspecific		Unspecific	Unspecific	Unspecific	Unspecific	Unspecific
	P01778	Ig heavy chain V-III region ZAP		Specific	Specific	Specific	Specific	Specific		Specific	Specific	Specific	Specific	Specific		Unspecific	Specific	Specific	Specific	Specific		Unspecific	Specific	Specific	Specific	Specific		Unspecific	Specific	Specific	Specific	Specific		Unspecific	Specific	Specific	Specific	Specific
	P01780	Ig heavy chain V-III region JON		Specific	Specific	Specific	Specific	Specific		Specific	Specific	Specific	Specific	Specific		Specific	Specific	Specific	Specific	Specific		Unspecific	Unspecific	Unspecific	Unspecific	Unspecific		Unspecific	Unspecific	Unspecific	Unspecific	Unspecific		Unspecific	Unspecific	Unspecific	Unspecific	Unspecific
	P01781	Ig heavy chain V-III region GAL		Specific	Specific	Specific	Specific	Specific		Specific	Specific	Specific	Specific	Specific		Unspecific	Specific	Specific	Specific	Specific		Unspecific	Unspecific	Unspecific	Specific	Specific		Unspecific	Unspecific	Unspecific	Specific	Specific		Unspecific	Unspecific	Unspecific	Specific	Specific
	P01824	Ig heavy chain V-II region WAH		Unspecific	Specific	Specific	Specific	Specific		Unspecific	Specific	Specific	Specific	Specific		Unspecific	Specific	Specific	Specific	Specific		Unspecific	Unspecific	Unspecific	Unspecific	Specific		Unspecific	Unspecific	Unspecific	Unspecific	Unspecific		Unspecific	Unspecific	Unspecific	Unspecific	Unspecific
	P01833	Polymeric immunoglobulin receptor;Secretory component	PIGR	Specific	Specific	Specific	Specific	Specific		Specific	Specific	Specific	Specific	Specific		Unspecific	Unspecific	Unspecific	Specific	Specific		Unspecific	Unspecific	Unspecific	Specific	Specific		Unspecific	Unspecific	Unspecific	Specific	Specific		Unspecific	Unspecific	Unspecific	Unspecific	Unspecific
	P01876	Ig alpha-1 chain C region	IGHA1	Specific	Specific	Specific	Specific	Specific		Specific	Specific	Specific	Specific	Specific		Unspecific	Unspecific	Unspecific	Unspecific	Unspecific		Unspecific	Unspecific	Unspecific	Unspecific	Unspecific		Unspecific	Unspecific	Unspecific	Unspecific	Unspecific		Unspecific	Unspecific	Unspecific	Unspecific	Unspecific
	P02042;E9PFT6;E9PEW8	Hemoglobin subunit delta	HBD	Unspecific	Specific	Specific	Specific	Specific		Unspecific	Specific	Specific	Specific	Specific		Unspecific	Unspecific	Specific	Specific	Specific		Unspecific	Unspecific	Unspecific	Unspecific	Unspecific		Unspecific	Unspecific	Unspecific	Unspecific	Unspecific		Unspecific	Unspecific	Unspecific	Unspecific	Unspecific
	P02647;F8W696	Apolipoprotein A-I;Proapolipoprotein A-I;Truncated apolipoprotein A-I	APOA1	Specific	Specific	Specific	Specific	Specific		Unspecific	Unspecific	Unspecific	Unspecific	Unspecific		Unspecific	Unspecific	Unspecific	Unspecific	Unspecific		Unspecific	Unspecific	Unspecific	Unspecific	Unspecific		Unspecific	Unspecific	Unspecific	Unspecific	Unspecific		Unspecific	Unspecific	Unspecific	Unspecific	Unspecific
	P02649;H0Y7L5;E9PEV4;E7ERP7	Apolipoprotein E	APOE	Specific	Specific	Specific	Specific	Specific		Specific	Specific	Specific	Specific	Specific		Unspecific	Specific	Specific	Specific	Specific		Unspecific	Unspecific	Unspecific	Unspecific	Unspecific		Unspecific	Unspecific	Unspecific	Unspecific	Unspecific		Unspecific	Unspecific	Unspecific	Unspecific	Unspecific
	P02652;V9GYM3;V9GYG9;V9GYE3	Apolipoprotein A-II;Proapolipoprotein A-II;Truncated apolipoprotein A-II	APOA2	Specific	Specific	Specific	Specific	Specific		Unspecific	Unspecific	Unspecific	Unspecific	Unspecific		Unspecific	Unspecific	Unspecific	Unspecific	Unspecific		Unspecific	Unspecific	Unspecific	Unspecific	Unspecific		Unspecific	Unspecific	Unspecific	Unspecific	Unspecific		Unspecific	Unspecific	Unspecific	Unspecific	Unspecific
	P02671;P02671-2	Fibrinogen alpha chain;Fibrinopeptide A;Fibrinogen alpha chain	FGA	Specific	Specific	Specific	Specific	Specific		Unspecific	Unspecific	Unspecific	Unspecific	Unspecific		Unspecific	Unspecific	Unspecific	Unspecific	Unspecific		Unspecific	Unspecific	Unspecific	Unspecific	Unspecific		Unspecific	Unspecific	Unspecific	Unspecific	Unspecific		Unspecific	Unspecific	Unspecific	Unspecific	Unspecific
	P02675;D6REL8	Fibrinogen beta chain;Fibrinopeptide B;Fibrinogen beta chain	FGB	Specific	Specific	Specific	Specific	Specific		Unspecific	Unspecific	Unspecific	Unspecific	Unspecific		Unspecific	Unspecific	Unspecific	Unspecific	Unspecific		Unspecific	Unspecific	Unspecific	Unspecific	Unspecific		Unspecific	Unspecific	Unspecific	Unspecific	Unspecific		Unspecific	Unspecific	Unspecific	Unspecific	Unspecific
	P02679;P02679-2;C9JC84;C9JEU5	Fibrinogen gamma chain	FGG	Specific	Specific	Specific	Specific	Specific		Unspecific	Unspecific	Unspecific	Unspecific	Unspecific		Unspecific	Unspecific	Unspecific	Unspecific	Unspecific		Unspecific	Unspecific	Unspecific	Unspecific	Unspecific		Unspecific	Unspecific	Unspecific	Unspecific	Unspecific		Unspecific	Unspecific	Unspecific	Unspecific	Unspecific
	P02741;Q5VVP7;P02741-2;C9JRE9	C-reactive protein;C-reactive protein(1-205)	CRP	Specific	Specific	Specific	Specific	Specific		Specific	Specific	Specific	Specific	Specific		Specific	Specific	Specific	Specific	Specific		Specific	Specific	Specific	Specific	Specific		Specific	Specific	Specific	Specific	Specific		Specific	Specific	Specific	Specific	Specific
	P02743	Serum amyloid P-component;Serum amyloid P-component(1-203)	APCS	Specific	Specific	Specific	Specific	Specific		Specific	Specific	Specific	Specific	Specific		Unspecific	Unspecific	Unspecific	Unspecific	Unspecific		Unspecific	Unspecific	Unspecific	Unspecific	Unspecific		Unspecific	Unspecific	Unspecific	Unspecific	Unspecific		Unspecific	Unspecific	Unspecific	Unspecific	Unspecific
	P02745	Complement C1q subcomponent subunit A	C1QA	Specific	Specific	Specific	Specific	Specific		Unspecific	Specific	Specific	Specific	Specific		Unspecific	Unspecific	Unspecific	Unspecific	Unspecific		Unspecific	Unspecific	Unspecific	Unspecific	Unspecific		Unspecific	Unspecific	Unspecific	Unspecific	Unspecific		Unspecific	Unspecific	Unspecific	Unspecific	Unspecific
	P02747	Complement C1q subcomponent subunit C	C1QC	Unspecific	Specific	Specific	Specific	Specific		Unspecific	Unspecific	Unspecific	Unspecific	Unspecific		Unspecific	Unspecific	Unspecific	Unspecific	Unspecific		Unspecific	Unspecific	Unspecific	Unspecific	Unspecific		Unspecific	Unspecific	Unspecific	Unspecific	Unspecific		Unspecific	Unspecific	Unspecific	Unspecific	Unspecific
	P02748	Complement component C9;Complement component C9a;Complement component C9b	C9	Specific	Specific	Specific	Specific	Specific		Unspecific	Specific	Specific	Specific	Specific		Unspecific	Unspecific	Unspecific	Unspecific	Unspecific		Unspecific	Unspecific	Unspecific	Unspecific	Unspecific		Unspecific	Unspecific	Unspecific	Unspecific	Unspecific		Unspecific	Unspecific	Unspecific	Unspecific	Unspecific
	P02749	Beta-2-glycoprotein 1	APOH	Specific	Specific	Specific	Specific	Specific		Unspecific	Specific	Specific	Specific	Specific		Unspecific	Unspecific	Unspecific	Unspecific	Unspecific		Unspecific	Unspecific	Unspecific	Unspecific	Unspecific		Unspecific	Unspecific	Unspecific	Unspecific	Unspecific		Unspecific	Unspecific	Unspecific	Unspecific	Unspecific
	P02750	Leucine-rich alpha-2-glycoprotein	LRG1	Specific	Specific	Specific	Specific	Specific		Unspecific	Specific	Specific	Specific	Specific		Unspecific	Unspecific	Unspecific	Unspecific	Unspecific		Unspecific	Unspecific	Unspecific	Unspecific	Unspecific		Unspecific	Unspecific	Unspecific	Unspecific	Unspecific		Unspecific	Unspecific	Unspecific	Unspecific	Unspecific
	P02751;P02751-3;P02751-14;P02751-8;P02751-7;P02751-15;P02751-17;P02751-9;P02751-5;P02751-6;P02751-10;P02751-11;P02751-13;P02751-4;P02751-12;H0Y7Z1	Fibronectin;Anastellin;Ugl-Y1;Ugl-Y2;Ugl-Y3	FN1	Specific	Specific	Specific	Specific	Specific		Specific	Specific	Specific	Specific	Specific		Unspecific	Unspecific	Unspecific	Unspecific	Unspecific		Unspecific	Unspecific	Unspecific	Unspecific	Unspecific		Unspecific	Unspecific	Unspecific	Unspecific	Unspecific		Unspecific	Unspecific	Unspecific	Unspecific	Unspecific
	P02760;S4R3Y4;S4R471	Protein AMBP;Alpha-1-microglobulin;Inter-alpha-trypsin inhibitor light chain;Trypstatin	AMBP	Specific	Specific	Specific	Specific	Specific		Unspecific	Unspecific	Unspecific	Unspecific	Unspecific		Unspecific	Unspecific	Unspecific	Unspecific	Unspecific		Unspecific	Unspecific	Unspecific	Unspecific	Unspecific		Unspecific	Unspecific	Unspecific	Unspecific	Unspecific		Unspecific	Unspecific	Unspecific	Unspecific	Unspecific
	P02763	Alpha-1-acid glycoprotein 1	ORM1	Specific	Specific	Specific	Specific	Specific		Unspecific	Unspecific	Unspecific	Unspecific	Unspecific		Unspecific	Unspecific	Unspecific	Unspecific	Unspecific		Unspecific	Unspecific	Unspecific	Unspecific	Unspecific		Unspecific	Unspecific	Unspecific	Unspecific	Unspecific		Unspecific	Unspecific	Unspecific	Unspecific	Unspecific
	P02765;C9JV77	Alpha-2-HS-glycoprotein;Alpha-2-HS-glycoprotein chain A;Alpha-2-HS-glycoprotein chain B	AHSG	Specific	Specific	Specific	Specific	Specific		Unspecific	Unspecific	Unspecific	Unspecific	Unspecific		Unspecific	Unspecific	Unspecific	Unspecific	Unspecific		Unspecific	Unspecific	Unspecific	Unspecific	Unspecific		Unspecific	Unspecific	Unspecific	Unspecific	Unspecific		Unspecific	Unspecific	Unspecific	Unspecific	Unspecific
	P02766;A0A087WT59;A0A087WV45	Transthyretin	TTR	Specific	Specific	Specific	Specific	Specific		Unspecific	Unspecific	Unspecific	Unspecific	Unspecific		Unspecific	Unspecific	Unspecific	Unspecific	Unspecific		Unspecific	Unspecific	Unspecific	Unspecific	Unspecific		Unspecific	Unspecific	Unspecific	Unspecific	Unspecific		Unspecific	Unspecific	Unspecific	Unspecific	Unspecific
	P02774;P02774-3;P02774-2;D6RBJ7	Vitamin D-binding protein	GC	Specific	Specific	Specific	Specific	Specific		Unspecific	Specific	Specific	Specific	Specific		Unspecific	Unspecific	Unspecific	Unspecific	Unspecific		Unspecific	Unspecific	Unspecific	Unspecific	Unspecific		Unspecific	Unspecific	Unspecific	Unspecific	Unspecific		Unspecific	Unspecific	Unspecific	Unspecific	Unspecific
	P02775	Platelet basic protein;Connective tissue-activating peptide III;TC-2;Connective tissue-activating peptide III(1-81);Beta-thromboglobulin;Neutrophil-activating peptide 2(74);Neutrophil-activating peptide 2(73);Neutrophil-activating peptide 2;TC-1;Neutrophil-activating peptide 2(1-66);Neutrophil-activating peptide 2(1-63)	PPBP	Unspecific	Unspecific	Specific	Specific	Specific		Unspecific	Unspecific	Unspecific	Specific	Specific		Unspecific	Unspecific	Unspecific	Unspecific	Specific		Unspecific	Unspecific	Unspecific	Unspecific	Unspecific		Unspecific	Unspecific	Unspecific	Unspecific	Unspecific		Unspecific	Unspecific	Unspecific	Unspecific	Unspecific
	P10720;P02776	Platelet factor 4 variant;Platelet factor 4 variant(4-74);Platelet factor 4 variant(5-74);Platelet factor 4 variant(6-74);Platelet factor 4;Platelet factor 4, short form	PF4V1;PF4	Unspecific	Unspecific	Unspecific	Specific	Specific		Unspecific	Unspecific	Unspecific	Specific	Specific		Unspecific	Unspecific	Unspecific	Unspecific	Specific		Unspecific	Unspecific	Unspecific	Unspecific	Specific		Unspecific	Unspecific	Unspecific	Unspecific	Unspecific		Unspecific	Unspecific	Unspecific	Unspecific	Unspecific
	P02787	Serotransferrin	TF	Specific	Specific	Specific	Specific	Specific		Unspecific	Unspecific	Unspecific	Unspecific	Unspecific		Unspecific	Unspecific	Unspecific	Unspecific	Unspecific		Unspecific	Unspecific	Unspecific	Unspecific	Unspecific		Unspecific	Unspecific	Unspecific	Unspecific	Unspecific		Unspecific	Unspecific	Unspecific	Unspecific	Unspecific
	P02790;Q9BS19	Hemopexin	HPX	Specific	Specific	Specific	Specific	Specific		Unspecific	Unspecific	Unspecific	Unspecific	Unspecific		Unspecific	Unspecific	Unspecific	Unspecific	Unspecific		Unspecific	Unspecific	Unspecific	Unspecific	Unspecific		Unspecific	Unspecific	Unspecific	Unspecific	Unspecific		Unspecific	Unspecific	Unspecific	Unspecific	Unspecific
	P03951;P03951-2	Coagulation factor XI;Coagulation factor XIa heavy chain;Coagulation factor XIa light chain	F11	Specific	Specific	Specific	Specific	Specific		Unspecific	Unspecific	Specific	Specific	Specific		Unspecific	Unspecific	Unspecific	Unspecific	Unspecific		Unspecific	Unspecific	Unspecific	Unspecific	Unspecific		Unspecific	Unspecific	Unspecific	Unspecific	Unspecific		Unspecific	Unspecific	Unspecific	Unspecific	Unspecific
	P04003	C4b-binding protein alpha chain	C4BPA	Specific	Specific	Specific	Specific	Specific		Specific	Specific	Specific	Specific	Specific		Unspecific	Unspecific	Unspecific	Unspecific	Unspecific		Unspecific	Unspecific	Unspecific	Unspecific	Unspecific		Unspecific	Unspecific	Unspecific	Unspecific	Unspecific		Unspecific	Unspecific	Unspecific	Unspecific	Unspecific
	P04004	Vitronectin;Vitronectin V65 subunit;Vitronectin V10 subunit;Somatomedin-B	VTN	Specific	Specific	Specific	Specific	Specific		Unspecific	Unspecific	Unspecific	Unspecific	Unspecific		Unspecific	Unspecific	Unspecific	Unspecific	Unspecific		Unspecific	Unspecific	Unspecific	Unspecific	Unspecific		Unspecific	Unspecific	Unspecific	Unspecific	Unspecific		Unspecific	Unspecific	Unspecific	Unspecific	Unspecific
	P04040	Catalase	CAT	Specific	Specific	Specific	Specific	Specific		Specific	Specific	Specific	Specific	Specific		Unspecific	Unspecific	Specific	Specific	Specific		Unspecific	Unspecific	Unspecific	Unspecific	Unspecific		Unspecific	Unspecific	Unspecific	Unspecific	Unspecific		Unspecific	Unspecific	Unspecific	Unspecific	Unspecific
	P04066	Tissue alpha-L-fucosidase	FUCA1	Specific	Specific	Specific	Specific	Specific		Specific	Specific	Specific	Specific	Specific		Unspecific	Unspecific	Unspecific	Unspecific	Unspecific		Unspecific	Unspecific	Unspecific	Unspecific	Unspecific		Unspecific	Unspecific	Unspecific	Unspecific	Unspecific		Unspecific	Unspecific	Unspecific	Unspecific	Unspecific
	P04114	Apolipoprotein B-100;Apolipoprotein B-48	APOB	Specific	Specific	Specific	Specific	Specific		Unspecific	Unspecific	Specific	Specific	Specific		Unspecific	Unspecific	Unspecific	Unspecific	Unspecific		Unspecific	Unspecific	Unspecific	Unspecific	Unspecific		Unspecific	Unspecific	Unspecific	Unspecific	Unspecific		Unspecific	Unspecific	Unspecific	Unspecific	Unspecific
	P04180;J3QSE5;J3QKT0	Phosphatidylcholine-sterol acyltransferase	LCAT	Unspecific	Specific	Specific	Specific	Specific		Unspecific	Unspecific	Unspecific	Unspecific	Unspecific		Unspecific	Unspecific	Unspecific	Unspecific	Unspecific		Unspecific	Unspecific	Unspecific	Unspecific	Unspecific		Unspecific	Unspecific	Unspecific	Unspecific	Unspecific		Unspecific	Unspecific	Unspecific	Unspecific	Unspecific
	P04196	Histidine-rich glycoprotein	HRG	Specific	Specific	Specific	Specific	Specific		Unspecific	Unspecific	Unspecific	Unspecific	Unspecific		Unspecific	Unspecific	Unspecific	Unspecific	Unspecific		Unspecific	Unspecific	Unspecific	Unspecific	Unspecific		Unspecific	Unspecific	Unspecific	Unspecific	Unspecific		Unspecific	Unspecific	Unspecific	Unspecific	Unspecific
	P04206	Ig kappa chain V-III region GOL		Unspecific	Unspecific	Specific	Specific	Specific		Unspecific	Unspecific	Specific	Specific	Specific		Unspecific	Unspecific	Specific	Specific	Specific		Unspecific	Unspecific	Specific	Specific	Specific		Unspecific	Unspecific	Specific	Specific	Specific		Unspecific	Unspecific	Specific	Specific	Specific
	P04207	Ig kappa chain V-III region CLL		Unspecific	Specific	Specific	Specific	Specific		Unspecific	Specific	Specific	Specific	Specific		Unspecific	Specific	Specific	Specific	Specific		Unspecific	Unspecific	Unspecific	Unspecific	Unspecific		Unspecific	Unspecific	Unspecific	Unspecific	Unspecific		Unspecific	Unspecific	Unspecific	Unspecific	Unspecific
	P04208	Ig lambda chain V-I region WAH		Specific	Specific	Specific	Specific	Specific		Specific	Specific	Specific	Specific	Specific		Unspecific	Specific	Specific	Specific	Specific		Unspecific	Unspecific	Unspecific	Unspecific	Unspecific		Unspecific	Unspecific	Unspecific	Unspecific	Unspecific		Unspecific	Unspecific	Unspecific	Unspecific	Unspecific
	P04209	Ig lambda chain V-II region NIG-84		Specific	Specific	Specific	Specific	Specific		Specific	Specific	Specific	Specific	Specific		Specific	Specific	Specific	Specific	Specific		Unspecific	Specific	Specific	Specific	Specific		Unspecific	Specific	Specific	Specific	Specific		Unspecific	Specific	Specific	Specific	Specific
	P04217	Alpha-1B-glycoprotein	A1BG	Specific	Specific	Specific	Specific	Specific		Specific	Specific	Specific	Specific	Specific		Unspecific	Specific	Specific	Specific	Specific		Unspecific	Unspecific	Unspecific	Unspecific	Unspecific		Unspecific	Unspecific	Unspecific	Unspecific	Unspecific		Unspecific	Unspecific	Unspecific	Unspecific	Unspecific
	P04275	von Willebrand factor;von Willebrand antigen 2	VWF	Specific	Specific	Specific	Specific	Specific		Unspecific	Specific	Specific	Specific	Specific		Unspecific	Specific	Specific	Specific	Specific		Unspecific	Unspecific	Specific	Specific	Specific		Unspecific	Unspecific	Unspecific	Unspecific	Unspecific		Unspecific	Unspecific	Unspecific	Unspecific	Unspecific
	P04406;E7EUT5;P04406-2	Glyceraldehyde-3-phosphate dehydrogenase	GAPDH	Unspecific	Unspecific	Unspecific	Unspecific	Specific		Unspecific	Unspecific	Unspecific	Unspecific	Specific		Unspecific	Unspecific	Unspecific	Unspecific	Unspecific		Unspecific	Unspecific	Unspecific	Unspecific	Unspecific		Unspecific	Unspecific	Unspecific	Unspecific	Unspecific		Unspecific	Unspecific	Unspecific	Unspecific	Unspecific
	P04430	Ig kappa chain V-I region BAN		Specific	Specific	Specific	Specific	Specific		Specific	Specific	Specific	Specific	Specific		Unspecific	Unspecific	Unspecific	Unspecific	Unspecific		Unspecific	Unspecific	Unspecific	Unspecific	Unspecific		Unspecific	Unspecific	Unspecific	Unspecific	Unspecific		Unspecific	Unspecific	Unspecific	Unspecific	Unspecific
	P05106;H3BM21;P05106-2;P05106-3;I3L4X8	Integrin beta-3;Integrin beta	ITGB3	Specific	Specific	Specific	Specific	Specific		Unspecific	Unspecific	Specific	Specific	Specific		Unspecific	Unspecific	Unspecific	Unspecific	Specific		Unspecific	Unspecific	Unspecific	Unspecific	Unspecific		Unspecific	Unspecific	Unspecific	Unspecific	Unspecific		Unspecific	Unspecific	Unspecific	Unspecific	Unspecific
	P05109	Protein S100-A8;Protein S100-A8, N-terminally processed	S100A8	Specific	Specific	Specific	Specific	Specific		Specific	Specific	Specific	Specific	Specific		Specific	Specific	Specific	Specific	Specific		Unspecific	Unspecific	Unspecific	Unspecific	Specific		Unspecific	Unspecific	Unspecific	Unspecific	Specific		Unspecific	Unspecific	Unspecific	Unspecific	Unspecific
	P05154;G3V5Q9;G3V2M1	Plasma serine protease inhibitor	SERPINA5	Specific	Specific	Specific	Specific	Specific		Unspecific	Specific	Specific	Specific	Specific		Unspecific	Specific	Specific	Specific	Specific		Unspecific	Unspecific	Unspecific	Unspecific	Unspecific		Unspecific	Unspecific	Unspecific	Unspecific	Unspecific		Unspecific	Unspecific	Unspecific	Unspecific	Unspecific
	P05155;P05155-3;P05155-2;H9KV48;E9PGN7	Plasma protease C1 inhibitor	SERPING1	Specific	Specific	Specific	Specific	Specific		Unspecific	Unspecific	Unspecific	Specific	Specific		Unspecific	Unspecific	Unspecific	Unspecific	Specific		Unspecific	Unspecific	Unspecific	Unspecific	Unspecific		Unspecific	Unspecific	Unspecific	Unspecific	Unspecific		Unspecific	Unspecific	Unspecific	Unspecific	Unspecific
	P05160	Coagulation factor XIII B chain	F13B	Specific	Specific	Specific	Specific	Specific		Unspecific	Specific	Specific	Specific	Specific		Unspecific	Unspecific	Unspecific	Unspecific	Unspecific		Unspecific	Unspecific	Unspecific	Unspecific	Unspecific		Unspecific	Unspecific	Unspecific	Unspecific	Unspecific		Unspecific	Unspecific	Unspecific	Unspecific	Unspecific
	P05452;E9PHK0	Tetranectin	CLEC3B	Specific	Specific	Specific	Specific	Specific		Unspecific	Specific	Specific	Specific	Specific		Unspecific	Unspecific	Unspecific	Unspecific	Unspecific		Unspecific	Unspecific	Unspecific	Unspecific	Unspecific		Unspecific	Unspecific	Unspecific	Unspecific	Unspecific		Unspecific	Unspecific	Unspecific	Unspecific	Unspecific
	P05534;P30447;P30455;P04439;A0A0G2JI36;Q5SRN7;A0A0G2JIF2;Q5SRN5;A0A0G2JL56;P30443;P13746;P13746-2	HLA class I histocompatibility antigen, A-24 alpha chain;HLA class I histocompatibility antigen, A-23 alpha chain;HLA class I histocompatibility antigen, A-36 alpha chain;HLA class I histocompatibility antigen, A-3 alpha chain;HLA class I histocompatibility antigen, A-1 alpha chain;HLA class I histocompatibility antigen, A-11 alpha chain	HLA-A	Specific	Specific	Specific	Specific	Specific		Specific	Specific	Specific	Specific	Specific		Specific	Specific	Specific	Specific	Specific		Unspecific	Unspecific	Unspecific	Unspecific	Unspecific		Unspecific	Unspecific	Unspecific	Unspecific	Unspecific		Unspecific	Unspecific	Unspecific	Unspecific	Unspecific
	P05543	Thyroxine-binding globulin	SERPINA7	Specific	Specific	Specific	Specific	Specific		Unspecific	Specific	Specific	Specific	Specific		Unspecific	Unspecific	Unspecific	Unspecific	Unspecific		Unspecific	Unspecific	Unspecific	Unspecific	Unspecific		Unspecific	Unspecific	Unspecific	Unspecific	Unspecific		Unspecific	Unspecific	Unspecific	Unspecific	Unspecific
	P05546	Heparin cofactor 2	SERPIND1	Specific	Specific	Specific	Specific	Specific		Specific	Specific	Specific	Specific	Specific		Unspecific	Unspecific	Unspecific	Unspecific	Unspecific		Unspecific	Unspecific	Unspecific	Unspecific	Unspecific		Unspecific	Unspecific	Unspecific	Unspecific	Unspecific		Unspecific	Unspecific	Unspecific	Unspecific	Unspecific
	P06276;F8WF14;F8WEX7	Cholinesterase;Carboxylic ester hydrolase	BCHE	Specific	Specific	Specific	Specific	Specific		Unspecific	Specific	Specific	Specific	Specific		Unspecific	Unspecific	Unspecific	Unspecific	Unspecific		Unspecific	Unspecific	Unspecific	Unspecific	Unspecific		Unspecific	Unspecific	Unspecific	Unspecific	Unspecific		Unspecific	Unspecific	Unspecific	Unspecific	Unspecific
	P06311	Ig kappa chain V-III region IARC/BL41		Specific	Specific	Specific	Specific	Specific		Specific	Specific	Specific	Specific	Specific		Unspecific	Unspecific	Specific	Specific	Specific		Unspecific	Unspecific	Unspecific	Unspecific	Unspecific		Unspecific	Unspecific	Unspecific	Unspecific	Unspecific		Unspecific	Unspecific	Unspecific	Unspecific	Unspecific
	P06314	Ig kappa chain V-IV region B17		Specific	Specific	Specific	Specific	Specific		Unspecific	Specific	Specific	Specific	Specific		Unspecific	Specific	Specific	Specific	Specific		Unspecific	Unspecific	Specific	Specific	Specific		Unspecific	Unspecific	Unspecific	Unspecific	Unspecific		Unspecific	Unspecific	Unspecific	Unspecific	Unspecific
	P06396;A0A0A0MS51;A0A0A0MT01;P06396-4;P06396-3;Q5T0H9	Gelsolin	GSN	Specific	Specific	Specific	Specific	Specific		Unspecific	Unspecific	Unspecific	Unspecific	Unspecific		Unspecific	Unspecific	Unspecific	Unspecific	Unspecific		Unspecific	Unspecific	Unspecific	Unspecific	Unspecific		Unspecific	Unspecific	Unspecific	Unspecific	Unspecific		Unspecific	Unspecific	Unspecific	Unspecific	Unspecific
	P06576;H0YH81	ATP synthase subunit beta, mitochondrial;ATP synthase subunit beta	ATP5B	Unspecific	Specific	Specific	Specific	Specific		Unspecific	Unspecific	Unspecific	Unspecific	Unspecific		Unspecific	Unspecific	Unspecific	Unspecific	Unspecific		Unspecific	Unspecific	Unspecific	Unspecific	Unspecific		Unspecific	Unspecific	Unspecific	Unspecific	Unspecific		Unspecific	Unspecific	Unspecific	Unspecific	Unspecific
	P06681;A0A0G2JL69;P06681-3;B4DQI1;P06681-2;A0A0G2JIE7;H0Y3H6;E9PDZ0;A0A0G2JK28	Complement C2;Complement C2b fragment;Complement C2a fragment	C2	Specific	Specific	Specific	Specific	Specific		Specific	Specific	Specific	Specific	Specific		Unspecific	Specific	Specific	Specific	Specific		Unspecific	Unspecific	Unspecific	Unspecific	Unspecific		Unspecific	Unspecific	Unspecific	Unspecific	Unspecific		Unspecific	Unspecific	Unspecific	Unspecific	Unspecific
	P06702	Protein S100-A9	S100A9	Unspecific	Specific	Specific	Specific	Specific		Unspecific	Specific	Specific	Specific	Specific		Unspecific	Unspecific	Specific	Specific	Specific		Unspecific	Unspecific	Specific	Specific	Specific		Unspecific	Unspecific	Specific	Specific	Specific		Unspecific	Unspecific	Unspecific	Unspecific	Unspecific
	P06703;R4GN98	Protein S100-A6;Protein S100	S100A6	Unspecific	Specific	Specific	Specific	Specific		Unspecific	Specific	Specific	Specific	Specific		Unspecific	Specific	Specific	Specific	Specific		Unspecific	Unspecific	Unspecific	Unspecific	Unspecific		Unspecific	Unspecific	Unspecific	Unspecific	Unspecific		Unspecific	Unspecific	Unspecific	Unspecific	Unspecific
	P06727	Apolipoprotein A-IV	APOA4	Specific	Specific	Specific	Specific	Specific		Specific	Specific	Specific	Specific	Specific		Unspecific	Unspecific	Unspecific	Unspecific	Specific		Unspecific	Unspecific	Unspecific	Unspecific	Unspecific		Unspecific	Unspecific	Unspecific	Unspecific	Unspecific		Unspecific	Unspecific	Unspecific	Unspecific	Unspecific
	P06733;P06733-2;K7EM90	Alpha-enolase;Enolase	ENO1	Unspecific	Specific	Specific	Specific	Specific		Unspecific	Unspecific	Unspecific	Unspecific	Specific		Unspecific	Unspecific	Unspecific	Unspecific	Specific		Unspecific	Unspecific	Unspecific	Unspecific	Unspecific		Unspecific	Unspecific	Unspecific	Unspecific	Unspecific		Unspecific	Unspecific	Unspecific	Unspecific	Unspecific
	P06753-2;P06753-3;P06753-6;Q5HYB6;J3KN67;Q5VU61		DKFZp686J1372;TPM3	Unspecific	Specific	Specific	Specific	Specific		Unspecific	Unspecific	Unspecific	Specific	Specific		Unspecific	Unspecific	Unspecific	Specific	Specific		Unspecific	Unspecific	Unspecific	Specific	Specific		Unspecific	Unspecific	Unspecific	Specific	Specific		Unspecific	Unspecific	Unspecific	Specific	Specific
	P07195;A8MW50	L-lactate dehydrogenase B chain;L-lactate dehydrogenase	LDHB	Unspecific	Specific	Specific	Specific	Specific		Unspecific	Unspecific	Unspecific	Specific	Specific		Unspecific	Unspecific	Unspecific	Unspecific	Specific		Unspecific	Unspecific	Unspecific	Unspecific	Unspecific		Unspecific	Unspecific	Unspecific	Unspecific	Unspecific		Unspecific	Unspecific	Unspecific	Unspecific	Unspecific
	P07225;G5E9F8	Vitamin K-dependent protein S	PROS1	Specific	Specific	Specific	Specific	Specific		Unspecific	Specific	Specific	Specific	Specific		Unspecific	Unspecific	Unspecific	Unspecific	Unspecific		Unspecific	Unspecific	Unspecific	Unspecific	Unspecific		Unspecific	Unspecific	Unspecific	Unspecific	Unspecific		Unspecific	Unspecific	Unspecific	Unspecific	Unspecific
	P07237;H7BZ94;I3L0S0;H0Y3Z3	Protein disulfide-isomerase	P4HB	Specific	Specific	Specific	Specific	Specific		Unspecific	Specific	Specific	Specific	Specific		Unspecific	Unspecific	Unspecific	Specific	Specific		Unspecific	Unspecific	Unspecific	Unspecific	Unspecific		Unspecific	Unspecific	Unspecific	Unspecific	Unspecific		Unspecific	Unspecific	Unspecific	Unspecific	Unspecific
	P07357	Complement component C8 alpha chain	C8A	Specific	Specific	Specific	Specific	Specific		Unspecific	Unspecific	Unspecific	Unspecific	Unspecific		Unspecific	Unspecific	Unspecific	Unspecific	Unspecific		Unspecific	Unspecific	Unspecific	Unspecific	Unspecific		Unspecific	Unspecific	Unspecific	Unspecific	Unspecific		Unspecific	Unspecific	Unspecific	Unspecific	Unspecific
	P07360;Q5SQ08	Complement component C8 gamma chain	C8G	Specific	Specific	Specific	Specific	Specific		Specific	Specific	Specific	Specific	Specific		Unspecific	Unspecific	Unspecific	Unspecific	Unspecific		Unspecific	Unspecific	Unspecific	Unspecific	Unspecific		Unspecific	Unspecific	Unspecific	Unspecific	Unspecific		Unspecific	Unspecific	Unspecific	Unspecific	Unspecific
	P07437;Q5JP53;Q5ST81;P68371;Q9BVA1;Q13885;P04350;Q13509;A0A0B4J269;Q13509-2	Tubulin beta chain;Tubulin beta-4B chain;Tubulin beta-2B chain;Tubulin beta-2A chain;Tubulin beta-4A chain;Tubulin beta-3 chain	TUBB;TUBB4B;TUBB2B;TUBB2A;TUBB4A;TUBB3	Specific	Specific	Specific	Specific	Specific		Unspecific	Specific	Specific	Specific	Specific		Unspecific	Unspecific	Unspecific	Specific	Specific		Unspecific	Unspecific	Unspecific	Specific	Specific		Unspecific	Unspecific	Unspecific	Specific	Specific		Unspecific	Unspecific	Unspecific	Specific	Specific
	P07737;K7EJ44	Profilin-1	PFN1	Specific	Specific	Specific	Specific	Specific		Specific	Specific	Specific	Specific	Specific		Unspecific	Unspecific	Unspecific	Unspecific	Unspecific		Unspecific	Unspecific	Unspecific	Unspecific	Unspecific		Unspecific	Unspecific	Unspecific	Unspecific	Unspecific		Unspecific	Unspecific	Unspecific	Unspecific	Unspecific
	P07996;P07996-2;CON__Q28194	Thrombospondin-1	THBS1	Unspecific	Specific	Specific	Specific	Specific		Unspecific	Specific	Specific	Specific	Specific		Unspecific	Unspecific	Unspecific	Unspecific	Specific		Unspecific	Unspecific	Unspecific	Unspecific	Unspecific		Unspecific	Unspecific	Unspecific	Unspecific	Unspecific		Unspecific	Unspecific	Unspecific	Unspecific	Unspecific
	P08185	Corticosteroid-binding globulin	SERPINA6	Specific	Specific	Specific	Specific	Specific		Specific	Specific	Specific	Specific	Specific		Unspecific	Unspecific	Unspecific	Unspecific	Unspecific		Unspecific	Unspecific	Unspecific	Unspecific	Unspecific		Unspecific	Unspecific	Unspecific	Unspecific	Unspecific		Unspecific	Unspecific	Unspecific	Unspecific	Unspecific
	P08294	Extracellular superoxide dismutase [Cu-Zn]	SOD3	Specific	Specific	Specific	Specific	Specific		Unspecific	Specific	Specific	Specific	Specific		Unspecific	Unspecific	Unspecific	Unspecific	Unspecific		Unspecific	Unspecific	Unspecific	Unspecific	Unspecific		Unspecific	Unspecific	Unspecific	Unspecific	Unspecific		Unspecific	Unspecific	Unspecific	Unspecific	Unspecific
	P08514;P08514-2;P08514-3	Integrin alpha-IIb;Integrin alpha-IIb heavy chain;Integrin alpha-IIb light chain, form 1;Integrin alpha-IIb light chain, form 2	ITGA2B	Specific	Specific	Specific	Specific	Specific		Unspecific	Specific	Specific	Specific	Specific		Unspecific	Unspecific	Unspecific	Specific	Specific		Unspecific	Unspecific	Unspecific	Unspecific	Unspecific		Unspecific	Unspecific	Unspecific	Unspecific	Unspecific		Unspecific	Unspecific	Unspecific	Unspecific	Unspecific
	P08519	Apolipoprotein(a)	LPA	Unspecific	Specific	Specific	Specific	Specific		Unspecific	Specific	Specific	Specific	Specific		Unspecific	Specific	Specific	Specific	Specific		Unspecific	Specific	Specific	Specific	Specific		Unspecific	Unspecific	Specific	Specific	Specific		Unspecific	Unspecific	Specific	Specific	Specific
	P08571;D6RFL4	Monocyte differentiation antigen CD14;Monocyte differentiation antigen CD14, urinary form;Monocyte differentiation antigen CD14, membrane-bound form	CD14	Specific	Specific	Specific	Specific	Specific		Unspecific	Specific	Specific	Specific	Specific		Unspecific	Unspecific	Unspecific	Unspecific	Unspecific		Unspecific	Unspecific	Unspecific	Unspecific	Unspecific		Unspecific	Unspecific	Unspecific	Unspecific	Unspecific		Unspecific	Unspecific	Unspecific	Unspecific	Unspecific
	P08603	Complement factor H	CFH	Specific	Specific	Specific	Specific	Specific		Unspecific	Unspecific	Unspecific	Unspecific	Unspecific		Unspecific	Unspecific	Unspecific	Unspecific	Unspecific		Unspecific	Unspecific	Unspecific	Unspecific	Unspecific		Unspecific	Unspecific	Unspecific	Unspecific	Unspecific		Unspecific	Unspecific	Unspecific	Unspecific	Unspecific
	P08697;P08697-2;A0A0G2JPA8;C9JMH6	Alpha-2-antiplasmin	SERPINF2	Specific	Specific	Specific	Specific	Specific		Unspecific	Unspecific	Unspecific	Unspecific	Unspecific		Unspecific	Unspecific	Unspecific	Unspecific	Unspecific		Unspecific	Unspecific	Unspecific	Unspecific	Unspecific		Unspecific	Unspecific	Unspecific	Unspecific	Unspecific		Unspecific	Unspecific	Unspecific	Unspecific	Unspecific
	P09172	Dopamine beta-hydroxylase;Soluble dopamine beta-hydroxylase	DBH	Specific	Specific	Specific	Specific	Specific		Unspecific	Specific	Specific	Specific	Specific		Unspecific	Specific	Specific	Specific	Specific		Unspecific	Specific	Specific	Specific	Specific		Unspecific	Unspecific	Specific	Specific	Specific		Unspecific	Unspecific	Unspecific	Unspecific	Unspecific
	P09871;F8WCZ6;A0A087X232	Complement C1s subcomponent;Complement C1s subcomponent heavy chain;Complement C1s subcomponent light chain	C1S	Specific	Specific	Specific	Specific	Specific		Unspecific	Unspecific	Unspecific	Unspecific	Unspecific		Unspecific	Unspecific	Unspecific	Unspecific	Unspecific		Unspecific	Unspecific	Unspecific	Unspecific	Unspecific		Unspecific	Unspecific	Unspecific	Unspecific	Unspecific		Unspecific	Unspecific	Unspecific	Unspecific	Unspecific
	P0C0L4;P0C0L4-2	Complement C4-A;Complement C4 beta chain;Complement C4-A alpha chain;C4a anaphylatoxin;C4b-A;C4d-A;Complement C4 gamma chain	C4A	Specific	Specific	Specific	Specific	Specific		Specific	Specific	Specific	Specific	Specific		Specific	Specific	Specific	Specific	Specific		Specific	Specific	Specific	Specific	Specific		Unspecific	Unspecific	Unspecific	Unspecific	Unspecific		Unspecific	Unspecific	Unspecific	Unspecific	Unspecific
	P0C0L5;F5GXS0	Complement C4-B;Complement C4 beta chain;Complement C4-B alpha chain;C4a anaphylatoxin;C4b-B;C4d-B;Complement C4 gamma chain	C4B	Specific	Specific	Specific	Specific	Specific		Specific	Specific	Specific	Specific	Specific		Unspecific	Unspecific	Unspecific	Unspecific	Unspecific		Unspecific	Unspecific	Unspecific	Unspecific	Unspecific		Unspecific	Unspecific	Unspecific	Unspecific	Unspecific		Unspecific	Unspecific	Unspecific	Unspecific	Unspecific
	P0DJI8;E9PQD6	Serum amyloid A-1 protein;Amyloid protein A;Serum amyloid protein A(2-104);Serum amyloid protein A(3-104);Serum amyloid protein A(2-103);Serum amyloid protein A(2-102);Serum amyloid protein A(4-101);Serum amyloid A protein	SAA1	Specific	Specific	Specific	Specific	Specific		Specific	Specific	Specific	Specific	Specific		Unspecific	Unspecific	Specific	Specific	Specific		Unspecific	Unspecific	Specific	Specific	Specific		Unspecific	Unspecific	Specific	Specific	Specific		Unspecific	Unspecific	Unspecific	Unspecific	Unspecific
	P10599;P10599-2	Thioredoxin	TXN	Specific	Specific	Specific	Specific	Specific		Unspecific	Unspecific	Specific	Specific	Specific		Unspecific	Unspecific	Specific	Specific	Specific		Unspecific	Unspecific	Specific	Specific	Specific		Unspecific	Unspecific	Unspecific	Unspecific	Unspecific		Unspecific	Unspecific	Unspecific	Unspecific	Unspecific
	P10643	Complement component C7	C7	Specific	Specific	Specific	Specific	Specific		Specific	Specific	Specific	Specific	Specific		Unspecific	Specific	Specific	Specific	Specific		Unspecific	Unspecific	Unspecific	Unspecific	Unspecific		Unspecific	Unspecific	Unspecific	Unspecific	Unspecific		Unspecific	Unspecific	Unspecific	Unspecific	Unspecific
	P10909;P10909-4;P10909-5;P10909-2;P10909-3;H0YC35;H0YLK8	Clusterin;Clusterin beta chain;Clusterin alpha chain;Clusterin	CLU	Specific	Specific	Specific	Specific	Specific		Unspecific	Unspecific	Unspecific	Unspecific	Unspecific		Unspecific	Unspecific	Unspecific	Unspecific	Unspecific		Unspecific	Unspecific	Unspecific	Unspecific	Unspecific		Unspecific	Unspecific	Unspecific	Unspecific	Unspecific		Unspecific	Unspecific	Unspecific	Unspecific	Unspecific
	P11021	78 kDa glucose-regulated protein	HSPA5	Unspecific	Specific	Specific	Specific	Specific		Unspecific	Unspecific	Unspecific	Specific	Specific		Unspecific	Unspecific	Unspecific	Unspecific	Unspecific		Unspecific	Unspecific	Unspecific	Unspecific	Unspecific		Unspecific	Unspecific	Unspecific	Unspecific	Unspecific		Unspecific	Unspecific	Unspecific	Unspecific	Unspecific
	P11226	Mannose-binding protein C	MBL2	Unspecific	Specific	Specific	Specific	Specific		Unspecific	Specific	Specific	Specific	Specific		Unspecific	Specific	Specific	Specific	Specific		Unspecific	Specific	Specific	Specific	Specific		Unspecific	Specific	Specific	Specific	Specific		Unspecific	Specific	Specific	Specific	Specific
	P12814;P12814-2;P12814-3;P12814-4;H9KV75	Alpha-actinin-1	ACTN1	Unspecific	Unspecific	Specific	Specific	Specific		Unspecific	Unspecific	Specific	Specific	Specific		Unspecific	Unspecific	Unspecific	Unspecific	Unspecific		Unspecific	Unspecific	Unspecific	Unspecific	Unspecific		Unspecific	Unspecific	Unspecific	Unspecific	Unspecific		Unspecific	Unspecific	Unspecific	Unspecific	Unspecific
	P13473;P13473-2;P13473-3;H0YCG2	Lysosome-associated membrane glycoprotein 2	LAMP2	Unspecific	Specific	Specific	Specific	Specific		Unspecific	Specific	Specific	Specific	Specific		Unspecific	Unspecific	Specific	Specific	Specific		Unspecific	Unspecific	Unspecific	Unspecific	Unspecific		Unspecific	Unspecific	Unspecific	Unspecific	Unspecific		Unspecific	Unspecific	Unspecific	Unspecific	Unspecific
	P13639	Elongation factor 2	EEF2	Unspecific	Unspecific	Specific	Specific	Specific		Unspecific	Unspecific	Unspecific	Specific	Specific		Unspecific	Unspecific	Unspecific	Specific	Specific		Unspecific	Unspecific	Unspecific	Unspecific	Unspecific		Unspecific	Unspecific	Unspecific	Unspecific	Unspecific		Unspecific	Unspecific	Unspecific	Unspecific	Unspecific
	P13671	Complement component C6	C6	Specific	Specific	Specific	Specific	Specific		Unspecific	Unspecific	Unspecific	Unspecific	Unspecific		Unspecific	Unspecific	Unspecific	Unspecific	Unspecific		Unspecific	Unspecific	Unspecific	Unspecific	Unspecific		Unspecific	Unspecific	Unspecific	Unspecific	Unspecific		Unspecific	Unspecific	Unspecific	Unspecific	Unspecific
	P13796	Plastin-2	LCP1	Unspecific	Specific	Specific	Specific	Specific		Unspecific	Unspecific	Unspecific	Specific	Specific		Unspecific	Unspecific	Unspecific	Unspecific	Unspecific		Unspecific	Unspecific	Unspecific	Unspecific	Unspecific		Unspecific	Unspecific	Unspecific	Unspecific	Unspecific		Unspecific	Unspecific	Unspecific	Unspecific	Unspecific
	P14151;P14151-2	L-selectin	SELL	Specific	Specific	Specific	Specific	Specific		Specific	Specific	Specific	Specific	Specific		Unspecific	Unspecific	Unspecific	Unspecific	Unspecific		Unspecific	Unspecific	Unspecific	Unspecific	Unspecific		Unspecific	Unspecific	Unspecific	Unspecific	Unspecific		Unspecific	Unspecific	Unspecific	Unspecific	Unspecific
	P14618;P14618-2;H3BTN5;P14618-3;B4DNK4;H3BQ34;H3BR70	Pyruvate kinase PKM;Pyruvate kinase	PKM	Unspecific	Specific	Specific	Specific	Specific		Unspecific	Specific	Specific	Specific	Specific		Unspecific	Specific	Specific	Specific	Specific		Unspecific	Specific	Specific	Specific	Specific		Unspecific	Unspecific	Unspecific	Unspecific	Unspecific		Unspecific	Unspecific	Unspecific	Unspecific	Unspecific
	P14625	Endoplasmin	HSP90B1	Unspecific	Specific	Specific	Specific	Specific		Unspecific	Unspecific	Unspecific	Unspecific	Specific		Unspecific	Unspecific	Unspecific	Unspecific	Specific		Unspecific	Unspecific	Unspecific	Unspecific	Unspecific		Unspecific	Unspecific	Unspecific	Unspecific	Unspecific		Unspecific	Unspecific	Unspecific	Unspecific	Unspecific
	P15144	Aminopeptidase N	ANPEP	Specific	Specific	Specific	Specific	Specific		Specific	Specific	Specific	Specific	Specific		Specific	Specific	Specific	Specific	Specific		Unspecific	Unspecific	Unspecific	Unspecific	Unspecific		Unspecific	Unspecific	Unspecific	Unspecific	Unspecific		Unspecific	Unspecific	Unspecific	Unspecific	Unspecific
	P15169	Carboxypeptidase N catalytic chain	CPN1	Specific	Specific	Specific	Specific	Specific		Specific	Specific	Specific	Specific	Specific		Unspecific	Specific	Specific	Specific	Specific		Unspecific	Unspecific	Unspecific	Unspecific	Unspecific		Unspecific	Unspecific	Unspecific	Unspecific	Unspecific		Unspecific	Unspecific	Unspecific	Unspecific	Unspecific
	P15814;C9JEE0	Immunoglobulin lambda-like polypeptide 1	IGLL1	Specific	Specific	Specific	Specific	Specific		Specific	Specific	Specific	Specific	Specific		Specific	Specific	Specific	Specific	Specific		Unspecific	Specific	Specific	Specific	Specific		Unspecific	Unspecific	Unspecific	Unspecific	Specific		Unspecific	Unspecific	Unspecific	Unspecific	Specific
	P15924;P15924-2;P15924-3	Desmoplakin	DSP	Specific	Specific	Specific	Specific	Specific		Unspecific	Unspecific	Unspecific	Unspecific	Unspecific		Unspecific	Unspecific	Unspecific	Unspecific	Unspecific		Unspecific	Unspecific	Unspecific	Unspecific	Unspecific		Unspecific	Unspecific	Unspecific	Unspecific	Unspecific		Unspecific	Unspecific	Unspecific	Unspecific	Unspecific
	P18206;P18206-2;Q5JQ13	Vinculin	VCL	Unspecific	Unspecific	Specific	Specific	Specific		Unspecific	Unspecific	Unspecific	Unspecific	Unspecific		Unspecific	Unspecific	Unspecific	Unspecific	Unspecific		Unspecific	Unspecific	Unspecific	Unspecific	Unspecific		Unspecific	Unspecific	Unspecific	Unspecific	Unspecific		Unspecific	Unspecific	Unspecific	Unspecific	Unspecific
	P18428	Lipopolysaccharide-binding protein	LBP	Unspecific	Specific	Specific	Specific	Specific		Unspecific	Specific	Specific	Specific	Specific		Unspecific	Unspecific	Unspecific	Specific	Specific		Unspecific	Unspecific	Unspecific	Unspecific	Specific		Unspecific	Unspecific	Unspecific	Unspecific	Unspecific		Unspecific	Unspecific	Unspecific	Unspecific	Unspecific
	P19320;P19320-2;P19320-3;E9PDD2	Vascular cell adhesion protein 1	VCAM1	Unspecific	Specific	Specific	Specific	Specific		Unspecific	Specific	Specific	Specific	Specific		Unspecific	Unspecific	Unspecific	Unspecific	Unspecific		Unspecific	Unspecific	Unspecific	Unspecific	Unspecific		Unspecific	Unspecific	Unspecific	Unspecific	Unspecific		Unspecific	Unspecific	Unspecific	Unspecific	Unspecific
	P19652	Alpha-1-acid glycoprotein 2	ORM2	Specific	Specific	Specific	Specific	Specific		Specific	Specific	Specific	Specific	Specific		Unspecific	Unspecific	Unspecific	Unspecific	Unspecific		Unspecific	Unspecific	Unspecific	Unspecific	Unspecific		Unspecific	Unspecific	Unspecific	Unspecific	Unspecific		Unspecific	Unspecific	Unspecific	Unspecific	Unspecific
	P19823;Q5T985;A0A087WTE1	Inter-alpha-trypsin inhibitor heavy chain H2	ITIH2	Unspecific	Specific	Specific	Specific	Specific		Unspecific	Specific	Specific	Specific	Specific		Unspecific	Unspecific	Unspecific	Unspecific	Unspecific		Unspecific	Unspecific	Unspecific	Unspecific	Unspecific		Unspecific	Unspecific	Unspecific	Unspecific	Unspecific		Unspecific	Unspecific	Unspecific	Unspecific	Unspecific
	P19827;P19827-2;P19827-3	Inter-alpha-trypsin inhibitor heavy chain H1	ITIH1	Specific	Specific	Specific	Specific	Specific		Specific	Specific	Specific	Specific	Specific		Unspecific	Unspecific	Unspecific	Unspecific	Unspecific		Unspecific	Unspecific	Unspecific	Unspecific	Unspecific		Unspecific	Unspecific	Unspecific	Unspecific	Unspecific		Unspecific	Unspecific	Unspecific	Unspecific	Unspecific
	P20742;P20742-2	Pregnancy zone protein	PZP	Specific	Specific	Specific	Specific	Specific		Specific	Specific	Specific	Specific	Specific		Specific	Specific	Specific	Specific	Specific		Specific	Specific	Specific	Specific	Specific		Specific	Specific	Specific	Specific	Specific		Specific	Specific	Specific	Specific	Specific
	P20851;P20851-2	C4b-binding protein beta chain	C4BPB	Specific	Specific	Specific	Specific	Specific		Unspecific	Specific	Specific	Specific	Specific		Unspecific	Unspecific	Unspecific	Unspecific	Unspecific		Unspecific	Unspecific	Unspecific	Unspecific	Unspecific		Unspecific	Unspecific	Unspecific	Unspecific	Unspecific		Unspecific	Unspecific	Unspecific	Unspecific	Unspecific
	P21333;P21333-2;Q5HY54;Q60FE5;A0A087WWY3	Filamin-A	FLNA	Unspecific	Unspecific	Unspecific	Unspecific	Specific		Unspecific	Unspecific	Unspecific	Unspecific	Specific		Unspecific	Unspecific	Unspecific	Unspecific	Specific		Unspecific	Unspecific	Unspecific	Unspecific	Specific		Unspecific	Unspecific	Unspecific	Unspecific	Specific		Unspecific	Unspecific	Unspecific	Unspecific	Specific
	P22314;Q5JRR6;P22314-2	Ubiquitin-like modifier-activating enzyme 1	UBA1	Specific	Specific	Specific	Specific	Specific		Specific	Specific	Specific	Specific	Specific		Specific	Specific	Specific	Specific	Specific		Unspecific	Unspecific	Unspecific	Unspecific	Unspecific		Unspecific	Unspecific	Unspecific	Unspecific	Unspecific		Unspecific	Unspecific	Unspecific	Unspecific	Unspecific
	P22792	Carboxypeptidase N subunit 2	CPN2	Specific	Specific	Specific	Specific	Specific		Specific	Specific	Specific	Specific	Specific		Specific	Specific	Specific	Specific	Specific		Unspecific	Unspecific	Unspecific	Unspecific	Unspecific		Unspecific	Unspecific	Unspecific	Unspecific	Unspecific		Unspecific	Unspecific	Unspecific	Unspecific	Unspecific
	P22891;P22891-2	Vitamin K-dependent protein Z	PROZ	Specific	Specific	Specific	Specific	Specific		Specific	Specific	Specific	Specific	Specific		Unspecific	Specific	Specific	Specific	Specific		Unspecific	Specific	Specific	Specific	Specific		Unspecific	Unspecific	Unspecific	Unspecific	Unspecific		Unspecific	Unspecific	Unspecific	Unspecific	Unspecific
	P23083	Ig heavy chain V-I region V35		Specific	Specific	Specific	Specific	Specific		Specific	Specific	Specific	Specific	Specific		Specific	Specific	Specific	Specific	Specific		Unspecific	Specific	Specific	Specific	Specific		Unspecific	Specific	Specific	Specific	Specific		Unspecific	Specific	Specific	Specific	Specific
	P23142	Fibulin-1	FBLN1	Specific	Specific	Specific	Specific	Specific		Specific	Specific	Specific	Specific	Specific		Unspecific	Unspecific	Unspecific	Unspecific	Unspecific		Unspecific	Unspecific	Unspecific	Unspecific	Unspecific		Unspecific	Unspecific	Unspecific	Unspecific	Unspecific		Unspecific	Unspecific	Unspecific	Unspecific	Unspecific
	P23528;G3V1A4;E9PP50;E9PK25;E9PQB7;E9PLJ3;E9PS23	Cofilin-1	CFL1	Specific	Specific	Specific	Specific	Specific		Unspecific	Unspecific	Unspecific	Specific	Specific		Unspecific	Unspecific	Unspecific	Specific	Specific		Unspecific	Unspecific	Unspecific	Unspecific	Unspecific		Unspecific	Unspecific	Unspecific	Unspecific	Unspecific		Unspecific	Unspecific	Unspecific	Unspecific	Unspecific
	P24592;F8VYK9	Insulin-like growth factor-binding protein 6	IGFBP6	Unspecific	Specific	Specific	Specific	Specific		Unspecific	Specific	Specific	Specific	Specific		Unspecific	Unspecific	Unspecific	Specific	Specific		Unspecific	Unspecific	Unspecific	Unspecific	Unspecific		Unspecific	Unspecific	Unspecific	Unspecific	Unspecific		Unspecific	Unspecific	Unspecific	Unspecific	Unspecific
	P24593;C9JXX4	Insulin-like growth factor-binding protein 5	IGFBP5	Specific	Specific	Specific	Specific	Specific		Unspecific	Specific	Specific	Specific	Specific		Unspecific	Unspecific	Unspecific	Unspecific	Unspecific		Unspecific	Unspecific	Unspecific	Unspecific	Unspecific		Unspecific	Unspecific	Unspecific	Unspecific	Unspecific		Unspecific	Unspecific	Unspecific	Unspecific	Unspecific
	P25311;C9JEV0	Zinc-alpha-2-glycoprotein	AZGP1	Specific	Specific	Specific	Specific	Specific		Unspecific	Unspecific	Unspecific	Unspecific	Unspecific		Unspecific	Unspecific	Unspecific	Unspecific	Unspecific		Unspecific	Unspecific	Unspecific	Unspecific	Unspecific		Unspecific	Unspecific	Unspecific	Unspecific	Unspecific		Unspecific	Unspecific	Unspecific	Unspecific	Unspecific
	P25398	40S ribosomal protein S12	RPS12	Unspecific	Specific	Specific	Specific	Specific		Unspecific	Specific	Specific	Specific	Specific		Unspecific	Specific	Specific	Specific	Specific		Unspecific	Specific	Specific	Specific	Specific		Unspecific	Unspecific	Unspecific	Specific	Specific		Unspecific	Unspecific	Unspecific	Unspecific	Unspecific
	P27169	Serum paraoxonase/arylesterase 1	PON1	Specific	Specific	Specific	Specific	Specific		Specific	Specific	Specific	Specific	Specific		Unspecific	Unspecific	Unspecific	Unspecific	Unspecific		Unspecific	Unspecific	Unspecific	Unspecific	Unspecific		Unspecific	Unspecific	Unspecific	Unspecific	Unspecific		Unspecific	Unspecific	Unspecific	Unspecific	Unspecific
	P27487	Dipeptidyl peptidase 4;Dipeptidyl peptidase 4 membrane form;Dipeptidyl peptidase 4 soluble form	DPP4	Specific	Specific	Specific	Specific	Specific		Specific	Specific	Specific	Specific	Specific		Unspecific	Unspecific	Unspecific	Unspecific	Unspecific		Unspecific	Unspecific	Unspecific	Unspecific	Unspecific		Unspecific	Unspecific	Unspecific	Unspecific	Unspecific		Unspecific	Unspecific	Unspecific	Unspecific	Unspecific
	P27797;K7EJB9	Calreticulin	CALR	Specific	Specific	Specific	Specific	Specific		Specific	Specific	Specific	Specific	Specific		Specific	Specific	Specific	Specific	Specific		Specific	Specific	Specific	Specific	Specific		Unspecific	Unspecific	Unspecific	Unspecific	Unspecific		Unspecific	Unspecific	Unspecific	Unspecific	Unspecific
	P27918;E9PAQ1	Properdin	CFP	Unspecific	Specific	Specific	Specific	Specific		Unspecific	Specific	Specific	Specific	Specific		Unspecific	Unspecific	Specific	Specific	Specific		Unspecific	Unspecific	Unspecific	Unspecific	Unspecific		Unspecific	Unspecific	Unspecific	Unspecific	Unspecific		Unspecific	Unspecific	Unspecific	Unspecific	Unspecific
	P29622	Kallistatin	SERPINA4	Specific	Specific	Specific	Specific	Specific		Unspecific	Unspecific	Unspecific	Unspecific	Unspecific		Unspecific	Unspecific	Unspecific	Unspecific	Unspecific		Unspecific	Unspecific	Unspecific	Unspecific	Unspecific		Unspecific	Unspecific	Unspecific	Unspecific	Unspecific		Unspecific	Unspecific	Unspecific	Unspecific	Unspecific
	P30043;M0R192;M0QZL1	Flavin reductase (NADPH)	BLVRB	Unspecific	Unspecific	Specific	Specific	Specific		Unspecific	Unspecific	Specific	Specific	Specific		Unspecific	Unspecific	Specific	Specific	Specific		Unspecific	Unspecific	Unspecific	Unspecific	Unspecific		Unspecific	Unspecific	Unspecific	Unspecific	Unspecific		Unspecific	Unspecific	Unspecific	Unspecific	Unspecific
	P50395;P31150;Q5SX87;P50395-2;Q5SX91	Rab GDP dissociation inhibitor beta;Rab GDP dissociation inhibitor alpha	GDI2;GDI1	Unspecific	Unspecific	Unspecific	Unspecific	Unspecific		Unspecific	Unspecific	Unspecific	Unspecific	Unspecific		Unspecific	Unspecific	Unspecific	Unspecific	Unspecific		Unspecific	Unspecific	Unspecific	Unspecific	Unspecific		Unspecific	Unspecific	Unspecific	Unspecific	Unspecific		Unspecific	Unspecific	Unspecific	Unspecific	Unspecific
	P31948;P31948-3;P31948-2;F5GXD8;F5H783	Stress-induced-phosphoprotein 1	STIP1	Specific	Specific	Specific	Specific	Specific		Specific	Specific	Specific	Specific	Specific		Specific	Specific	Specific	Specific	Specific		Specific	Specific	Specific	Specific	Specific		Unspecific	Unspecific	Unspecific	Unspecific	Unspecific		Unspecific	Unspecific	Unspecific	Unspecific	Unspecific
	P32119;A6NIW5	Peroxiredoxin-2	PRDX2	Unspecific	Unspecific	Specific	Specific	Specific		Unspecific	Unspecific	Specific	Specific	Specific		Unspecific	Unspecific	Unspecific	Specific	Specific		Unspecific	Unspecific	Unspecific	Unspecific	Unspecific		Unspecific	Unspecific	Unspecific	Unspecific	Unspecific		Unspecific	Unspecific	Unspecific	Unspecific	Unspecific
	P33151;P33151-2;I3L1J2	Cadherin-5	CDH5	Specific	Specific	Specific	Specific	Specific		Specific	Specific	Specific	Specific	Specific		Unspecific	Unspecific	Unspecific	Unspecific	Unspecific		Unspecific	Unspecific	Unspecific	Unspecific	Unspecific		Unspecific	Unspecific	Unspecific	Unspecific	Unspecific		Unspecific	Unspecific	Unspecific	Unspecific	Unspecific
	P33908;P33908-2	Mannosyl-oligosaccharide 1,2-alpha-mannosidase IA	MAN1A1	Unspecific	Specific	Specific	Specific	Specific		Unspecific	Unspecific	Unspecific	Unspecific	Unspecific		Unspecific	Unspecific	Unspecific	Unspecific	Unspecific		Unspecific	Unspecific	Unspecific	Unspecific	Unspecific		Unspecific	Unspecific	Unspecific	Unspecific	Unspecific		Unspecific	Unspecific	Unspecific	Unspecific	Unspecific
	P35579;P35579-2	Myosin-9	MYH9	Unspecific	Unspecific	Specific	Specific	Specific		Unspecific	Unspecific	Specific	Specific	Specific		Unspecific	Unspecific	Specific	Specific	Specific		Unspecific	Unspecific	Unspecific	Unspecific	Unspecific		Unspecific	Unspecific	Unspecific	Unspecific	Unspecific		Unspecific	Unspecific	Unspecific	Unspecific	Unspecific
	P35858;P35858-2	Insulin-like growth factor-binding protein complex acid labile subunit	IGFALS	Specific	Specific	Specific	Specific	Specific		Specific	Specific	Specific	Specific	Specific		Unspecific	Unspecific	Unspecific	Unspecific	Unspecific		Unspecific	Unspecific	Unspecific	Unspecific	Unspecific		Unspecific	Unspecific	Unspecific	Unspecific	Unspecific		Unspecific	Unspecific	Unspecific	Unspecific	Unspecific
	P36955	Pigment epithelium-derived factor	SERPINF1	Specific	Specific	Specific	Specific	Specific		Unspecific	Unspecific	Unspecific	Unspecific	Unspecific		Unspecific	Unspecific	Unspecific	Unspecific	Unspecific		Unspecific	Unspecific	Unspecific	Unspecific	Unspecific		Unspecific	Unspecific	Unspecific	Unspecific	Unspecific		Unspecific	Unspecific	Unspecific	Unspecific	Unspecific
	P37802;P37802-2;X6RJP6	Transgelin-2	TAGLN2	Unspecific	Unspecific	Specific	Specific	Specific		Unspecific	Unspecific	Specific	Specific	Specific		Unspecific	Unspecific	Unspecific	Unspecific	Unspecific		Unspecific	Unspecific	Unspecific	Unspecific	Unspecific		Unspecific	Unspecific	Unspecific	Unspecific	Unspecific		Unspecific	Unspecific	Unspecific	Unspecific	Unspecific
	P38646	Stress-70 protein, mitochondrial	HSPA9	Specific	Specific	Specific	Specific	Specific		Specific	Specific	Specific	Specific	Specific		Unspecific	Specific	Specific	Specific	Specific		Unspecific	Unspecific	Unspecific	Unspecific	Unspecific		Unspecific	Unspecific	Unspecific	Unspecific	Unspecific		Unspecific	Unspecific	Unspecific	Unspecific	Unspecific
	P43251;P43251-4;P43251-3;P43251-2;C9JSN9	Biotinidase	BTD	Specific	Specific	Specific	Specific	Specific		Unspecific	Specific	Specific	Specific	Specific		Unspecific	Unspecific	Unspecific	Specific	Specific		Unspecific	Unspecific	Unspecific	Unspecific	Unspecific		Unspecific	Unspecific	Unspecific	Unspecific	Unspecific		Unspecific	Unspecific	Unspecific	Unspecific	Unspecific
	P43652	Afamin	AFM	Specific	Specific	Specific	Specific	Specific		Unspecific	Specific	Specific	Specific	Specific		Unspecific	Unspecific	Unspecific	Unspecific	Unspecific		Unspecific	Unspecific	Unspecific	Unspecific	Unspecific		Unspecific	Unspecific	Unspecific	Unspecific	Unspecific		Unspecific	Unspecific	Unspecific	Unspecific	Unspecific
	P48740;F8W876;P48740-3	Mannan-binding lectin serine protease 1;Mannan-binding lectin serine protease 1 heavy chain;Mannan-binding lectin serine protease 1 light chain	MASP1	Specific	Specific	Specific	Specific	Specific		Specific	Specific	Specific	Specific	Specific		Unspecific	Unspecific	Unspecific	Unspecific	Unspecific		Unspecific	Unspecific	Unspecific	Unspecific	Unspecific		Unspecific	Unspecific	Unspecific	Unspecific	Unspecific		Unspecific	Unspecific	Unspecific	Unspecific	Unspecific
	P48740-4;P48740-2	Mannan-binding lectin serine protease 1;Mannan-binding lectin serine protease 1 heavy chain;Mannan-binding lectin serine protease 1 light chain	MASP1	Specific	Specific	Specific	Specific	Specific		Unspecific	Unspecific	Unspecific	Unspecific	Unspecific		Unspecific	Unspecific	Unspecific	Unspecific	Unspecific		Unspecific	Unspecific	Unspecific	Unspecific	Unspecific		Unspecific	Unspecific	Unspecific	Unspecific	Unspecific		Unspecific	Unspecific	Unspecific	Unspecific	Unspecific
	P51884	Lumican	LUM	Specific	Specific	Specific	Specific	Specific		Unspecific	Specific	Specific	Specific	Specific		Unspecific	Unspecific	Unspecific	Unspecific	Unspecific		Unspecific	Unspecific	Unspecific	Unspecific	Unspecific		Unspecific	Unspecific	Unspecific	Unspecific	Unspecific		Unspecific	Unspecific	Unspecific	Unspecific	Unspecific
	P52907	F-actin-capping protein subunit alpha-1	CAPZA1	Unspecific	Unspecific	Unspecific	Unspecific	Unspecific		Unspecific	Unspecific	Unspecific	Unspecific	Unspecific		Unspecific	Unspecific	Unspecific	Unspecific	Unspecific		Unspecific	Unspecific	Unspecific	Unspecific	Unspecific		Unspecific	Unspecific	Unspecific	Unspecific	Unspecific		Unspecific	Unspecific	Unspecific	Unspecific	Unspecific
	P55056	Apolipoprotein C-IV	APOC4	Unspecific	Specific	Specific	Specific	Specific		Unspecific	Specific	Specific	Specific	Specific		Unspecific	Specific	Specific	Specific	Specific		Unspecific	Unspecific	Specific	Specific	Specific		Unspecific	Unspecific	Unspecific	Unspecific	Unspecific		Unspecific	Unspecific	Unspecific	Unspecific	Unspecific
	P55058;P55058-3;P55058-2;P55058-4	Phospholipid transfer protein	PLTP	Unspecific	Unspecific	Specific	Specific	Specific		Unspecific	Unspecific	Unspecific	Specific	Specific		Unspecific	Unspecific	Unspecific	Unspecific	Specific		Unspecific	Unspecific	Unspecific	Unspecific	Unspecific		Unspecific	Unspecific	Unspecific	Unspecific	Unspecific		Unspecific	Unspecific	Unspecific	Unspecific	Unspecific
	P60174;P60174-4;P60174-1;U3KPZ0;U3KQF3	Triosephosphate isomerase	TPI1	Specific	Specific	Specific	Specific	Specific		Specific	Specific	Specific	Specific	Specific		Unspecific	Specific	Specific	Specific	Specific		Unspecific	Unspecific	Unspecific	Unspecific	Unspecific		Unspecific	Unspecific	Unspecific	Unspecific	Unspecific		Unspecific	Unspecific	Unspecific	Unspecific	Unspecific
	P60709;P63261;I3L3I0;I3L1U9	Actin, cytoplasmic 1;Actin, cytoplasmic 1, N-terminally processed;Actin, cytoplasmic 2;Actin, cytoplasmic 2, N-terminally processed	ACTB;ACTG1	Unspecific	Unspecific	Specific	Specific	Specific		Unspecific	Unspecific	Specific	Specific	Specific		Unspecific	Unspecific	Unspecific	Unspecific	Unspecific		Unspecific	Unspecific	Unspecific	Unspecific	Unspecific		Unspecific	Unspecific	Unspecific	Unspecific	Unspecific		Unspecific	Unspecific	Unspecific	Unspecific	Unspecific
	P61224;P62834;P61224-2;P61224-3;F5GX62;E7ESV4;F5H7Y6;P61224-4;A6NIZ1;F5H4H0;F5GYH7;F5H077;F5GWU8;F5H491;F5H0B7;F5H500;F5H823;B7ZB78;F5H6R7;F5GZG1;F5H004;A0A075B6Q0;F5GYB5	Ras-related protein Rap-1b;Ras-related protein Rap-1A;Ras-related protein Rap-1b-like protein	RAP1B;RAP1A	Unspecific	Unspecific	Specific	Specific	Specific		Unspecific	Unspecific	Specific	Specific	Specific		Unspecific	Unspecific	Specific	Specific	Specific		Unspecific	Unspecific	Unspecific	Unspecific	Unspecific		Unspecific	Unspecific	Unspecific	Unspecific	Unspecific		Unspecific	Unspecific	Unspecific	Unspecific	Unspecific
	P62328	Thymosin beta-4;Hematopoietic system regulatory peptide	TMSB4X	Unspecific	Unspecific	Unspecific	Unspecific	Specific		Unspecific	Unspecific	Unspecific	Unspecific	Unspecific		Unspecific	Unspecific	Unspecific	Unspecific	Unspecific		Unspecific	Unspecific	Unspecific	Unspecific	Unspecific		Unspecific	Unspecific	Unspecific	Unspecific	Unspecific		Unspecific	Unspecific	Unspecific	Unspecific	Unspecific
	P63104;E7EX29;B0AZS6;P63104-2;B7Z2E6;H0YB80	14-3-3 protein zeta/delta	YWHAZ	Unspecific	Unspecific	Unspecific	Specific	Specific		Unspecific	Unspecific	Unspecific	Unspecific	Unspecific		Unspecific	Unspecific	Unspecific	Unspecific	Unspecific		Unspecific	Unspecific	Unspecific	Unspecific	Unspecific		Unspecific	Unspecific	Unspecific	Unspecific	Unspecific		Unspecific	Unspecific	Unspecific	Unspecific	Unspecific
	P67936;P67936-2;K7ENT6	Tropomyosin alpha-4 chain	TPM4	Unspecific	Unspecific	Unspecific	Unspecific	Specific		Unspecific	Unspecific	Unspecific	Unspecific	Specific		Unspecific	Unspecific	Unspecific	Unspecific	Specific		Unspecific	Unspecific	Unspecific	Unspecific	Unspecific		Unspecific	Unspecific	Unspecific	Unspecific	Unspecific		Unspecific	Unspecific	Unspecific	Unspecific	Unspecific
	P68133;P68032;P63267;P62736;A6NL76;P63267-2	Actin, alpha skeletal muscle;Actin, alpha cardiac muscle 1;Actin, gamma-enteric smooth muscle;Actin, aortic smooth muscle	ACTA1;ACTC1;ACTG2;ACTA2	Unspecific	Unspecific	Unspecific	Specific	Specific		Unspecific	Unspecific	Unspecific	Specific	Specific		Unspecific	Unspecific	Unspecific	Specific	Specific		Unspecific	Unspecific	Unspecific	Unspecific	Unspecific		Unspecific	Unspecific	Unspecific	Unspecific	Unspecific		Unspecific	Unspecific	Unspecific	Unspecific	Unspecific
	P68363;Q71U36;Q71U36-2;Q13748;P68363-2;Q13748-2;Q6PEY2	Tubulin alpha-1B chain;Tubulin alpha-1A chain;Tubulin alpha-3C/D chain;Tubulin alpha-3E chain	TUBA1B;TUBA1A;TUBA3C;TUBA3E	Specific	Specific	Specific	Specific	Specific		Specific	Specific	Specific	Specific	Specific		Specific	Specific	Specific	Specific	Specific		Unspecific	Unspecific	Unspecific	Unspecific	Unspecific		Unspecific	Unspecific	Unspecific	Unspecific	Unspecific		Unspecific	Unspecific	Unspecific	Unspecific	Unspecific
	P68871;F8W6P5	Hemoglobin subunit beta;LVV-hemorphin-7;Spinorphin	HBB	Unspecific	Specific	Specific	Specific	Specific		Unspecific	Unspecific	Specific	Specific	Specific		Unspecific	Unspecific	Unspecific	Specific	Specific		Unspecific	Unspecific	Unspecific	Unspecific	Unspecific		Unspecific	Unspecific	Unspecific	Unspecific	Unspecific		Unspecific	Unspecific	Unspecific	Unspecific	Unspecific
	P69892;P69891;E9PBW4	Hemoglobin subunit gamma-2;Hemoglobin subunit gamma-1	HBG2;HBG1	Unspecific	Specific	Specific	Specific	Specific		Unspecific	Specific	Specific	Specific	Specific		Unspecific	Specific	Specific	Specific	Specific		Unspecific	Specific	Specific	Specific	Specific		Unspecific	Unspecific	Unspecific	Unspecific	Unspecific		Unspecific	Unspecific	Unspecific	Unspecific	Unspecific
	P69905	Hemoglobin subunit alpha	HBA1	Unspecific	Specific	Specific	Specific	Specific		Unspecific	Unspecific	Specific	Specific	Specific		Unspecific	Unspecific	Unspecific	Specific	Specific		Unspecific	Unspecific	Unspecific	Unspecific	Unspecific		Unspecific	Unspecific	Unspecific	Unspecific	Unspecific		Unspecific	Unspecific	Unspecific	Unspecific	Unspecific
	P80108	Phosphatidylinositol-glycan-specific phospholipase D	GPLD1	Specific	Specific	Specific	Specific	Specific		Specific	Specific	Specific	Specific	Specific		Unspecific	Unspecific	Unspecific	Unspecific	Unspecific		Unspecific	Unspecific	Unspecific	Unspecific	Unspecific		Unspecific	Unspecific	Unspecific	Unspecific	Unspecific		Unspecific	Unspecific	Unspecific	Unspecific	Unspecific
	P80419	Ig heavy chain V-III region GAR		Unspecific	Specific	Specific	Specific	Specific		Unspecific	Specific	Specific	Specific	Specific		Unspecific	Specific	Specific	Specific	Specific		Unspecific	Specific	Specific	Specific	Specific		Unspecific	Unspecific	Specific	Specific	Specific		Unspecific	Unspecific	Specific	Specific	Specific
	P80422	Ig gamma lambda chain V-II region DOT		Specific	Specific	Specific	Specific	Specific		Specific	Specific	Specific	Specific	Specific		Unspecific	Specific	Specific	Specific	Specific		Unspecific	Unspecific	Unspecific	Specific	Specific		Unspecific	Unspecific	Unspecific	Specific	Specific		Unspecific	Unspecific	Unspecific	Specific	Specific
	P80748	Ig lambda chain V-III region LOI		Specific	Specific	Specific	Specific	Specific		Specific	Specific	Specific	Specific	Specific		Unspecific	Unspecific	Unspecific	Unspecific	Unspecific		Unspecific	Unspecific	Unspecific	Unspecific	Unspecific		Unspecific	Unspecific	Unspecific	Unspecific	Unspecific		Unspecific	Unspecific	Unspecific	Unspecific	Unspecific
	P83593	Ig kappa chain V-IV region STH		Specific	Specific	Specific	Specific	Specific		Unspecific	Specific	Specific	Specific	Specific		Unspecific	Specific	Specific	Specific	Specific		Unspecific	Specific	Specific	Specific	Specific		Unspecific	Unspecific	Unspecific	Unspecific	Unspecific		Unspecific	Unspecific	Unspecific	Unspecific	Unspecific
	P98160	Basement membrane-specific heparan sulfate proteoglycan core protein;Endorepellin;LG3 peptide	HSPG2	Specific	Specific	Specific	Specific	Specific		Unspecific	Specific	Specific	Specific	Specific		Unspecific	Unspecific	Unspecific	Unspecific	Unspecific		Unspecific	Unspecific	Unspecific	Unspecific	Unspecific		Unspecific	Unspecific	Unspecific	Unspecific	Unspecific		Unspecific	Unspecific	Unspecific	Unspecific	Unspecific
	Q01459	Di-N-acetylchitobiase	CTBS	Specific	Specific	Specific	Specific	Specific		Specific	Specific	Specific	Specific	Specific		Specific	Specific	Specific	Specific	Specific		Specific	Specific	Specific	Specific	Specific		Specific	Specific	Specific	Specific	Specific		Specific	Specific	Specific	Specific	Specific
	Q01518;Q01518-2	Adenylyl cyclase-associated protein 1	CAP1	Unspecific	Specific	Specific	Specific	Specific		Unspecific	Specific	Specific	Specific	Specific		Unspecific	Specific	Specific	Specific	Specific		Unspecific	Specific	Specific	Specific	Specific		Unspecific	Unspecific	Unspecific	Unspecific	Unspecific		Unspecific	Unspecific	Unspecific	Unspecific	Unspecific
	Q02985;Q02985-2;A0A087WYK9;V9GYX2;Q6NSD3;A0A0C4DH21;Q92496-3	Complement factor H-related protein 3;Complement factor H-related protein 4	CFHR3;CFHR4	Unspecific	Specific	Specific	Specific	Specific		Unspecific	Specific	Specific	Specific	Specific		Unspecific	Specific	Specific	Specific	Specific		Unspecific	Unspecific	Unspecific	Unspecific	Unspecific		Unspecific	Unspecific	Unspecific	Unspecific	Unspecific		Unspecific	Unspecific	Unspecific	Unspecific	Unspecific
	Q06033;Q06033-2;A0A087WW43;E7ET33	Inter-alpha-trypsin inhibitor heavy chain H3	ITIH3	Specific	Specific	Specific	Specific	Specific		Specific	Specific	Specific	Specific	Specific		Unspecific	Unspecific	Unspecific	Unspecific	Unspecific		Unspecific	Unspecific	Unspecific	Unspecific	Unspecific		Unspecific	Unspecific	Unspecific	Unspecific	Unspecific		Unspecific	Unspecific	Unspecific	Unspecific	Unspecific
	Q08380	Galectin-3-binding protein	LGALS3BP	Specific	Specific	Specific	Specific	Specific		Specific	Specific	Specific	Specific	Specific		Specific	Specific	Specific	Specific	Specific		Unspecific	Unspecific	Unspecific	Unspecific	Unspecific		Unspecific	Unspecific	Unspecific	Unspecific	Unspecific		Unspecific	Unspecific	Unspecific	Unspecific	Unspecific
	Q08830	Fibrinogen-like protein 1	FGL1	Specific	Specific	Specific	Specific	Specific		Unspecific	Unspecific	Unspecific	Unspecific	Specific		Unspecific	Unspecific	Unspecific	Unspecific	Unspecific		Unspecific	Unspecific	Unspecific	Unspecific	Unspecific		Unspecific	Unspecific	Unspecific	Unspecific	Unspecific		Unspecific	Unspecific	Unspecific	Unspecific	Unspecific
	Q0VF96;Q0VF96-2	Cingulin-like protein 1	CGNL1	Specific	Specific	Specific	Specific	Specific		Unspecific	Unspecific	Unspecific	Specific	Specific		Unspecific	Unspecific	Unspecific	Unspecific	Unspecific		Unspecific	Unspecific	Unspecific	Unspecific	Unspecific		Unspecific	Unspecific	Unspecific	Unspecific	Unspecific		Unspecific	Unspecific	Unspecific	Unspecific	Unspecific
	Q12860;Q12860-2	Contactin-1	CNTN1	Specific	Specific	Specific	Specific	Specific		Specific	Specific	Specific	Specific	Specific		Specific	Specific	Specific	Specific	Specific		Unspecific	Specific	Specific	Specific	Specific		Unspecific	Specific	Specific	Specific	Specific		Unspecific	Unspecific	Unspecific	Unspecific	Unspecific
	Q12907	Vesicular integral-membrane protein VIP36	LMAN2	Specific	Specific	Specific	Specific	Specific		Specific	Specific	Specific	Specific	Specific		Unspecific	Unspecific	Unspecific	Unspecific	Unspecific		Unspecific	Unspecific	Unspecific	Unspecific	Unspecific		Unspecific	Unspecific	Unspecific	Unspecific	Unspecific		Unspecific	Unspecific	Unspecific	Unspecific	Unspecific
	Q13093	Platelet-activating factor acetylhydrolase	PLA2G7	Specific	Specific	Specific	Specific	Specific		Specific	Specific	Specific	Specific	Specific		Unspecific	Unspecific	Unspecific	Unspecific	Unspecific		Unspecific	Unspecific	Unspecific	Unspecific	Unspecific		Unspecific	Unspecific	Unspecific	Unspecific	Unspecific		Unspecific	Unspecific	Unspecific	Unspecific	Unspecific
	Q13103;C9J6K0	Secreted phosphoprotein 24	SPP2	Specific	Specific	Specific	Specific	Specific		Specific	Specific	Specific	Specific	Specific		Unspecific	Specific	Specific	Specific	Specific		Unspecific	Unspecific	Unspecific	Specific	Specific		Unspecific	Unspecific	Unspecific	Specific	Specific		Unspecific	Unspecific	Unspecific	Unspecific	Unspecific
	Q13201;E7EPG1	Multimerin-1;Platelet glycoprotein Ia*;155 kDa platelet multimerin	MMRN1	Specific	Specific	Specific	Specific	Specific		Specific	Specific	Specific	Specific	Specific		Unspecific	Unspecific	Unspecific	Unspecific	Unspecific		Unspecific	Unspecific	Unspecific	Unspecific	Unspecific		Unspecific	Unspecific	Unspecific	Unspecific	Unspecific		Unspecific	Unspecific	Unspecific	Unspecific	Unspecific
	Q13790	Apolipoprotein F	APOF	Specific	Specific	Specific	Specific	Specific		Specific	Specific	Specific	Specific	Specific		Unspecific	Unspecific	Unspecific	Unspecific	Unspecific		Unspecific	Unspecific	Unspecific	Unspecific	Unspecific		Unspecific	Unspecific	Unspecific	Unspecific	Unspecific		Unspecific	Unspecific	Unspecific	Unspecific	Unspecific
	Q14166	Tubulin--tyrosine ligase-like protein 12	TTLL12	Specific	Specific	Specific	Specific	Specific		Unspecific	Specific	Specific	Specific	Specific		Unspecific	Specific	Specific	Specific	Specific		Unspecific	Unspecific	Unspecific	Unspecific	Specific		Unspecific	Unspecific	Unspecific	Unspecific	Specific		Unspecific	Unspecific	Unspecific	Unspecific	Unspecific
	Q14515;Q14515-2	SPARC-like protein 1	SPARCL1	Unspecific	Specific	Specific	Specific	Specific		Unspecific	Specific	Specific	Specific	Specific		Unspecific	Unspecific	Unspecific	Unspecific	Unspecific		Unspecific	Unspecific	Unspecific	Unspecific	Unspecific		Unspecific	Unspecific	Unspecific	Unspecific	Unspecific		Unspecific	Unspecific	Unspecific	Unspecific	Unspecific
	Q14520;Q14520-2	Hyaluronan-binding protein 2;Hyaluronan-binding protein 2 50 kDa heavy chain;Hyaluronan-binding protein 2 50 kDa heavy chain alternate form;Hyaluronan-binding protein 2 27 kDa light chain;Hyaluronan-binding protein 2 27 kDa light chain alternate form	HABP2	Specific	Specific	Specific	Specific	Specific		Unspecific	Specific	Specific	Specific	Specific		Unspecific	Unspecific	Unspecific	Unspecific	Unspecific		Unspecific	Unspecific	Unspecific	Unspecific	Unspecific		Unspecific	Unspecific	Unspecific	Unspecific	Unspecific		Unspecific	Unspecific	Unspecific	Unspecific	Unspecific
	Q14571;Q14571-2	Inositol 1,4,5-trisphosphate receptor type 2	ITPR2	Unspecific	Specific	Specific	Specific	Specific		Unspecific	Specific	Specific	Specific	Specific		Unspecific	Specific	Specific	Specific	Specific		Unspecific	Unspecific	Unspecific	Unspecific	Unspecific		Unspecific	Unspecific	Unspecific	Unspecific	Unspecific		Unspecific	Unspecific	Unspecific	Unspecific	Unspecific
	Q14624-2;Q14624-3;H7C0L5;Q14624-4	Inter-alpha-trypsin inhibitor heavy chain H4;70 kDa inter-alpha-trypsin inhibitor heavy chain H4;35 kDa inter-alpha-trypsin inhibitor heavy chain H4	ITIH4	Unspecific	Unspecific	Specific	Specific	Specific		Unspecific	Unspecific	Unspecific	Specific	Specific		Unspecific	Unspecific	Unspecific	Unspecific	Unspecific		Unspecific	Unspecific	Unspecific	Unspecific	Unspecific		Unspecific	Unspecific	Unspecific	Unspecific	Unspecific		Unspecific	Unspecific	Unspecific	Unspecific	Unspecific
	Q14847;Q14847-2;C9J9W2;Q14847-3	LIM and SH3 domain protein 1	LASP1	Specific	Specific	Specific	Specific	Specific		Specific	Specific	Specific	Specific	Specific		Unspecific	Unspecific	Unspecific	Unspecific	Unspecific		Unspecific	Unspecific	Unspecific	Unspecific	Unspecific		Unspecific	Unspecific	Unspecific	Unspecific	Unspecific		Unspecific	Unspecific	Unspecific	Unspecific	Unspecific
	Q15485;Q15485-2	Ficolin-2	FCN2	Specific	Specific	Specific	Specific	Specific		Specific	Specific	Specific	Specific	Specific		Unspecific	Unspecific	Unspecific	Unspecific	Unspecific		Unspecific	Unspecific	Unspecific	Unspecific	Unspecific		Unspecific	Unspecific	Unspecific	Unspecific	Unspecific		Unspecific	Unspecific	Unspecific	Unspecific	Unspecific
	Q15582;H0Y8L3;S4R3C6	Transforming growth factor-beta-induced protein ig-h3	TGFBI	Specific	Specific	Specific	Specific	Specific		Unspecific	Specific	Specific	Specific	Specific		Unspecific	Unspecific	Unspecific	Unspecific	Unspecific		Unspecific	Unspecific	Unspecific	Unspecific	Unspecific		Unspecific	Unspecific	Unspecific	Unspecific	Unspecific		Unspecific	Unspecific	Unspecific	Unspecific	Unspecific
	Q15645	Pachytene checkpoint protein 2 homolog	TRIP13	Unspecific	Unspecific	Specific	Specific	Specific		Unspecific	Unspecific	Unspecific	Unspecific	Unspecific		Unspecific	Unspecific	Unspecific	Unspecific	Unspecific		Unspecific	Unspecific	Unspecific	Unspecific	Unspecific		Unspecific	Unspecific	Unspecific	Unspecific	Unspecific		Unspecific	Unspecific	Unspecific	Unspecific	Unspecific
	Q15746;Q15746-4;Q15746-5;Q15746-2;Q15746-3;Q15746-6;Q15746-9;Q15746-11;Q15746-7;Q15746-10;Q15746-8	Myosin light chain kinase, smooth muscle;Myosin light chain kinase, smooth muscle, deglutamylated form	MYLK	Unspecific	Specific	Specific	Specific	Specific		Unspecific	Unspecific	Unspecific	Specific	Specific		Unspecific	Unspecific	Unspecific	Unspecific	Unspecific		Unspecific	Unspecific	Unspecific	Unspecific	Unspecific		Unspecific	Unspecific	Unspecific	Unspecific	Unspecific		Unspecific	Unspecific	Unspecific	Unspecific	Unspecific
	Q15848	Adiponectin	ADIPOQ	Specific	Specific	Specific	Specific	Specific		Specific	Specific	Specific	Specific	Specific		Specific	Specific	Specific	Specific	Specific		Unspecific	Unspecific	Unspecific	Unspecific	Unspecific		Unspecific	Unspecific	Unspecific	Unspecific	Unspecific		Unspecific	Unspecific	Unspecific	Unspecific	Unspecific
	Q16610;Q16610-4;Q16610-2	Extracellular matrix protein 1	ECM1	Specific	Specific	Specific	Specific	Specific		Unspecific	Unspecific	Unspecific	Unspecific	Unspecific		Unspecific	Unspecific	Unspecific	Unspecific	Unspecific		Unspecific	Unspecific	Unspecific	Unspecific	Unspecific		Unspecific	Unspecific	Unspecific	Unspecific	Unspecific		Unspecific	Unspecific	Unspecific	Unspecific	Unspecific
	Q5STU3;Q13838;H0YCC6;H0Y400;F6UJC5;A0A0G2JJZ9;Q13838-2	Spliceosome RNA helicase DDX39B	DDX39B	Specific	Specific	Specific	Specific	Specific		Specific	Specific	Specific	Specific	Specific		Specific	Specific	Specific	Specific	Specific		Unspecific	Unspecific	Unspecific	Unspecific	Unspecific		Unspecific	Unspecific	Unspecific	Unspecific	Unspecific		Unspecific	Unspecific	Unspecific	Unspecific	Unspecific
	Q6EMK4	Vasorin	VASN	Unspecific	Unspecific	Specific	Specific	Specific		Unspecific	Unspecific	Specific	Specific	Specific		Unspecific	Unspecific	Unspecific	Unspecific	Specific		Unspecific	Unspecific	Unspecific	Unspecific	Unspecific		Unspecific	Unspecific	Unspecific	Unspecific	Unspecific		Unspecific	Unspecific	Unspecific	Unspecific	Unspecific
	Q6P387;Q6P387-2	Uncharacterized protein C16orf46	C16orf46	Unspecific	Specific	Specific	Specific	Specific		Unspecific	Unspecific	Specific	Specific	Specific		Unspecific	Unspecific	Unspecific	Unspecific	Specific		Unspecific	Unspecific	Unspecific	Unspecific	Unspecific		Unspecific	Unspecific	Unspecific	Unspecific	Unspecific		Unspecific	Unspecific	Unspecific	Unspecific	Unspecific
	Q6UX71;Q6UX71-2	Plexin domain-containing protein 2	PLXDC2	Unspecific	Specific	Specific	Specific	Specific		Unspecific	Specific	Specific	Specific	Specific		Unspecific	Unspecific	Unspecific	Unspecific	Unspecific		Unspecific	Unspecific	Unspecific	Unspecific	Unspecific		Unspecific	Unspecific	Unspecific	Unspecific	Unspecific		Unspecific	Unspecific	Unspecific	Unspecific	Unspecific
	Q6UXB8;Q6UXB8-2	Peptidase inhibitor 16	PI16	Specific	Specific	Specific	Specific	Specific		Unspecific	Specific	Specific	Specific	Specific		Unspecific	Unspecific	Unspecific	Specific	Specific		Unspecific	Unspecific	Unspecific	Unspecific	Unspecific		Unspecific	Unspecific	Unspecific	Unspecific	Unspecific		Unspecific	Unspecific	Unspecific	Unspecific	Unspecific
	Q86UX7;Q86UX7-2;F5H1C6	Fermitin family homolog 3	FERMT3	Specific	Specific	Specific	Specific	Specific		Unspecific	Specific	Specific	Specific	Specific		Unspecific	Unspecific	Specific	Specific	Specific		Unspecific	Unspecific	Unspecific	Unspecific	Unspecific		Unspecific	Unspecific	Unspecific	Unspecific	Unspecific		Unspecific	Unspecific	Unspecific	Unspecific	Unspecific
	Q8NBP7	Proprotein convertase subtilisin/kexin type 9	PCSK9	Specific	Specific	Specific	Specific	Specific		Specific	Specific	Specific	Specific	Specific		Specific	Specific	Specific	Specific	Specific		Specific	Specific	Specific	Specific	Specific		Specific	Specific	Specific	Specific	Specific		Specific	Specific	Specific	Specific	Specific
	Q92820	Gamma-glutamyl hydrolase	GGH	Unspecific	Specific	Specific	Specific	Specific		Unspecific	Specific	Specific	Specific	Specific		Unspecific	Unspecific	Unspecific	Unspecific	Unspecific		Unspecific	Unspecific	Unspecific	Unspecific	Unspecific		Unspecific	Unspecific	Unspecific	Unspecific	Unspecific		Unspecific	Unspecific	Unspecific	Unspecific	Unspecific
	Q92835;Q92835-2	Phosphatidylinositol 3,4,5-trisphosphate 5-phosphatase 1	INPP5D	Unspecific	Specific	Specific	Specific	Specific		Unspecific	Specific	Specific	Specific	Specific		Unspecific	Unspecific	Unspecific	Unspecific	Specific		Unspecific	Unspecific	Unspecific	Unspecific	Unspecific		Unspecific	Unspecific	Unspecific	Unspecific	Unspecific		Unspecific	Unspecific	Unspecific	Unspecific	Unspecific
	Q92954;Q92954-4;Q92954-3;Q92954-6;Q92954-2;Q92954-5	Proteoglycan 4;Proteoglycan 4 C-terminal part	PRG4	Specific	Specific	Specific	Specific	Specific		Unspecific	Specific	Specific	Specific	Specific		Unspecific	Unspecific	Specific	Specific	Specific		Unspecific	Unspecific	Unspecific	Unspecific	Unspecific		Unspecific	Unspecific	Unspecific	Unspecific	Unspecific		Unspecific	Unspecific	Unspecific	Unspecific	Unspecific
	Q96AQ6;Q96AQ6-3;Q96AQ6-2	Pre-B-cell leukemia transcription factor-interacting protein 1	PBXIP1	Unspecific	Specific	Specific	Specific	Specific		Unspecific	Specific	Specific	Specific	Specific		Unspecific	Unspecific	Unspecific	Unspecific	Unspecific		Unspecific	Unspecific	Unspecific	Unspecific	Unspecific		Unspecific	Unspecific	Unspecific	Unspecific	Unspecific		Unspecific	Unspecific	Unspecific	Unspecific	Unspecific
	Q96HP0;Q96N67;Q96N67-3;Q96N67-2;H0Y7L2;K7ESB7;Q96N67-4;Q96N67-5;Q96N67-6	Dedicator of cytokinesis protein 6;Dedicator of cytokinesis protein 7	DOCK6;DOCK7	Unspecific	Specific	Specific	Specific	Specific		Unspecific	Specific	Specific	Specific	Specific		Unspecific	Unspecific	Unspecific	Unspecific	Unspecific		Unspecific	Unspecific	Unspecific	Unspecific	Unspecific		Unspecific	Unspecific	Unspecific	Unspecific	Unspecific		Unspecific	Unspecific	Unspecific	Unspecific	Unspecific
	Q96IY4;A0A087WSY5;Q96IY4-2	Carboxypeptidase B2	CPB2	Specific	Specific	Specific	Specific	Specific		Unspecific	Unspecific	Unspecific	Unspecific	Unspecific		Unspecific	Unspecific	Unspecific	Unspecific	Unspecific		Unspecific	Unspecific	Unspecific	Unspecific	Unspecific		Unspecific	Unspecific	Unspecific	Unspecific	Unspecific		Unspecific	Unspecific	Unspecific	Unspecific	Unspecific
	Q96KN2;J3KRP0	Beta-Ala-His dipeptidase	CNDP1	Specific	Specific	Specific	Specific	Specific		Specific	Specific	Specific	Specific	Specific		Unspecific	Specific	Specific	Specific	Specific		Unspecific	Unspecific	Unspecific	Unspecific	Unspecific		Unspecific	Unspecific	Unspecific	Unspecific	Unspecific		Unspecific	Unspecific	Unspecific	Unspecific	Unspecific
	Q96PD5;Q96PD5-2	N-acetylmuramoyl-L-alanine amidase	PGLYRP2	Specific	Specific	Specific	Specific	Specific		Specific	Specific	Specific	Specific	Specific		Unspecific	Unspecific	Unspecific	Unspecific	Unspecific		Unspecific	Unspecific	Unspecific	Unspecific	Unspecific		Unspecific	Unspecific	Unspecific	Unspecific	Unspecific		Unspecific	Unspecific	Unspecific	Unspecific	Unspecific
	Q99784;Q99784-5;Q99784-3;Q99784-2;F5GZQ2;F8W870;F5H810;Q99784-4	Noelin	OLFM1	Specific	Specific	Specific	Specific	Specific		Unspecific	Unspecific	Specific	Specific	Specific		Unspecific	Unspecific	Specific	Specific	Specific		Unspecific	Unspecific	Unspecific	Unspecific	Unspecific		Unspecific	Unspecific	Unspecific	Unspecific	Unspecific		Unspecific	Unspecific	Unspecific	Unspecific	Unspecific
	Q9BUN1	Protein MENT	MENT	Specific	Specific	Specific	Specific	Specific		Unspecific	Specific	Specific	Specific	Specific		Unspecific	Unspecific	Unspecific	Unspecific	Unspecific		Unspecific	Unspecific	Unspecific	Unspecific	Unspecific		Unspecific	Unspecific	Unspecific	Unspecific	Unspecific		Unspecific	Unspecific	Unspecific	Unspecific	Unspecific
	Q9BWP8;Q9BWP8-9;Q9BWP8-8;Q9BWP8-7;Q9BWP8-6;Q9BWP8-5;Q9BWP8-4;Q9BWP8-3;Q9BWP8-2;Q9BWP8-10	Collectin-11	COLEC11	Specific	Specific	Specific	Specific	Specific		Unspecific	Specific	Specific	Specific	Specific		Unspecific	Unspecific	Unspecific	Unspecific	Unspecific		Unspecific	Unspecific	Unspecific	Unspecific	Unspecific		Unspecific	Unspecific	Unspecific	Unspecific	Unspecific		Unspecific	Unspecific	Unspecific	Unspecific	Unspecific
	Q9BXR6	Complement factor H-related protein 5	CFHR5	Unspecific	Specific	Specific	Specific	Specific		Unspecific	Specific	Specific	Specific	Specific		Unspecific	Unspecific	Unspecific	Specific	Specific		Unspecific	Unspecific	Unspecific	Unspecific	Unspecific		Unspecific	Unspecific	Unspecific	Unspecific	Unspecific		Unspecific	Unspecific	Unspecific	Unspecific	Unspecific
	Q9H257;Q9H257-3;Q9H257-2	Caspase recruitment domain-containing protein 9	CARD9	Specific	Specific	Specific	Specific	Specific		Specific	Specific	Specific	Specific	Specific		Specific	Specific	Specific	Specific	Specific		Unspecific	Unspecific	Unspecific	Unspecific	Unspecific		Unspecific	Unspecific	Unspecific	Unspecific	Unspecific		Unspecific	Unspecific	Unspecific	Unspecific	Unspecific
	Q9H4B7	Tubulin beta-1 chain	TUBB1	Unspecific	Specific	Specific	Specific	Specific		Unspecific	Specific	Specific	Specific	Specific		Unspecific	Unspecific	Unspecific	Unspecific	Unspecific		Unspecific	Unspecific	Unspecific	Unspecific	Unspecific		Unspecific	Unspecific	Unspecific	Unspecific	Unspecific		Unspecific	Unspecific	Unspecific	Unspecific	Unspecific
	Q9NPH3-5;Q9NPH3-2;H7C3W4;C9J9W1;Q9NPH3-3	Interleukin-1 receptor accessory protein	IL1RAP	Specific	Specific	Specific	Specific	Specific		Specific	Specific	Specific	Specific	Specific		Unspecific	Specific	Specific	Specific	Specific		Unspecific	Unspecific	Unspecific	Unspecific	Unspecific		Unspecific	Unspecific	Unspecific	Unspecific	Unspecific		Unspecific	Unspecific	Unspecific	Unspecific	Unspecific
	Q9NZP8;H0YFL7	Complement C1r subcomponent-like protein	C1RL	Specific	Specific	Specific	Specific	Specific		Unspecific	Unspecific	Unspecific	Unspecific	Unspecific		Unspecific	Unspecific	Unspecific	Unspecific	Unspecific		Unspecific	Unspecific	Unspecific	Unspecific	Unspecific		Unspecific	Unspecific	Unspecific	Unspecific	Unspecific		Unspecific	Unspecific	Unspecific	Unspecific	Unspecific
	Q9UGM5;Q9UGM5-2;E9PG08	Fetuin-B	FETUB	Specific	Specific	Specific	Specific	Specific		Unspecific	Specific	Specific	Specific	Specific		Unspecific	Specific	Specific	Specific	Specific		Unspecific	Unspecific	Unspecific	Unspecific	Unspecific		Unspecific	Unspecific	Unspecific	Unspecific	Unspecific		Unspecific	Unspecific	Unspecific	Unspecific	Unspecific
	Q9UHG3;F8W8W4;Q9UHG3-2;C9JM55;C9K055;C9JGT6	Prenylcysteine oxidase 1	PCYOX1	Specific	Specific	Specific	Specific	Specific		Unspecific	Unspecific	Unspecific	Specific	Specific		Unspecific	Unspecific	Unspecific	Specific	Specific		Unspecific	Unspecific	Unspecific	Unspecific	Unspecific		Unspecific	Unspecific	Unspecific	Unspecific	Unspecific		Unspecific	Unspecific	Unspecific	Unspecific	Unspecific
	Q9ULI3;Q9ULI3-2	Protein HEG homolog 1	HEG1	Specific	Specific	Specific	Specific	Specific		Unspecific	Specific	Specific	Specific	Specific		Unspecific	Specific	Specific	Specific	Specific		Unspecific	Unspecific	Unspecific	Unspecific	Unspecific		Unspecific	Unspecific	Unspecific	Unspecific	Unspecific		Unspecific	Unspecific	Unspecific	Unspecific	Unspecific
	Q9UNN8	Endothelial protein C receptor	PROCR	Specific	Specific	Specific	Specific	Specific		Unspecific	Specific	Specific	Specific	Specific		Unspecific	Unspecific	Unspecific	Unspecific	Specific		Unspecific	Unspecific	Unspecific	Unspecific	Unspecific		Unspecific	Unspecific	Unspecific	Unspecific	Unspecific		Unspecific	Unspecific	Unspecific	Unspecific	Unspecific
	Q9Y490	Talin-1	TLN1	Unspecific	Unspecific	Unspecific	Unspecific	Unspecific		Unspecific	Unspecific	Unspecific	Unspecific	Unspecific		Unspecific	Unspecific	Unspecific	Unspecific	Unspecific		Unspecific	Unspecific	Unspecific	Unspecific	Unspecific		Unspecific	Unspecific	Unspecific	Unspecific	Unspecific		Unspecific	Unspecific	Unspecific	Unspecific	Unspecific
	Q9Y5Y7	Lymphatic vessel endothelial hyaluronic acid receptor 1	LYVE1	Specific	Specific	Specific	Specific	Specific		Unspecific	Specific	Specific	Specific	Specific		Unspecific	Specific	Specific	Specific	Specific		Unspecific	Unspecific	Unspecific	Unspecific	Unspecific		Unspecific	Unspecific	Unspecific	Unspecific	Unspecific		Unspecific	Unspecific	Unspecific	Unspecific	Unspecific
			Sum Sppecific	309	411	431	437	442		173	319	354	374	386		69	165	204	229	256		33	74	94	107	120		20	43	55	67	75		14	31	39	46	50
			Sum Unspecific	138	36	16	10	5		275	129	94	74	62		379	283	244	219	192		415	374	354	341	328		428	405	393	381	373		434	417	409	402	398
			Specific Proteins [%]	69.1275	91.9463	96.4206	97.7629	98.8814		38.6161	71.2054	79.0179	83.4821	86.1607		15.4018	36.8304	45.5357	51.1161	57.1429		7.36607	16.5179	20.9821	23.8839	26.7857		4.46429	9.59821	12.2768	14.9554	16.7411		3.125	6.91964	8.70536	10.2679	11.1607
