# Supplementary material for: Proteomics reveals the effects of sustained weight loss on the human plasma proteome
Source: Mol Syst Biol. 2016 Dec 22;12(12):901. doi: 10.15252/msb.20167357 (PMC5199119; doi:10.15252/msb.20167357)
Supplement: Supplementary file 3 — Table EV2 [file MSB-12-901-s003.xlsx]

## Sheet: Sheet1
	Table EV2: Tightly regulated plasma proteins: Percentage of proteins that have the indicated fold difference of one individual compared to the whole population and the specified CV over the whole population.
		CV<5%	CV<10%	CV<20%	CV<30%
	Fold difference <1.1	0	0	0	0
	Fold difference <1.2	0	0	0.5	0.5
	Fold difference <1.3	0	0	3.41463	3.41463
	Fold difference <1.4	0	0	6.82927	8.29268
	Fold difference <1.5	0	0	10.7317	17.561
	The proteins that were classified as variable or constant under different cirteria can be seen in the table below.
				Fold difference <1.1					Fold difference <1.2					Fold difference <1.3					Fold difference <1.4					Fold difference <1.5
	Majority protein IDs	Protein names	Gene names	CV<5%	CV<10%	CV<20%	CV<30%		CV<5%	CV<10%	CV<20%	CV<30%		CV<5%	CV<10%	CV<20%	CV<30%		CV<5%	CV<10%	CV<20%	CV<30%		CV<5%	CV<10%	CV<20%	CV<30%
	A0A087WYR4		IGLL5	variable	variable	variable	variable		variable	variable	variable	variable		variable	variable	variable	variable		variable	variable	variable	variable		variable	variable	Constant	Constant
	P12259;A0A0A0MRJ7	Coagulation factor V;Coagulation factor V heavy chain;Coagulation factor V light chain	F5	variable	variable	variable	variable		variable	variable	variable	variable		variable	variable	variable	variable		variable	variable	variable	variable		variable	variable	Constant	Constant
	P00736;B4DPQ0;F5H2D0	Complement C1r subcomponent;Complement C1r subcomponent heavy chain;Complement C1r subcomponent light chain	C1R	variable	variable	variable	variable		variable	variable	variable	variable		variable	variable	variable	variable		variable	variable	variable	variable		variable	variable	variable	Constant
	B4E1Z4;E7ETN3;P00751	Complement factor B;Complement factor B Ba fragment;Complement factor B Bb fragment	CFB	variable	variable	variable	variable		variable	variable	variable	variable		variable	variable	variable	variable		variable	variable	variable	variable		variable	variable	Constant	Constant
	B7ZKJ8		ITIH4	variable	variable	variable	variable		variable	variable	variable	variable		variable	variable	variable	variable		variable	variable	Constant	Constant		variable	variable	Constant	Constant
	P02768;CON__P02768-1;A0A0C4DGB6;H0YA55;D6RHD5;P02768-2;C9JKR2;A0A087WWT3;P02768-3	Serum albumin	ALB	variable	variable	variable	variable		variable	variable	variable	variable		variable	variable	Constant	Constant		variable	variable	Constant	Constant		variable	variable	Constant	Constant
	P49908;D6REX5	Selenoprotein P	SEPP1	variable	variable	variable	variable		variable	variable	variable	variable		variable	variable	variable	variable		variable	variable	variable	Constant		variable	variable	variable	Constant
	D6RF35		GC	variable	variable	variable	variable		variable	variable	variable	variable		variable	variable	Constant	Constant		variable	variable	Constant	Constant		variable	variable	Constant	Constant
	P03952;H0YAC1;E9PBC5	Plasma kallikrein;Plasma kallikrein heavy chain;Plasma kallikrein light chain	KLKB1	variable	variable	variable	variable		variable	variable	variable	variable		variable	variable	variable	variable		variable	variable	variable	variable		variable	variable	variable	Constant
	O75882-2;O75882;O75882-3	Attractin	ATRN	variable	variable	variable	variable		variable	variable	variable	variable		variable	variable	variable	variable		variable	variable	variable	variable		variable	variable	variable	Constant
	P00734;E9PIT3	Prothrombin;Activation peptide fragment 1;Activation peptide fragment 2;Thrombin light chain;Thrombin heavy chain	F2	variable	variable	variable	variable		variable	variable	variable	variable		variable	variable	variable	variable		variable	variable	Constant	Constant		variable	variable	Constant	Constant
	P01008	Antithrombin-III	SERPINC1	variable	variable	variable	variable		variable	variable	variable	variable		variable	variable	variable	variable		variable	variable	Constant	Constant		variable	variable	Constant	Constant
	P01009;P01009-2;P01009-3	Alpha-1-antitrypsin;Short peptide from AAT	SERPINA1	variable	variable	variable	variable		variable	variable	variable	variable		variable	variable	variable	variable		variable	variable	variable	variable		variable	variable	Constant	Constant
	P01024	Complement C3;Complement C3 beta chain;C3-beta-c;Complement C3 alpha chain;C3a anaphylatoxin;Acylation stimulating protein;Complement C3b alpha chain;Complement C3c alpha chain fragment 1;Complement C3dg fragment;Complement C3g fragment;Complement C3d fragment;Complement C3f fragment;Complement C3c alpha chain fragment 2	C3	variable	variable	variable	variable		variable	variable	Constant	Constant		variable	variable	Constant	Constant		variable	variable	Constant	Constant		variable	variable	Constant	Constant
	P01031	Complement C5;Complement C5 beta chain;Complement C5 alpha chain;C5a anaphylatoxin;Complement C5 alpha chain	C5	variable	variable	variable	variable		variable	variable	variable	variable		variable	variable	variable	variable		variable	variable	Constant	Constant		variable	variable	Constant	Constant
	P01042	Kininogen-1;Kininogen-1 heavy chain;T-kinin;Bradykinin;Lysyl-bradykinin;Kininogen-1 light chain;Low molecular weight growth-promoting factor	KNG1	variable	variable	variable	variable		variable	variable	variable	variable		variable	variable	Constant	Constant		variable	variable	Constant	Constant		variable	variable	Constant	Constant
	P02647;F8W696	Apolipoprotein A-I;Proapolipoprotein A-I;Truncated apolipoprotein A-I	APOA1	variable	variable	variable	variable		variable	variable	variable	variable		variable	variable	variable	variable		variable	variable	Constant	Constant		variable	variable	Constant	Constant
	P02652;V9GYM3;V9GYG9;V9GYE3	Apolipoprotein A-II;Proapolipoprotein A-II;Truncated apolipoprotein A-II	APOA2	variable	variable	variable	variable		variable	variable	variable	variable		variable	variable	variable	variable		variable	variable	variable	variable		variable	variable	variable	Constant
	P02760;S4R3Y4;S4R471	Protein AMBP;Alpha-1-microglobulin;Inter-alpha-trypsin inhibitor light chain;Trypstatin	AMBP	variable	variable	variable	variable		variable	variable	variable	variable		variable	variable	variable	variable		variable	variable	variable	variable		variable	variable	variable	Constant
	P02765;C9JV77	Alpha-2-HS-glycoprotein;Alpha-2-HS-glycoprotein chain A;Alpha-2-HS-glycoprotein chain B	AHSG	variable	variable	variable	variable		variable	variable	variable	variable		variable	variable	variable	variable		variable	variable	variable	variable		variable	variable	variable	Constant
	P02766;A0A087WT59;A0A087WV45	Transthyretin	TTR	variable	variable	variable	variable		variable	variable	variable	variable		variable	variable	variable	variable		variable	variable	variable	variable		variable	variable	variable	Constant
	P02787	Serotransferrin	TF	variable	variable	variable	variable		variable	variable	variable	variable		variable	variable	variable	variable		variable	variable	Constant	Constant		variable	variable	Constant	Constant
	P02790;Q9BS19	Hemopexin	HPX	variable	variable	variable	variable		variable	variable	variable	variable		variable	variable	Constant	Constant		variable	variable	Constant	Constant		variable	variable	Constant	Constant
	P04004	Vitronectin;Vitronectin V65 subunit;Vitronectin V10 subunit;Somatomedin-B	VTN	variable	variable	variable	variable		variable	variable	variable	variable		variable	variable	variable	variable		variable	variable	Constant	Constant		variable	variable	Constant	Constant
	P04196	Histidine-rich glycoprotein	HRG	variable	variable	variable	variable		variable	variable	variable	variable		variable	variable	variable	variable		variable	variable	variable	variable		variable	variable	variable	Constant
	P06396;A0A0A0MS51;A0A0A0MT01;P06396-4;P06396-3;Q5T0H9	Gelsolin	GSN	variable	variable	variable	variable		variable	variable	variable	variable		variable	variable	variable	variable		variable	variable	variable	variable		variable	variable	Constant	Constant
	P07357	Complement component C8 alpha chain	C8A	variable	variable	variable	variable		variable	variable	variable	variable		variable	variable	variable	variable		variable	variable	variable	variable		variable	variable	variable	Constant
	P08603	Complement factor H	CFH	variable	variable	variable	variable		variable	variable	variable	variable		variable	variable	Constant	Constant		variable	variable	Constant	Constant		variable	variable	Constant	Constant
	P08697;P08697-2;A0A0G2JPA8;C9JMH6	Alpha-2-antiplasmin	SERPINF2	variable	variable	variable	variable		variable	variable	variable	variable		variable	variable	variable	variable		variable	variable	variable	Constant		variable	variable	variable	Constant
	P09871;F8WCZ6;A0A087X232	Complement C1s subcomponent;Complement C1s subcomponent heavy chain;Complement C1s subcomponent light chain	C1S	variable	variable	variable	variable		variable	variable	variable	variable		variable	variable	variable	variable		variable	variable	variable	variable		variable	variable	Constant	Constant
	P10909;P10909-4;P10909-5;P10909-2;P10909-3;H0YC35;H0YLK8	Clusterin;Clusterin beta chain;Clusterin alpha chain;Clusterin	CLU	variable	variable	variable	variable		variable	variable	variable	variable		variable	variable	Constant	Constant		variable	variable	Constant	Constant		variable	variable	Constant	Constant
	P13671	Complement component C6	C6	variable	variable	variable	variable		variable	variable	variable	variable		variable	variable	variable	variable		variable	variable	variable	variable		variable	variable	Constant	Constant
	P25311;C9JEV0	Zinc-alpha-2-glycoprotein	AZGP1	variable	variable	variable	variable		variable	variable	variable	variable		variable	variable	variable	variable		variable	variable	variable	Constant		variable	variable	variable	Constant
	P29622	Kallistatin	SERPINA4	variable	variable	variable	variable		variable	variable	variable	variable		variable	variable	variable	variable		variable	variable	variable	variable		variable	variable	variable	Constant
	P36955	Pigment epithelium-derived factor	SERPINF1	variable	variable	variable	variable		variable	variable	variable	variable		variable	variable	variable	variable		variable	variable	variable	variable		variable	variable	Constant	Constant
	Q9NZP8;H0YFL7	Complement C1r subcomponent-like protein	C1RL	variable	variable	variable	variable		variable	variable	variable	variable		variable	variable	variable	variable		variable	variable	variable	variable		variable	variable	variable	Constant
			Sum Constant	0	0	0	0		0	0	1	1		0	0	7	7		0	0	14	17		0	0	22	36
			Tightly regulated proteins [%]	0	0	0	0		0	0	0.487805	0.487805		0	0	3.41463	3.41463		0	0	6.82927	8.29268		0	0	10.7317	17.561
