# Supplementary material for: Proteomics reveals the effects of sustained weight loss on the human plasma proteome
Source: Mol Syst Biol. 2016 Dec 22;12(12):901. doi: 10.15252/msb.20167357 (PMC5199119; doi:10.15252/msb.20167357)
Supplement: Supplementary file 4 — Table EV3 [file MSB-12-901-s004.xlsx]

## Sheet: Sheet1
	Table EV3: Significantly changed plasma proteins due to weight loss: Comparing the timepoints before and directly after weight loss resulted in 93 significanlty changed plasma proteins. For each significantly changed protein, p-value, t-test fold-change as well as mean and median changes in protein levels are provided.
	Protein IDs	Protein names	Gene names	(-)Log t-test p-value	t-test fold-change	Mean Change [%]	Median Change [%]
	Q13790	Apolipoprotein F	APOF	13.5899	0.15256	46.143	36.706
	Q06033;Q06033-2;A0A087WW43;E7ET33	Inter-alpha-trypsin inhibitor heavy chain H3	ITIH3	13.5593	0.131144	38.09	33.515
	P36955;I3L4N7;I3L107;I3L4F9;I3L4Z0;CON__Q95121;I3L2R7;I3L3Z3;I3L425;I3L1U4	Pigment epithelium-derived factor	SERPINF1	13.5588	-0.0828541	-16.6849	-16.2093
	P01009;P01009-2;P01009-3;G3V2B9;G3V544;A0A0B4J278;G3V5R8;G3V387;P20848;A0A0G2JPK4	Alpha-1-antitrypsin;Short peptide from AAT	SERPINA1	11.0882	0.0458896	11.54	11.988
	P06727	Apolipoprotein A-IV	APOA4	11.0822	-0.187635	-31.1346	-35.8835
	P02768;CON__P02768-1;A0A0C4DGB6;H0YA55;D6RHD5;P02768-2;C9JKR2;A0A087WWT3;P02768-3;H7C013	Serum albumin	ALB	10.5036	0.0396998	9.893	7.845
	P10643;CON__Q29RQ1	Complement component C7	C7	10.1628	0.0616785	16.135	15.923
	P01024;M0QYC8;M0QXZ3;M0R0Q9;O95568	Complement C3;Complement C3 beta chain;C3-beta-c;Complement C3 alpha chain;C3a anaphylatoxin;Acylation stimulating protein;Complement C3b alpha chain;Complement C3c alpha chain fragment 1;Complement C3dg fragment;Complement C3g fragment;Complement C3d fragment;Complement C3f fragment;Complement C3c alpha chain fragment 2	C3	10.1354	-0.0398443	-8.4794	-10.4306
	P04278;I3L145;P04278-5;I3L1J1;B4DYU0;A0A0C4DGN2;I3L2X4;P04278-4;P04278-2;P04278-3;I3L1C1;I3L4B9;I3L2F1;B0FWH6;B0FWH5;I3L1G4;B0FWH7;I3L0M1;CON__Q6T181	Sex hormone-binding globulin	SHBG	10.0982	0.354948	199.353	116.735
	P01023;F8W7L3;H0YFH1;Q6Y2X3;F5H1E8;H0YHG0	Alpha-2-macroglobulin	A2M	10.0793	0.042838	10.762	10.632
	P80108;P80108-2	Phosphatidylinositol-glycan-specific phospholipase D	GPLD1	9.77871	-0.106707	-19.9403	-21.8819
	P43652;CON__REFSEQ:XP_585019	Afamin	AFM	9.23271	-0.0720605	-14.2841	-16.188
	P04114	Apolipoprotein B-100;Apolipoprotein B-48	APOB	8.31669	-0.0693622	-13.6886	-16.532
	P01876	Ig alpha-1 chain C region	IGHA1	8.29926	0.0495231	12.809	12.086
	A0A096LPE2;P35542	Serum amyloid A-4 protein	SAA2-SAA4;SAA4	8.28644	-0.0868942	-16.5221	-16.6323
	Q96KN2;J3KRP0	Beta-Ala-His dipeptidase	CNDP1	8.22593	-0.17266	-27.554	-30.5891
	P05546;CON__ENSEMBL:ENSBTAP00000018574	Heparin cofactor 2	SERPIND1	8.1892	-0.0601195	-12.0601	-13.6813
	P02743	Serum amyloid P-component;Serum amyloid P-component(1-203)	APCS	7.69167	-0.0738821	-14.3141	-13.7296
	P02750	Leucine-rich alpha-2-glycoprotein	LRG1	7.54408	0.0831419	23.608	18.369
	P13671;C9JC72	Complement component C6	C6	7.49492	0.0538106	14.223	10.824
	O14786;Q5JWQ4;E7EX60;Q5T7F0;E9PEP6;O14786-3;O14786-2;Q5JWQ6	Neuropilin-1	NRP1	7.44049	0.159822	56.867	48.552
	P02656;B0YIW2	Apolipoprotein C-III	APOC3	7.34257	-0.106137	-18.7755	-21.6589
	P08185;G3V350;G3V4V7	Corticosteroid-binding globulin	SERPINA6	7.16257	0.0642361	17.573	11.597
	P01591;C9JA05;D6RHJ6;D6RD17	Immunoglobulin J chain	IGJ;JCHAIN	6.80284	0.0758741	21.582	15.78
	P0DJI8;E9PQD6	Serum amyloid A-1 protein;Amyloid protein A;Serum amyloid protein A(2-104);Serum amyloid protein A(3-104);Serum amyloid protein A(2-103);Serum amyloid protein A(2-102);Serum amyloid protein A(4-101);Serum amyloid A protein	SAA1	6.78875	-0.263622	-28.5148	-44.266
	A0A075B6K9;P0CG05	Ig lambda-2 chain C regions	IGLC2	6.3067	0.0406831	10.552	7.905
	Q92954;Q92954-4;Q92954-3;Q92954-6;Q92954-2;Q92954-5;J3KP74;E9PLR3	Proteoglycan 4;Proteoglycan 4 C-terminal part	PRG4	6.23113	-0.140795	-21.4992	-32.6858
	P27169;F8WF42	Serum paraoxonase/arylesterase 1	PON1	6.03631	-0.0465356	-9.3366	-9.5868
	P02652;V9GYM3;V9GYG9;V9GYE3;V9GYC1;V9GYS1	Apolipoprotein A-II;Proapolipoprotein A-II;Truncated apolipoprotein A-II	APOA2	5.96816	-0.0500482	-9.9393	-7.8554
	B7ZKJ8		ITIH4	5.95309	0.0302882	7.651	7.79
	P01011;G3V595;P01011-2;A0A087WY93;P01011-3	Alpha-1-antichymotrypsin;Alpha-1-antichymotrypsin His-Pro-less	SERPINA3	5.81061	0.0478788	12.79	11.733
	P02748;CON__Q3MHN2;Q96BY6;REV__Q4AC99;Q96BY6-2;Q96BY6-3	Complement component C9;Complement component C9a;Complement component C9b	C9	5.54389	0.0689464	19.754	20.531
	P49908;D6REX5;D6RIS9	Selenoprotein P	SEPP1	5.36578	0.103696	34.214	25.432
	P00450;CON__ENSEMBL:ENSBTAP00000031900;H7C5N5	Ceruloplasmin	CP	5.36361	0.0383682	10.082	9.792
	P19652	Alpha-1-acid glycoprotein 2	ORM2	5.34442	-0.0598732	-11.299	-12.4916
	P08571;D6RFL4;E7EVL5	Monocyte differentiation antigen CD14;Monocyte differentiation antigen CD14, urinary form;Monocyte differentiation antigen CD14, membrane-bound form	CD14	5.02903	0.0991989	32.693	25.717
	A0A087X2C0;A0A0G2JQL4;A0A075B6N9;P01871;P01871-2	Ig mu chain C region	IGHM	4.94444	0.0459127	12.515	11.117
	Q9NPH3-5;Q9NPH3-2;H7C3W4;C9J9W1;Q9NPH3-3;C9J1D9;C9JT28	Interleukin-1 receptor accessory protein	IL1RAP	4.76261	0.211033	78.434	66.947
	P02753;Q5VY30;A0A0C4DGV7	Retinol-binding protein 4;Plasma retinol-binding protein(1-182);Plasma retinol-binding protein(1-181);Plasma retinol-binding protein(1-179);Plasma retinol-binding protein(1-176)	RBP4	4.71595	-0.0492266	-9.4465	-11.6749
	P01877;A0A0G2JMB2	Ig alpha-2 chain C region	IGHA2	4.57276	0.0594289	17.204	15.315
	P02647;F8W696	Apolipoprotein A-I;Proapolipoprotein A-I;Truncated apolipoprotein A-I	APOA1	4.44736	-0.0349145	-6.9923	-10.0379
	A0A087WYR4;A0A087WZW9;CON__ENSEMBL:ENSBTAP00000014147;A0A075B6J0;CON__Q1RMN8;P06887		IGLL5	4.16543	0.029161	7.571	7.716
	A0A087WZW8;A0A087WUS2;A0A0A0MRZ8;P04433		IGKV3-11	4.0521	0.0310559	8.182	6.165
	P07359;A0A0C4DGZ8	Platelet glycoprotein Ib alpha chain;Glycocalicin	GP1BA	4.0013	0.12265	49.007	24.673
	P01008;Q8TCE1;CON__P41361	Antithrombin-III	SERPINC1	3.89885	0.0384988	10.304	10.172
	P02671;P02671-2;A0A087WUA0	Fibrinogen alpha chain;Fibrinopeptide A;Fibrinogen alpha chain	FGA	3.8285	0.0416694	11.79	7.552
	P80748	Ig lambda chain V-III region LOI		3.76446	0.047175	13.511	9.9
	A0A075B6J7		IGLV3-21	3.62389	0.0668302	21.022	14.48
	O43866	CD5 antigen-like	CD5L	3.54341	0.0454873	13.093	8.313
	P55058;P55058-3;P55058-2;P55058-4	Phospholipid transfer protein	PLTP	3.48572	-0.15238	-14.7194	-28.6334
	D6RF35		GC	3.40412	0.0285486	7.607	5.08
	P14151;P14151-2	L-selectin	SELL	3.39192	0.0449086	12.986	11.688
	P01625	Ig kappa chain V-IV region Len		3.37553	0.0366223	10.185	4.741
	P19823;Q5T985;A0A087WTE1;Q5T987;CON__Q9TRI1	Inter-alpha-trypsin inhibitor heavy chain H2	ITIH2	3.31705	0.0197412	5.04	5.869
	P03951;P03951-2;X6R3B1;D6RB32;H0Y596	Coagulation factor XI;Coagulation factor XIa heavy chain;Coagulation factor XIa light chain	F11	3.28196	0.0546639	16.74	15.878
	A0A075B6S3;P06310	Ig kappa chain V-II region RPMI 6410	IGKV2-30	3.28044	0.0393338	11.146	7.681
	P04217;CON__Q2KJF1	Alpha-1B-glycoprotein	A1BG	3.24658	-0.0284769	-5.6078	-3.759
	P00742;Q5JVE8;B7ZBK1;F8WBM7	Coagulation factor X;Factor X light chain;Factor X heavy chain;Activated factor Xa heavy chain	F10	3.16547	-0.0459711	-8.1792	-7.2704
	Q06830;A0A0A0MSI0;A0A0A0MRQ5	Peroxiredoxin-1	PRDX1	3.16439	0.213328	98.862	67.56
	P00746;K7ERG9	Complement factor D	CFD	3.16283	0.0922262	37.137	22.063
	Q08380;K7EP36;K7ESM3;K7EKQ5;K7EJY8;K7EQT9;K7ES75;K7EN99;K7ERZ6;K7EJD3	Galectin-3-binding protein	LGALS3BP	3.15326	-0.0413877	-7.4482	-9.6036
	P01714	Ig lambda chain V-III region SH		3.11503	0.055132	17.372	7.071
	A0A087WV47;A0A0B4J1U8;A0A0C4DH37;A0A0B4J1V1;A0A0B4J1U9;A0A075B7F0;A0A0C4DH32;A0A0A0MS11		IGHG1	3.08505	0.02081	5.381	4.749
	P61626;F8VV32;A0A0B4J259	Lysozyme C;Lysozyme	LYZ	3.0526	0.0624592	20.383	15.886
	P01031;CON__Q1A7A4	Complement C5;Complement C5 beta chain;Complement C5 alpha chain;C5a anaphylatoxin;Complement C5 alpha chain	C5	3.05202	0.0239161	6.298	6.247
	P08697;P08697-2;A0A0G2JPA8;C9JMH6;C9JPV4	Alpha-2-antiplasmin	SERPINF2	2.97372	0.0394007	11.474	4.944
	P02751;P02751-3;P02751-14;P02751-8;P02751-7;P02751-15;P02751-17;P02751-9;P02751-5;P02751-6;P02751-10;P02751-11;P02751-13;P02751-4;P02751-12;H0Y7Z1;P02751-16;H0Y4K8;P02751-2	Fibronectin;Anastellin;Ugl-Y1;Ugl-Y2;Ugl-Y3	FN1	2.93671	-0.0425718	-7.6187	-7.0586
	P04004;CON__Q3ZBS7;H0YJW9;F5GX75	Vitronectin;Vitronectin V65 subunit;Vitronectin V10 subunit;Somatomedin-B	VTN	2.81387	-0.0274964	-5.2924	-6.2364
	Q16610;Q16610-4;Q16610-2	Extracellular matrix protein 1	ECM1	2.79485	0.0284816	7.823	5.94
	P05156;G3XAM2;E7ETH0;D6R9Z8;A0A087X0I2	Complement factor I;Complement factor I heavy chain;Complement factor I light chain	CFI	2.78361	-0.0475149	-7.7949	-11.3358
	P02766;A0A087WT59;A0A087WV45	Transthyretin	TTR	2.75483	-0.0397308	-7.0288	-7.1398
	A0A087WYJ9;A0A0B4J1U7		IGHM	2.67514	0.0615256	20.956	14.801
	Q96AQ6;Q96AQ6-3;Q96AQ6-2	Pre-B-cell leukemia transcription factor-interacting protein 1	PBXIP1	2.66436	0.0914066	37.287	18.92
	A0A075B6K5		IGLV3-9	2.6153	0.053741	17.605	9.356
	P05452;E9PHK0;CON__Q2KIS7	Tetranectin	CLEC3B	2.5461	0.0475864	15.13	10.563
	P01042;REV__CON__P01045-1;REV__CON__Q2KJ62;REV__CON__P01044-1;REV__P01042	Kininogen-1;Kininogen-1 heavy chain;T-kinin;Bradykinin;Lysyl-bradykinin;Kininogen-1 light chain;Low molecular weight growth-promoting factor	KNG1	2.53996	0.0189673	4.983	2.061
	A0A0A0MTQ6;A0A075B6P5;P01617;P06309;A0A087X0Q4;A0A087WW87;A0A075B6R1;P01614	Ig kappa chain V-II region TEW;Ig kappa chain V-II region GM607	IGKV2D-28	2.51565	0.0368332	10.842	9.283
	A0A087WVW2;A0A075B6N8;P01860;A0A0A0MS10;P01817	Ig gamma-3 chain C region	IGHG3	2.51031	0.0297489	8.427	6.645
	A0A075B6K4		IGLV3-10	2.49433	0.0580943	19.169	11.568
	O75636;O75636-2	Ficolin-3	FCN3	2.39847	-0.0422594	-6.8924	-5.7523
	P83593	Ig kappa chain V-IV region STH		2.3948	0.0487964	15.866	8.965
	P01623	Ig kappa chain V-III region WOL		2.36901	0.0290061	8.24	7.246
	P01612	Ig kappa chain V-I region Mev		2.35124	0.0596172	21.081	12.95
	A0A0B4J1X5;A0A075B7B8		IGHV3-74	2.33355	0.0350145	10.39	9.378
	Q9NQ79;A0A0C4DFP6;Q9NQ79-3;Q9NQ79-2;Q5T4F6	Cartilage acidic protein 1	CRTAC1	2.33019	0.148382	94.568	34.825
	Q9UNW1;Q9UNW1-3;Q9UNW1-4;Q9UNW1-2	Multiple inositol polyphosphate phosphatase 1	MINPP1	2.32336	-0.386217	-53.8002	-53.6058
	O00187;O00187-2	Mannan-binding lectin serine protease 2;Mannan-binding lectin serine protease 2 A chain;Mannan-binding lectin serine protease 2 B chain	MASP2	2.30092	-0.0575545	-8.3523	-15.4357
	P22352;A0A087X1J7;H0YBE4;E5RG32;H0YC19;O75715	Glutathione peroxidase 3;Glutathione peroxidase	GPX3	2.29838	0.0380474	11.586	11.795
	P0CG47;P62979;P62987;J3QS39;J3QTR3;F5H6Q2;F5GYU3;F5H2Z3;F5H265;B4DV12;F5H388;F5H747;F5GXK7;J3QKN0;Q5PY61;Q96C32;P0CG48;M0R1V7;M0R1M6;M0R2S1;J3QLP7;J3QRK5;J3QSA3;K7EMA8;F5GZ39;J3KSM4	Polyubiquitin-B;Ubiquitin;Ubiquitin-40S ribosomal protein S27a;Ubiquitin;40S ribosomal protein S27a;Ubiquitin-60S ribosomal protein L40;Ubiquitin;60S ribosomal protein L40;Polyubiquitin-C;Ubiquitin	UBB;RPS27A;UBA52;UBC;UBBP4	2.27963	0.126897	53.07	8.702
	P01598;P01602	Ig kappa chain V-I region EU		2.24808	0.0338778	10.145	6.057
	P02675;D6REL8	Fibrinogen beta chain;Fibrinopeptide B;Fibrinogen beta chain	FGB	2.22556	0.0374898	12.084	6.287
	P00738;P00738-2;J3QLC9;H3BS21;J3KRH2;J3KSV1;J3QQI8;H3BMJ7	Haptoglobin;Haptoglobin alpha chain;Haptoglobin beta chain	HP	2.22181	-0.0461987	-7.5054	-7.7874
	P01719	Ig lambda chain V-V region DEL		2.20562	0.107072	47.244	16.152
