# Supplementary material for: Proteomics reveals the effects of sustained weight loss on the human plasma proteome
Source: Mol Syst Biol. 2016 Dec 22;12(12):901. doi: 10.15252/msb.20167357 (PMC5199119; doi:10.15252/msb.20167357)
Supplement: Supplementary file 5 — Table EV4 [file MSB-12-901-s005.xlsx]

## Sheet: Sheet1
	Table EV4: Significant correlations of plasma proteins to classical laboratory parameters.
	HOMA-IR
	Pearson Correlation Corr.Coef.	Pearson Correlation p-Value	Pearson Correlation q-Value	Majority Protein IDs	Protein Names	Gene Names		Pearson Correlation Corr.Coef.	Pearson Correlation p-Value	Pearson Correlation q-Value	Majority Protein IDs	Protein Names	Gene Names
	0.486656	9.99458e-09	3.683e-06	Q92954;Q92954-4;Q92954-3;Q92954-6;Q92954-2;Q92954-5	Proteoglycan 4;Proteoglycan 4 C-terminal part	PRG4		-0.591138	4.90053e-13	3.61169e-10	P04278;I3L145;P04278-5;I3L1J1;B4DYU0;A0A0C4DGN2;I3L2X4;P04278-4;P04278-2;P04278-3	Sex hormone-binding globulin	SHBG
	0.473223	2.85117e-08	7.00437e-06	P02743	Serum amyloid P-component;Serum amyloid P-component(1-203)	APCS		-0.443927	2.41315e-07	2.96415e-05	Q13790	Apolipoprotein F	APOF
	0.459407	8.00341e-08	1.47463e-05	P36955	Pigment epithelium-derived factor	SERPINF1		-0.423004	9.85843e-07	0.000103795	P08185	Corticosteroid-binding globulin	SERPINA6
	0.446818	1.97189e-07	2.90656e-05	P01024	Complement C3;Complement C3 beta chain;C3-beta-c;Complement C3 alpha chain;C3a anaphylatoxin;Acylation stimulating protein;Complement C3b alpha chain;Complement C3c alpha chain fragment 1;Complement C3dg fragment;Complement C3g fragment;Complement C3d fragment;Complement C3f fragment;Complement C3c alpha chain fragment 2	C3		-0.398926	4.44815e-06	0.000409786	P80748	Ig lambda chain V-III region LOI
	0.385685	9.7022e-06	0.000595877	P19652	Alpha-1-acid glycoprotein 2	ORM2		-0.39083	7.19442e-06	0.000589143	O14786;Q5JWQ4;E7EX60;Q5T7F0;E9PEP6;O14786-3;O14786-2;Q5JWQ6	Neuropilin-1	NRP1
	0.377105	1.57997e-05	0.000776293	P04114	Apolipoprotein B-100;Apolipoprotein B-48	APOB		-0.416946	7.91525e-06	0.000583354	Q15848	Adiponectin	ADIPOQ
	0.342643	9.80088e-05	0.00343964	P04004	Vitronectin;Vitronectin V65 subunit;Vitronectin V10 subunit;Somatomedin-B	VTN		-0.387192	8.89301e-06	0.000595832	A0A075B6K5		IGLV3-9
	0.332713	0.00015965	0.00511575	P02656;B0YIW2	Apolipoprotein C-III	APOC3		-0.380128	1.33261e-05	0.000755489	P00450	Ceruloplasmin	CP
	0.331486	0.000169376	0.00520125	K7ER74;P02655	Apolipoprotein C-II;Proapolipoprotein C-II	APOC4-APOC2;APOC2		-0.378753	1.44025e-05	0.000758188	Q06033;Q06033-2;A0A087WW43;E7ET33	Inter-alpha-trypsin inhibitor heavy chain H3	ITIH3
	0.326961	0.000210214	0.00595876	P43652	Afamin	AFM		-0.404043	1.58983e-05	0.000732314	P09172	Dopamine beta-hydroxylase;Soluble dopamine beta-hydroxylase	DBH
	0.314933	0.000367301	0.0100259	P02751;P02751-3;P02751-14;P02751-8;P02751-7;P02751-15;P02751-17;P02751-9;P02751-5;P02751-6;P02751-10;P02751-11;P02751-13;P02751-4;P02751-12;H0Y7Z1	Fibronectin;Anastellin;Ugl-Y1;Ugl-Y2;Ugl-Y3	FN1		-0.36965	2.38714e-05	0.00103489	A0A075B6K9;P0CG05	Ig lambda-2 chain C regions	IGLC2
	0.297032	0.000807984	0.0186089	P69905	Hemoglobin subunit alpha	HBA1		-0.353551	5.62565e-05	0.00230339	P01008	Antithrombin-III	SERPINC1
	0.2811	0.00156415	0.0329365	P00915;E5RH81;E5RHP7;E5RIF9;E5RG43;E5RFL2;E5RFE7;E5RGU8;H0YBE2	Carbonic anhydrase 1	CA1		-0.351462	6.26656e-05	0.00243077	P20742;P20742-2	Pregnancy zone protein	PZP
	0.271118	0.00232122	0.0462361	P55056	Apolipoprotein C-IV	APOC4		-0.344771	8.80894e-05	0.00324609	P02768;CON__P02768-1;A0A0C4DGB6;H0YA55;D6RHD5;P02768-2;C9JKR2;A0A087WWT3;P02768-3	Serum albumin	ALB
								-0.338274	0.000121722	0.0040777	P00746;K7ERG9	Complement factor D	CFD
								-0.456339	0.000170626	0.00503005	A0A087WWC9;A0A087WXC3;A0A087WWU7;A0A087WYN7;A0A087WWT5;A0A087WX49;A0A087WU42;A0A087X2A1;A0A075B6K8;P0CG04	Ig lambda-1 chain C regions	IGLL5;IGLC1
								-0.333428	0.000421517	0.0110949	Q9BXR6	Complement factor H-related protein 5	CFHR5
								-0.435354	0.00056878	0.0144549	P18065;C9JMY1;C9JW52;H7C1H0	Insulin-like growth factor-binding protein 2	IGFBP2
								-0.304727	0.000579259	0.0142305	A0A087WTX5		IGKC
								-0.297626	0.000787744	0.018728	P02647;F8W696	Apolipoprotein A-I;Proapolipoprotein A-I;Truncated apolipoprotein A-I	APOA1
								-0.297208	0.00119572	0.0267044	Q9NQ79;A0A0C4DFP6;Q9NQ79-3;Q9NQ79-2;Q5T4F6	Cartilage acidic protein 1	CRTAC1
								-0.283866	0.00139845	0.0303135	P02750	Leucine-rich alpha-2-glycoprotein	LRG1
								-0.273965	0.00207707	0.0425222	P01717	Ig lambda chain V-IV region Hil
								-0.26888	0.002531	0.0490881	A0A075B6I2		IGLV6-57
	Insulin
	Pearson Correlation Corr.Coef.	Pearson Correlation p-Value	Pearson Correlation q-Value	Majority Protein IDs	Protein Names	Gene Names		Pearson Correlation Corr.Coef.	Pearson Correlation p-Value	Pearson Correlation q-Value	Majority Protein IDs	Protein Names	Gene Names
	0.500041	3.35908e-09	1.23782e-06	P36955	Pigment epithelium-derived factor	SERPINF1		-0.663314	0.0026919	0.0483885	P31946;P31946-2	14-3-3 protein beta/alpha;14-3-3 protein beta/alpha, N-terminally processed	YWHAB
	0.497224	4.24186e-09	1.04208e-06	P01024	Complement C3;Complement C3 beta chain;C3-beta-c;Complement C3 alpha chain;C3a anaphylatoxin;Acylation stimulating protein;Complement C3b alpha chain;Complement C3c alpha chain fragment 1;Complement C3dg fragment;Complement C3g fragment;Complement C3d fragment;Complement C3f fragment;Complement C3c alpha chain fragment 2	C3		-0.610114	5.39758e-14	3.97801e-11	P04278;I3L145;P04278-5;I3L1J1;B4DYU0;A0A0C4DGN2;I3L2X4;P04278-4;P04278-2;P04278-3	Sex hormone-binding globulin	SHBG
	0.454516	1.14106e-07	2.1024e-05	P02743	Serum amyloid P-component;Serum amyloid P-component(1-203)	APCS		-0.447043	1.94092e-07	2.3841e-05	P80748	Ig lambda chain V-III region LOI
	0.450922	0.0012978	0.0308541	A0A0B4J2D9		IGKV1D-13		-0.437807	3.67808e-07	3.87249e-05	Q13790	Apolipoprotein F	APOF
	0.449456	1.63724e-07	2.41329e-05	Q92954;Q92954-4;Q92954-3;Q92954-6;Q92954-2;Q92954-5	Proteoglycan 4;Proteoglycan 4 C-terminal part	PRG4		-0.431193	5.7473e-07	5.2947e-05	A0A075B6K5		IGLV3-9
	0.380662	1.29291e-05	0.000794063	P02751;P02751-3;P02751-14;P02751-8;P02751-7;P02751-15;P02751-17;P02751-9;P02751-5;P02751-6;P02751-10;P02751-11;P02751-13;P02751-4;P02751-12;H0Y7Z1	Fibronectin;Anastellin;Ugl-Y1;Ugl-Y2;Ugl-Y3	FN1		-0.413011	0.000768027	0.0217706	A0A087WWC9;A0A087WXC3;A0A087WWU7;A0A087WYN7;A0A087WWT5;A0A087WX49;A0A087WU42;A0A087X2A1;A0A075B6K8;P0CG04	Ig lambda-1 chain C regions	IGLL5;IGLC1
	0.351259	6.33241e-05	0.00311132	P43652	Afamin	AFM		-0.39643	5.16603e-06	0.000423041	O14786;Q5JWQ4;E7EX60;Q5T7F0;E9PEP6;O14786-3;O14786-2;Q5JWQ6	Neuropilin-1	NRP1
	0.330435	0.000178147	0.00691021	P04004	Vitronectin;Vitronectin V65 subunit;Vitronectin V10 subunit;Somatomedin-B	VTN		-0.390538	7.31862e-06	0.000539382	P08185	Corticosteroid-binding globulin	SERPINA6
	0.299911	0.000714136	0.0219299	P00915;E5RH81;E5RHP7;E5RIF9;E5RG43;E5RFL2;E5RFE7;E5RGU8;H0YBE2	Carbonic anhydrase 1	CA1		-0.387217	8.88025e-06	0.000594977	Q06033;Q06033-2;A0A087WW43;E7ET33	Inter-alpha-trypsin inhibitor heavy chain H3	ITIH3
	0.297688	0.000785652	0.0214454	P19652	Alpha-1-acid glycoprotein 2	ORM2		-0.373811	1.89838e-05	0.00107623	P01008	Antithrombin-III	SERPINC1
	0.286245	0.00126889	0.0311723	P69905	Hemoglobin subunit alpha	HBA1		-0.354512	0.000166978	0.00683683	Q9BXR6	Complement factor H-related protein 5	CFHR5
	0.27682	0.0018559	0.0402294	P02656;B0YIW2	Apolipoprotein C-III	APOC3		-0.353162	5.74008e-05	0.00302174	A0A075B6K9;P0CG05	Ig lambda-2 chain C regions	IGLC2
	0.268396	0.0025786	0.0487289	P04114	Apolipoprotein B-100;Apolipoprotein B-48	APOB		-0.349726	0.000222136	0.00818572	Q15848	Adiponectin	ADIPOQ
	0.267502	0.00266856	0.0491681	P06727	Apolipoprotein A-IV	APOA4		-0.342413	9.91406e-05	0.00456666	P00450	Ceruloplasmin	CP
								-0.341317	0.000104706	0.00453933	P02768;CON__P02768-1;A0A0C4DGB6;H0YA55;D6RHD5;P02768-2;C9JKR2;A0A087WWT3;P02768-3	Serum albumin	ALB
								-0.323881	0.000243046	0.00852976	P01876	Ig alpha-1 chain C region	IGHA1
								-0.322307	0.000418068	0.0140053	Q9NQ79;A0A0C4DFP6;Q9NQ79-3;Q9NQ79-2;Q5T4F6	Cartilage acidic protein 1	CRTAC1
								-0.320745	0.000756338	0.0222969	P09172	Dopamine beta-hydroxylase;Soluble dopamine beta-hydroxylase	DBH
								-0.302432	0.000640304	0.0205176	A0A087WTX5		IGKC
								-0.296173	0.000838062	0.022059	P01011;G3V595	Alpha-1-antichymotrypsin;Alpha-1-antichymotrypsin His-Pro-less	SERPINA3
								-0.289034	0.00113103	0.0287439	P01623	Ig kappa chain V-III region WOL
								-0.282885	0.0014553	0.0335174	P00746;K7ERG9	Complement factor D	CFD
								-0.282556	0.00147478	0.0329369	P05155;P05155-3;P05155-2;H9KV48;E9PGN7	Plasma protease C1 inhibitor	SERPING1
								-0.28255	0.00211864	0.042201	A0A075B6J8		IGLV3-19
								-0.275351	0.00196687	0.0414166	P20742;P20742-2	Pregnancy zone protein	PZP
								-0.273837	0.00208752	0.0427361	C9JF17;P05090	Apolipoprotein D	APOD
								-0.269798	0.00244293	0.0473799	P01717	Ig lambda chain V-IV region Hil
								-0.266912	0.00272943	0.0478951	P05452;E9PHK0	Tetranectin	CLEC3B
	Glucose
	Pearson Correlation Corr.Coef.	Pearson Correlation p-Value	Pearson Correlation q-Value	Majority Protein IDs	Protein Names	Gene Names		Pearson Correlation Corr.Coef.	Pearson Correlation p-Value	Pearson Correlation q-Value	Majority Protein IDs	Protein Names	Gene Names
	0.312804	0.000121015	0.0445941	K7ER74;P02655	Apolipoprotein C-II;Proapolipoprotein C-II	APOC4-APOC2;APOC2		-0.381906	1.97002e-06	0.0014519	P04278;I3L145;P04278-5;I3L1J1;B4DYU0;A0A0C4DGN2;I3L2X4;P04278-4;P04278-2;P04278-3	Sex hormone-binding globulin	SHBG
	0.299563	0.00023949	0.0588347	P02751;P02751-3;P02751-14;P02751-8;P02751-7;P02751-15;P02751-17;P02751-9;P02751-5;P02751-6;P02751-10;P02751-11;P02751-13;P02751-4;P02751-12;H0Y7Z1	Fibronectin;Anastellin;Ugl-Y1;Ugl-Y2;Ugl-Y3	FN1		-0.289529	0.000393284	0.0483084	A0A087WTX5		IGKC
	0.297423	0.000266614	0.0491237	P04114	Apolipoprotein B-100;Apolipoprotein B-48	APOB
	0.291176	0.000362987	0.0535042	P00736;B4DPQ0;F5H2D0	Complement C1r subcomponent;Complement C1r subcomponent heavy chain;Complement C1r subcomponent light chain	C1R
	LDL
	Pearson Correlation Corr.Coef.	Pearson Correlation p-Value	Pearson Correlation q-Value	Majority Protein IDs	Protein Names	Gene Names		Pearson Correlation Corr.Coef.	Pearson Correlation p-Value	Pearson Correlation q-Value	Majority Protein IDs	Protein Names	Gene Names
	0.717736	0	0	P04114	P04114	APOB		-0.320906	0.000104562	0.0256875	P33151;P33151-2;I3L1J2;H3BPG1	P33151;P33151-2;I3L1J2	CDH5
	0.43541	6.81917e-08	2.51287e-05	Q92954;Q92954-4;Q92954-3;Q92954-6;Q92954-2;Q92954-5;J3KP74;E9PLR3	Q92954;Q92954-4;Q92954-3;Q92954-6;Q92954-2;Q92954-5	PRG4		-0.31398	0.000149766	0.0275944	A0A075B6L1;A0M8Q6	A0A075B6L1;A0M8Q6	IGLC7
								-0.307533	0.000207619	0.0306031	P02768;CON__P02768-1;A0A0C4DGB6;H0YA55;D6RHD5;P02768-2;C9JKR2;A0A087WWT3;P02768-3;H7C013	P02768;CON__P02768-1;A0A0C4DGB6;H0YA55;D6RHD5;P02768-2;C9JKR2;A0A087WWT3;P02768-3	ALB
								-0.306708	0.000216361	0.0265764	A0A087WV47;A0A0B4J1U8;A0A0C4DH37;A0A0B4J1V1;A0A0B4J1U9;A0A075B7F0;A0A0C4DH32;A0A0A0MS11	A0A087WV47	IGHG1
								-0.296731	0.000352998	0.0371656	P04208	P04208
								-0.294242	0.000397756	0.0366433	P15169;B1AP58;CON__Q2KJ83	P15169	CPN1
								-0.287496	0.000572738	0.0422108	O14786;Q5JWQ4;E7EX60;Q5T7F0;E9PEP6;O14786-3;O14786-2;Q5JWQ6	O14786;Q5JWQ4;E7EX60;Q5T7F0;E9PEP6;O14786-3;O14786-2;Q5JWQ6	NRP1
								-0.287431	0.000548466	0.0449133	A0A087WZW8;A0A087WUS2;A0A0A0MRZ8;P04433	A0A087WZW8	IGKV3-11
								-0.282157	0.00069956	0.0468705	A0A087WYR4;A0A087WZW9;CON__ENSEMBL:ENSBTAP00000014147;A0A075B6J0;CON__Q1RMN8;P06887	A0A087WYR4	IGLL5
								-0.282014	0.000704149	0.0432465	P10643;CON__Q29RQ1	P10643	C7
	HDL
	Pearson Correlation Corr.Coef.	Pearson Correlation p-Value	Pearson Correlation q-Value	Majority Protein IDs	Protein Names	Gene Names		Pearson Correlation Corr.Coef.	Pearson Correlation p-Value	Pearson Correlation q-Value	Majority Protein IDs	Protein Names	Gene Names
	0.636757	8.88178e-16	6.54587e-13	P02647;F8W696	Apolipoprotein A-I;Proapolipoprotein A-I;Truncated apolipoprotein A-I	APOA1
	0.386541	2.01944e-06	0.000744164	P27169	Serum paraoxonase/arylesterase 1	PON1
	0.357088	1.28707e-05	0.00316189	C9JF17;P05090	Apolipoprotein D	APOD
	0.330136	6.01191e-05	0.0110769	P06727	Apolipoprotein A-IV	APOA4
								No negative correlations were observed
	Cholesterol
	Pearson Correlation Corr.Coef.	Pearson Correlation p-Value	Pearson Correlation q-Value	Majority Protein IDs	Protein Names	Gene Names			Pearson Correlation Corr.Coef.	Pearson Correlation p-Value	Pearson Correlation q-Value	Majority Protein IDs	Protein Names	Gene Names
	0.716516	-4.44089e-16	-3.27294e-13	P04114	Apolipoprotein B-100;Apolipoprotein B-48	APOB			-0.878419	0.000823435	0.0224767	O95336;M0R0U3;M0R261	6-phosphogluconolactonase	PGLS
	0.519636	3.43716e-11	1.26659e-08	Q92954;Q92954-4;Q92954-3;Q92954-6;Q92954-2;Q92954-5	Proteoglycan 4;Proteoglycan 4 C-terminal part	PRG4			-0.43332	7.18808e-08	1.76587e-05	P02768;CON__P02768-1;A0A0C4DGB6;H0YA55;D6RHD5;P02768-2;C9JKR2;A0A087WWT3;P02768-3	Serum albumin	ALB
	0.488346	0.00089272	0.0226874	A0A0G2JLQ1;A0A0B4J1U3		IGLV1-36			-0.378293	3.45507e-06	0.000636596	P01011;G3V595	Alpha-1-antichymotrypsin;Alpha-1-antichymotrypsin His-Pro-less	SERPINA3
	0.333106	5.10783e-05	0.00376447	P02656;B0YIW2	Apolipoprotein C-III	APOC3			-0.370553	5.6447e-06	0.000832029	Q96AQ6;Q96AQ6-3;Q96AQ6-2	Pre-B-cell leukemia transcription factor-interacting protein 1	PBXIP1
	0.320234	0.000102277	0.0057983	P06727	Apolipoprotein A-IV	APOA4			-0.364371	8.27926e-06	0.00101697	P01009;P01009-2;P01009-3	Alpha-1-antitrypsin;Short peptide from AAT	SERPINA1
	0.305523	0.00246983	0.0466734	P68363;Q71U36;Q71U36-2;Q13748;P68363-2;Q13748-2;Q6PEY2	Tubulin alpha-1B chain;Tubulin alpha-1A chain;Tubulin alpha-3C/D chain;Tubulin alpha-3E chain	TUBA1B;TUBA1A;TUBA3C;TUBA3E			-0.356667	1.31987e-05	0.00138964	Q13790	Apolipoprotein F	APOF
	0.268588	0.00122969	0.0283213	P68133;P68032;P63267;P62736;A6NL76;P63267-2	Actin, alpha skeletal muscle;Actin, alpha cardiac muscle 1;Actin, gamma-enteric smooth muscle;Actin, aortic smooth muscle	ACTA1;ACTC1;ACTG2;ACTA2			-0.345326	2.56628e-05	0.00236418	Q06033;Q06033-2;A0A087WW43;E7ET33	Inter-alpha-trypsin inhibitor heavy chain H3	ITIH3
	0.268097	0.00125633	0.028058	P02649;H0Y7L5;E9PEV4;E7ERP7	Apolipoprotein E	APOE			-0.3413	3.22981e-05	0.00264486	P02748	Complement component C9;Complement component C9a;Complement component C9b	C9
	0.258277	0.00191338	0.0381124	Q96KN2;J3KRP0	Beta-Ala-His dipeptidase	CNDP1			-0.339787	0.000247048	0.0107103	P11226	Mannose-binding protein C	MBL2
	0.252617	0.00242117	0.046958	K7ER74;P02655	Apolipoprotein C-II;Proapolipoprotein C-II	APOC4-APOC2;APOC2			-0.326637	7.26901e-05	0.00487024	P02750	Leucine-rich alpha-2-glycoprotein	LRG1
									-0.323308	8.68972e-05	0.00533693	P01008	Antithrombin-III	SERPINC1
									-0.315377	0.000131856	0.0069413	A0A075B6L1;A0M8Q6	Ig lambda-7 chain C region	IGLC7
									-0.306075	0.000211915	0.0104121	A0A087WYR4		IGLL5
									-0.303307	0.000243319	0.0112079	P01611	Ig kappa chain V-I region Wes
									-0.301012	0.000272566	0.0111601	A0A075B6K5		IGLV3-9
									-0.300928	0.000273695	0.0106165	B7ZKJ8		ITIH4
									-0.297141	0.000329401	0.0121384	P04208	Ig lambda chain V-I region WAH
									-0.295512	0.00035646	0.01251	A0A087WZW8		IGKV3-11
									-0.291729	0.000427381	0.0143173	A0A087WV47		IGHG1
									-0.291397	0.000434189	0.0139129	P04278;I3L145;P04278-5;I3L1J1;B4DYU0;A0A0C4DGN2;I3L2X4;P04278-4;P04278-2;P04278-3	Sex hormone-binding globulin	SHBG
									-0.291156	0.000439209	0.0134874	P01598	Ig kappa chain V-I region EU
									-0.28762	0.00125647	0.0272359	P13796	Plastin-2	LCP1
									-0.283507	0.00062865	0.0185326	A0A087WVW2;A0A075B6N8;P01860	Ig gamma-3 chain C region	IGHG3
									-0.279581	0.000786513	0.0222946	O14786;Q5JWQ4;E7EX60;Q5T7F0;E9PEP6;O14786-3;O14786-2;Q5JWQ6	Neuropilin-1	NRP1
									-0.276798	0.000853976	0.0224779	P15169	Carboxypeptidase N catalytic chain	CPN1
									-0.275218	0.000916856	0.0225241	P49908;D6REX5	Selenoprotein P	SEPP1
									-0.271222	0.00109528	0.0260395	P00746;K7ERG9	Complement factor D	CFD
									-0.262456	0.00160286	0.0337517	Q9NZP8;H0YFL7	Complement C1r subcomponent-like protein	C1RL
									-0.258647	0.00188386	0.0385669	P02671;P02671-2	Fibrinogen alpha chain;Fibrinopeptide A;Fibrinogen alpha chain	FGA
									-0.252173	0.00264944	0.0476252	P01612	Ig kappa chain V-I region Mev
									-0.251961	0.00248734	0.0458292	A0A087WYL9;A0A087WWV8;A0A087X1V9;P01834;A0A075B6H6	Ig kappa chain C region	IGKC;IGKV1-8
									-0.248903	0.00281768	0.0494436	P01876	Ig alpha-1 chain C region	IGHA1
	Triglicerides
	Pearson Correlation Corr.Coef.	Pearson Correlation p-Value	Pearson Correlation q-Value	Majority Protein IDs	Protein Names	Gene Names		Pearson Correlation Corr.Coef.	Pearson Correlation p-Value	Pearson Correlation q-Value	Majority Protein IDs	Protein Names	Gene Names
	0.518901	3.70284e-11	2.72899e-08	P02656;B0YIW2	Apolipoprotein C-III	APOC3		-0.503292	1.72904e-10	6.3715e-08	Q13790	Apolipoprotein F	APOF
	0.484123	1.03461e-09	2.5417e-07	Q92954;Q92954-4;Q92954-3;Q92954-6;Q92954-2;Q92954-5	Proteoglycan 4;Proteoglycan 4 C-terminal part	PRG4		-0.438052	4.98281e-08	6.12055e-06	B7ZKJ8		ITIH4
	0.448734	2.13401e-08	3.93191e-06	P02649;H0Y7L5;E9PEV4;E7ERP7	Apolipoprotein E	APOE		-0.406953	5.01321e-07	5.2782e-05	Q06033;Q06033-2;A0A087WW43;E7ET33	Inter-alpha-trypsin inhibitor heavy chain H3	ITIH3
	0.44462	2.9686e-08	4.37571e-06	K7ER74;P02655	Apolipoprotein C-II;Proapolipoprotein C-II	APOC4-APOC2;APOC2		-0.386225	2.06194e-06	0.000189956	P02768;CON__P02768-1;A0A0C4DGB6;H0YA55;D6RHD5;P02768-2;C9JKR2;A0A087WWT3;P02768-3	Serum albumin	ALB
	0.38064	2.97e-06	0.00024321	P55056	Apolipoprotein C-IV	APOC4		-0.380014	3.09267e-06	0.00022793	P01011;G3V595	Alpha-1-antichymotrypsin;Alpha-1-antichymotrypsin His-Pro-less	SERPINA3
	0.354987	1.45889e-05	0.000896001	P04070;E7END6;P04070-2;H7BYX9	Vitamin K-dependent protein C;Vitamin K-dependent protein C light chain;Vitamin K-dependent protein C heavy chain;Activation peptide	PROC		-0.360685	1.03644e-05	0.000694418	P04278;I3L145;P04278-5;I3L1J1;B4DYU0;A0A0C4DGN2;I3L2X4;P04278-4;P04278-2;P04278-3	Sex hormone-binding globulin	SHBG
	0.326684	7.2507e-05	0.00333985	P04114	Apolipoprotein B-100;Apolipoprotein B-48	APOB		-0.346136	2.44941e-05	0.00138862	P02748	Complement component C9;Complement component C9a;Complement component C9b	C9
	0.307995	0.000192384	0.00708935	P02743	Serum amyloid P-component;Serum amyloid P-component(1-203)	APCS		-0.338894	3.70013e-05	0.00194786	P02750	Leucine-rich alpha-2-glycoprotein	LRG1
	0.297182	0.000328754	0.0110132	P36955	Pigment epithelium-derived factor	SERPINF1		-0.329317	6.28634e-05	0.00308869	Q96PD5;Q96PD5-2	N-acetylmuramoyl-L-alanine amidase	PGLYRP2
								-0.326409	7.35885e-05	0.00319028	P05452;E9PHK0	Tetranectin	CLEC3B
								-0.323137	8.76928e-05	0.00359053	A0A075B6K5		IGLV3-9
								-0.318639	0.000111227	0.00431445	A0A087WTX5		IGKC
								-0.315746	0.000657558	0.0193848	Q86YZ3;CON__Q86YZ3	Hornerin	HRNR
								-0.297323	0.000326498	0.0114585	P06396;A0A0A0MS51;A0A0A0MT01;P06396-4;P06396-3;Q5T0H9	Gelsolin	GSN
								-0.295281	0.000617221	0.0189538	A0A087X1C7		IGHG1
								-0.293412	0.000394358	0.0126366	A0A0G2JPD4;P01861	Ig gamma-4 chain C region	IGHG4
								-0.275241	0.000915905	0.0259624	P13671	Complement component C6	C6
								-0.269087	0.00120313	0.032841	P01009;P01009-2;P01009-3	Alpha-1-antitrypsin;Short peptide from AAT	SERPINA1
	BMI
	Pearson Correlation Corr.Coef.	Pearson Correlation p-Value	Pearson Correlation q-Value	Majority Protein IDs	Protein Names	Gene Names		Pearson Correlation Corr.Coef.	Pearson Correlation p-Value	Pearson Correlation q-Value	Majority Protein IDs	Protein Names	Gene Names
	0.396468	2.04725e-13	1.50882e-10	P08603	Complement factor H	CFH		-0.272796	7.83267e-07	9.62113e-05	D6RF35		GC
	0.325338	2.82997e-09	1.04284e-06	P01024	Complement C3;Complement C3 beta chain;C3-beta-c;Complement C3 alpha chain;C3a anaphylatoxin;Acylation stimulating protein;Complement C3b alpha chain;Complement C3c alpha chain fragment 1;Complement C3dg fragment;Complement C3g fragment;Complement C3d fragment;Complement C3f fragment;Complement C3c alpha chain fragment 2	C3		-0.56067	3.86785e-06	0.000356325	P08779;CON__P08779	Keratin, type I cytoskeletal 16	KRT16
	0.299077	5.41042e-08	1.32916e-05	P02743	Serum amyloid P-component;Serum amyloid P-component(1-203)	APCS		-0.258139	7.08205e-06	0.000579941	A0A0A0MT36;A0A0C4DH26		IGKV6D-21;IGKV6D-41
	0.295594	7.83291e-08	1.44321e-05	P19652	Alpha-1-acid glycoprotein 2	ORM2		-0.363256	2.50513e-05	0.00184628	B1AJZ9;Q5JYW6;H0YE38;B1AJZ9-4	Forkhead-associated domain-containing protein 1	FHAD1
	0.295161	8.19896e-08	1.20853e-05	P05156;G3XAM2;E7ETH0	Complement factor I;Complement factor I heavy chain;Complement factor I light chain	CFI		-0.24554	7.41632e-05	0.00455486	Q86YZ3;CON__Q86YZ3	Hornerin	HRNR
	0.261826	2.2072e-06	0.000232386	P07225;G5E9F8	Vitamin K-dependent protein S	PROS1		-0.206634	0.000206906	0.0095306	P04278;I3L145;P04278-5;I3L1J1;B4DYU0;A0A0C4DGN2;I3L2X4;P04278-4;P04278-2;P04278-3	Sex hormone-binding globulin	SHBG
	0.229783	3.72623e-05	0.00249657	P04206	Ig kappa chain V-III region GOL			-0.296774	0.000215399	0.00933816	P18065;C9JMY1;C9JW52;H7C1H0	Insulin-like growth factor-binding protein 2	IGFBP2
	0.215835	0.000104647	0.0059327	P20851;P20851-2	C4b-binding protein beta chain	C4BPB		-0.205477	0.000224964	0.00921101	A0A087WZW8		IGKV3-11
	0.21408	0.000119445	0.00628792	O75882-2;O75882;O75882-3	Attractin	ATRN		-0.203086	0.000267035	0.0103581	P01619	Ig kappa chain V-III region B6
	0.207502	0.000194263	0.00954477	Q92954;Q92954-4;Q92954-3;Q92954-6;Q92954-2;Q92954-5	Proteoglycan 4;Proteoglycan 4 C-terminal part	PRG4		-0.202245	0.0002835	0.00994949	A0A075B6K9;P0CG05	Ig lambda-2 chain C regions	IGLC2
	0.23373	0.000275479	0.0101514	P02741;Q5VVP7;P02741-2;C9JRE9	C-reactive protein;C-reactive protein(1-205)	CRP		-0.195724	0.000447222	0.0149819	A0A087X0P6;A0A075B6S2;A0A0A0MRZ7		IGKV2D-29;IGKV2D-26
	0.190774	0.000626101	0.0192265	B4E1Z4;E7ETN3;P00751	Complement factor B;Complement factor B Ba fragment;Complement factor B Bb fragment	CFB		-0.193038	0.000537337	0.0172181	P01023	Alpha-2-macroglobulin	A2M
	0.185749	0.000873625	0.0247639	P22792	Carboxypeptidase N subunit 2	CPN2		-0.189207	0.000695254	0.0204961	P08185	Corticosteroid-binding globulin	SERPINA6
	0.1853	0.000899672	0.0245577	P02763	Alpha-1-acid glycoprotein 1	ORM1		-0.174395	0.00179862	0.0389877	A0A087WVW2;A0A075B6N8;P01860	Ig gamma-3 chain C region	IGHG3
	0.184585	0.000942613	0.0248109	Q96IY4;A0A087WSY5;Q96IY4-2	Carboxypeptidase B2	CPB2		-0.174856	0.00180808	0.0380731	P01604	Ig kappa chain V-I region Kue
	0.179989	0.00126684	0.0321953	P06276;F8WF14;F8WEX7	Cholinesterase;Carboxylic ester hydrolase	BCHE		-0.172381	0.00203544	0.04167	P01008	Antithrombin-III	SERPINC1
	0.17929	0.00132426	0.0325325	P00734;E9PIT3	Prothrombin;Activation peptide fragment 1;Activation peptide fragment 2;Thrombin light chain;Thrombin heavy chain	F2		-0.171564	0.0021394	0.0426146	P02768;CON__P02768-1;A0A0C4DGB6;H0YA55;D6RHD5;P02768-2;C9JKR2;A0A087WWT3;P02768-3	Serum albumin	ALB
	0.178596	0.00138374	0.0328972	P36955	Pigment epithelium-derived factor	SERPINF1		-0.260822	0.00224787	0.0435968	A0A0G2JN55;A0A0B4J1V6		IGHV3-73
	0.177414	0.00149052	0.0343286	Q9UK55;G3V2W1	Protein Z-dependent protease inhibitor	SERPINA10		-0.177065	0.00226993	0.0428959	A0A075B6K4		IGLV3-10
	0.176958	0.0015337	0.0342525	A0A096LPE2;P35542	Serum amyloid A-4 protein	SAA2-SAA4;SAA4		-0.170179	0.00232661	0.0428677	A0A075B6I1		IGLV4-60
	Leptin
	Pearson Correlation Corr.Coef.	Pearson Correlation p-Value	Pearson Correlation q-Value	Majority Protein IDs	Protein Names	Gene Names		Pearson Correlation Corr.Coef.	Pearson Correlation p-Value	Pearson Correlation q-Value	Majority Protein IDs	Protein Names	Gene Names
	0.401509	9.50351e-14	3.50204e-11	P01024	Complement C3;Complement C3 beta chain;C3-beta-c;Complement C3 alpha chain;C3a anaphylatoxin;Acylation stimulating protein;Complement C3b alpha chain;Complement C3c alpha chain fragment 1;Complement C3dg fragment;Complement C3g fragment;Complement C3d fragment;Complement C3f fragment;Complement C3c alpha chain fragment 2	C3		-0.496332	3.50818e-21	2.58553e-18	P02768;CON__P02768-1;A0A0C4DGB6;H0YA55;D6RHD5;P02768-2;C9JKR2;A0A087WWT3;P02768-3	Serum albumin	ALB
	0.404336	1.28342e-13	3.15293e-11	P0DJI8;E9PQD6	Serum amyloid A-1 protein;Amyloid protein A;Serum amyloid protein A(2-104);Serum amyloid protein A(3-104);Serum amyloid protein A(2-103);Serum amyloid protein A(2-102);Serum amyloid protein A(4-101);Serum amyloid A protein	SAA1		-0.389971	5.41637e-13	9.97965e-11	P01008	Antithrombin-III	SERPINC1
	0.36377	2.20062e-11	3.24371e-09	A0A096LPE2;P35542	Serum amyloid A-4 protein	SAA2-SAA4;SAA4		-0.311898	1.32817e-08	1.22358e-06	P49908;D6REX5	Selenoprotein P	SEPP1
	0.332383	1.29583e-09	1.59171e-07	P20742;P20742-2	Pregnancy zone protein	PZP		-0.299653	5.087e-08	3.74912e-06	Q96AQ6;Q96AQ6-3;Q96AQ6-2	Pre-B-cell leukemia transcription factor-interacting protein 1	PBXIP1
	0.319576	5.54282e-09	5.8358e-07	P08603	Complement factor H	CFH		-0.30485	9.22253e-08	5.66417e-06	A0A0A0MT36;A0A0C4DH26		IGKV6D-21;IGKV6D-41
	0.302215	3.86078e-08	3.16155e-06	P36955	Pigment epithelium-derived factor	SERPINF1		-0.288401	1.65596e-07	9.38801e-06	A0A087WVW2;A0A075B6N8;P01860	Ig gamma-3 chain C region	IGHG3
	0.297117	6.66734e-08	4.46712e-06	P04217	Alpha-1B-glycoprotein	A1BG		-0.270891	1.01823e-06	4.41434e-05	P01604	Ig kappa chain V-I region Kue
	0.281615	3.29317e-07	1.73362e-05	Q92954;Q92954-4;Q92954-3;Q92954-6;Q92954-2;Q92954-5	Proteoglycan 4;Proteoglycan 4 C-terminal part	PRG4		-0.268749	1.15405e-06	4.72521e-05	P14151;P14151-2	L-selectin	SELL
	0.279236	4.17287e-07	2.05027e-05	P05546	Heparin cofactor 2	SERPIND1		-0.267328	1.32033e-06	5.1215e-05	Q13790	Apolipoprotein F	APOF
	0.31717	5.8257e-07	2.68346e-05	P02741;Q5VVP7;P02741-2;C9JRE9	C-reactive protein;C-reactive protein(1-205)	CRP		-0.266383	1.44333e-06	5.31867e-05	C9JF17;P05090	Apolipoprotein D	APOD
	0.254741	4.20648e-06	0.000140917	P06727	Apolipoprotein A-IV	APOA4		-0.265423	1.57943e-06	5.54303e-05	P01009;P01009-2;P01009-3	Alpha-1-antitrypsin;Short peptide from AAT	SERPINA1
	0.384393	1.04508e-05	0.000320926	A0A0B4J2D9		IGKV1D-13		-0.253059	4.8885e-06	0.000156644	A0A087WYR4		IGLL5
	0.223039	6.01157e-05	0.00138454	P00738;P00738-2;J3QLC9;H3BS21	Haptoglobin;Haptoglobin alpha chain;Haptoglobin beta chain	HP		-0.238948	1.65615e-05	0.000488232	A0A087WV47		IGHG1
	0.260304	8.37717e-05	0.0018709	P01594	Ig kappa chain V-I region AU			-0.237445	1.87798e-05	0.000532334	P22352;A0A087X1J7;H0YBE4	Glutathione peroxidase 3;Glutathione peroxidase	GPX3
	0.203082	0.000267105	0.0050476	P00739;P00739-2;A0A0A0MRD9	Haptoglobin-related protein	HPR		-0.236795	1.98233e-05	0.000541104	P03951;P03951-2	Coagulation factor XI;Coagulation factor XIa heavy chain;Coagulation factor XIa light chain	F11
	0.198157	0.000377916	0.00679327	P04004	Vitronectin;Vitronectin V65 subunit;Vitronectin V10 subunit;Somatomedin-B	VTN		-0.23116	3.14841e-05	0.000828707	Q9NZP8;H0YFL7	Complement C1r subcomponent-like protein	C1RL
	0.196655	0.000419409	0.00735964	P0C0L5;F5GXS0	Complement C4-B;Complement C4 beta chain;Complement C4-B alpha chain;C4a anaphylatoxin;C4b-B;C4d-B;Complement C4 gamma chain	C4B		-0.237576	3.2183e-05	0.000817892	P19320;P19320-2;P19320-3;E9PDD2	Vascular cell adhesion protein 1	VCAM1
	0.196238	0.000431658	0.00739842	P22792	Carboxypeptidase N subunit 2	CPN2		-0.22937	3.63808e-05	0.000893756	A0A087WZW8		IGKV3-11
	0.18715	0.00079681	0.011745	P00450	Ceruloplasmin	CP		-0.225075	5.12315e-05	0.00121799	P01717	Ig lambda chain V-IV region Hil
	0.18138	0.00115929	0.0152571	P02656;B0YIW2	Apolipoprotein C-III	APOC3		-0.217534	0.000101919	0.00220924	O14786;Q5JWQ4;E7EX60;Q5T7F0;E9PEP6;O14786-3;O14786-2;Q5JWQ6	Neuropilin-1	NRP1
	0.181344	0.0011619	0.0150232	Q96KN2;J3KRP0	Beta-Ala-His dipeptidase	CNDP1		-0.214203	0.000118354	0.0024922	P10643	Complement component C7	C7
	0.379415	0.00141806	0.0174185	P01610	Ig kappa chain V-I region WEA			-0.215473	0.000153103	0.00313435	P01707	Ig lambda chain V-II region TRO
	0.172967	0.00196369	0.0237252	O14791;O14791-2;O14791-3	Apolipoprotein L1	APOL1		-0.210045	0.000161255	0.00321202	P01598	Ig kappa chain V-I region EU
	0.16911	0.00248131	0.0285738	P02743	Serum amyloid P-component;Serum amyloid P-component(1-203)	APCS		-0.20391	0.000251772	0.00488306	P01619	Ig kappa chain V-III region B6
	0.168812	0.00252604	0.0286414	P00488	Coagulation factor XIII A chain	F13A1		-0.20114	0.000306585	0.00564883	P61626;F8VV32;A0A0B4J259	Lysozyme C;Lysozyme	LYZ
	0.166792	0.00284939	0.0304348	Q08380	Galectin-3-binding protein	LGALS3BP		-0.213749	0.000436389	0.00730951	P13591-3;P13591-1;H7BYX6;A0A087WTE4;A0A087WTF6;P13591-4;P13591;A0A087WX77;A0A087WWD4;A0A087WV75;A0A087WVU1;A0A0D9SF98;A0A087WWJ5;P13591-5	Neural cell adhesion molecule 1	NCAM1
	0.166523	0.00289516	0.030482	P19652	Alpha-1-acid glycoprotein 2	ORM2		-0.195739	0.000446745	0.00731669	P06396;A0A0A0MS51;A0A0A0MT01;P06396-4;P06396-3;Q5T0H9	Gelsolin	GSN
	0.162993	0.00356087	0.0359502	P01042-2;P01042-3	Kininogen-1;Kininogen-1 heavy chain;T-kinin;Bradykinin;Lysyl-bradykinin;Kininogen-1 light chain;Low molecular weight growth-promoting factor	KNG1		-0.194279	0.000493795	0.00791146	P05452;E9PHK0	Tetranectin	CLEC3B
	0.161391	0.00390651	0.0378829	P01019	Angiotensinogen;Angiotensin-1;Angiotensin-2;Angiotensin-3;Angiotensin-4;Angiotensin 1-9;Angiotensin 1-7;Angiotensin 1-5;Angiotensin 1-4	AGT		-0.234323	0.000548231	0.00859673	Q9NPH3-5;Q9NPH3-2;H7C3W4;C9J9W1;Q9NPH3-3	Interleukin-1 receptor accessory protein	IL1RAP
	0.159639	0.00431878	0.0413368	P18428	Lipopolysaccharide-binding protein	LBP		-0.191842	0.000582665	0.00894633	A0A087X0P6;A0A075B6S2;A0A0A0MRZ7		IGKV2D-29;IGKV2D-26
	0.15809	0.00471569	0.0445572	Q9UK55;G3V2W1	Protein Z-dependent protease inhibitor	SERPINA10		-0.191084	0.000613179	0.00922271	Q16610;Q16610-4;Q16610-2	Extracellular matrix protein 1	ECM1
								-0.186644	0.00082379	0.0119046	P08571;D6RFL4	Monocyte differentiation antigen CD14;Monocyte differentiation antigen CD14, urinary form;Monocyte differentiation antigen CD14, membrane-bound form	CD14
								-0.187497	0.000841241	0.011923	A0A075B6I5;P01702;P06316	Ig lambda chain V-I region NIG-64;Ig lambda chain V-I region BL2	IGLV1-51
								-0.185539	0.000885717	0.0123165	P08697;P08697-2;A0A0G2JPA8;C9JMH6	Alpha-2-antiplasmin	SERPINF2
								-0.249017	0.000987491	0.0134774	P37840;D6RA31;E7EPV7;P37840-2;H6UYS7;P37840-3	Alpha-synuclein	SNCA
								-0.217734	0.00106586	0.0142825	P0CG47;P62979;P62987;J3QS39;J3QTR3;F5H6Q2;F5GYU3;F5H2Z3;F5H265;B4DV12;F5H388;F5H747;F5GXK7;J3QKN0;Q5PY61;Q96C32;P0CG48;M0R1V7;M0R1M6;M0R2S1;J3QLP7;J3QRK5	Polyubiquitin-B;Ubiquitin;Ubiquitin-40S ribosomal protein S27a;Ubiquitin;40S ribosomal protein S27a;Ubiquitin-60S ribosomal protein L40;Ubiquitin;60S ribosomal protein L40;Polyubiquitin-C;Ubiquitin	UBB;RPS27A;UBA52;UBC;UBBP4
								-0.189358	0.00121881	0.0154873	P13598;J3QQR8;J3QQX6;J3QRQ1;J3QRT5	Intercellular adhesion molecule 2	ICAM2
								-0.240755	0.00128776	0.0160861	O00571;A0A0D9SFB3;A0A0D9SG12;A0A0D9SF53;O00571-2	ATP-dependent RNA helicase DDX3X	DDX3X
								-0.172591	0.00207677	0.0246868	P01612	Ig kappa chain V-I region Mev
								-0.170889	0.00222879	0.0260734	P25311;C9JEV0	Zinc-alpha-2-glycoprotein	AZGP1
								-0.168056	0.00264298	0.0295132	A0A075B6J7		IGLV3-21
								-0.167324	0.00276081	0.0303689	P04207	Ig kappa chain V-III region CLL
								-0.16709	0.00279946	0.0303412	P16070;H0YD13;H0YDW7;H0YCV9;H0Y5E4;P16070-15;P16070-18;P16070-12;P16070-14;P16070-13;P16070-11;P16070-10;P16070-16;P16070-8;P16070-9;P16070-17;P16070-6;P16070-4;P16070-3;P16070-7;P16070-5;E9PKC6;Q86UZ1;H0YDX6;H0YD17;H0Y2P0;P16070-19	CD44 antigen	CD44
								-0.16697	0.00290815	0.0301874	A0A0G2JRQ6
								-0.164851	0.00319484	0.0327027	P01611	Ig kappa chain V-I region Wes
								-0.16284	0.00359254	0.0357798	A0A087X079		IGHG1
								-0.167486	0.00373624	0.0367148	P49913;J3KNB4	Cathelicidin antimicrobial peptide;Antibacterial protein FALL-39;Antibacterial protein LL-37	CAMP
								-0.161267	0.00482219	0.0449867	O00391;O00391-2	Sulfhydryl oxidase 1	QSOX1
								-0.157066	0.00499592	0.0460249	A0A075B6K9;P0CG05	Ig lambda-2 chain C regions	IGLC2
