# Supplementary material for: Proteomics reveals the effects of sustained weight loss on the human plasma proteome
Source: Mol Syst Biol. 2016 Dec 22;12(12):901. doi: 10.15252/msb.20167357 (PMC5199119; doi:10.15252/msb.20167357)
Supplement: Supplementary file 6 — Table EV5 [file MSB-12-901-s006.xlsx]

## Sheet: Sheet1
	Table EV5: Regulation of inflammation related proteins due to weight loss and maintenance: The displayed 26 proteins were obtained by filtering for the GO keywords ´Immunity´, ´Inflammatory response´ and ´acute phase´. The anti-inflammatory protein CD14 was excluded, and the known acute phase proteins LBP and APCS were added. Furhtermore, the table contains information wheather a protein was clas…
							Z-Scores of median LFQ intensities
	Gene names	Individual-specific (CV<20%; 1.5-fold difference)	Cluster	Week -8	Week 0	Week 4	Week 13	Week 26	Week 39	Week 52	Slope	Correlation with BMI (pearson correlation)	Correlation with BMI (p-value)
	APCS	(+)	4	1.97039	-0.0171297	0.32505	-0.00991851	-1.19457	-0.600092	-0.473721	-0.357781	0.3	5*10-8
	ATRN	(-)	5	0.659286	1.23008	-0.916591	-0.695083	-0.917735	1.23706	-0.597013	-0.134146	0.21	1*10-4
	C1QA	(+)	6	-1.48176	-1.25925	-0.0619675	0.480919	0.807091	0.453677	1.06129	0.425859	(-)	(-)
	C1QB	(-)	6	-0.900466	-1.74379	0.0968746	0.165589	1.10436	0.83367	0.44376	0.36411	(-)	(-)
	C1QC	(-)	6	-1.25663	-1.17456	-0.201178	-0.165101	1.18198	1.17625	0.439236	0.399013	(-)	(-)
	C3	(+)	2	2.12877	-0.838115	0.196176	-0.724503	-0.184004	-0.26269	-0.315639	-0.234377	0.33	3*10-9
	C4A	(+)	4	1.56651	0.885324	0.266208	0.0813523	-1.14362	-0.772636	-0.883144	-0.43124	(-)	(-)
	C4B	(+)	4	0.431454	1.61006	0.825619	-0.449692	-1.07485	-1.0462	-0.29639	-0.33559	(-)	(-)
	C6	(-)	7	-1.70311	1.03342	1.07688	-0.337937	0.224609	0.429239	-0.723098	0.0314073	(-)	(-)
	C7	(+)	7	-1.58046	1.67245	0.376685	-0.390949	-0.529771	0.108752	0.343287	0.0620496	(-)	(-)
	C8B	(+)	4	0.0765043	1.44597	1.15476	-0.264443	-1.25183	-0.220682	-0.940283	-0.313938	(-)	(-)
	C8G	(+)	4	0.554309	1.36574	0.608447	0.481572	-1.32944	-0.689112	-0.991509	-0.381609	(-)	(-)
	C9	(+)	3	-0.708669	1.1536	0.967971	0.583457	-0.00253652	-0.325366	-1.66845	-0.243135	(-)	(-)
	CFB	(-)	4	0.967171	1.41677	0.62568	-0.404254	-1.05566	-0.468871	-1.08084	-0.414166	0.19	6*10-4
	CFD	(-)	7	-0.153917	1.74409	-0.918828	-0.792974	-0.93722	0.635382	0.423473	-0.0179871	(-)	(-)
	CFH	(-)	4	1.30687	1.47072	-0.146371	-0.30101	-1.09105	-0.448018	-0.791151	-0.395579	0.4	2*10-13
	CFI	(-)	4	1.58567	0.913512	0.256951	0.00678635	-0.920088	-1.06372	-0.779108	-0.436637	0.3	8*10-8
	CRP	(+)	2	1.8342	-0.412809	-0.327042	-0.0736473	0.247432	0.228383	-1.49651	-0.290545	0.23	3*10-4
	F2	(-)	5	-0.0551965	0.464558	-0.500569	-1.75017	0.942327	1.21613	-0.317078	0.077157	(-)	(-)
	LBP	(+)	4	1.49743	0.347466	0.560815	0.169134	-1.14451	-1.40836	-0.0219692	-0.349113	(-)	(-)
	ORM1	(-)	4	1.02534	0.714741	1.12751	0.171301	-0.815151	-1.12223	-1.10151	-0.42847	0.19	9*10-4
	ORM2	(+)	2	1.5088	-0.936095	0.656237	0.184604	0.0848314	0.0422599	-1.54063	-0.277249	0.3	8*10-8
	SAA1	(+)	2	1.63426	-0.631938	-0.863245	0.258283	0.605327	-1.29154	0.288857	-0.138816	(-)	(-)
	SAA4	(+)	2	1.95089	-0.798369	-0.430885	-0.0239508	-0.490416	0.640812	-0.848083	-0.199217	0.18	2*10-3
	SERPINA1	(-)	3	-0.551034	1.24647	1.11788	0.641902	-0.65306	-1.36509	-0.437065	-0.237577	(-)	(-)
	SERPINA3	(-)	3	-0.100483	1.49965	1.01958	0.228526	-1.03336	-1.18045	-0.433466	-0.300432	(-)	(-)
