# Supplementary material for: Proteomics reveals the effects of sustained weight loss on the human plasma proteome
Source: Mol Syst Biol. 2016 Dec 22;12(12):901. doi: 10.15252/msb.20167357 (PMC5199119; doi:10.15252/msb.20167357)
Supplement: Supplementary file 7 — Table EV6 [file MSB-12-901-s007.xlsx]

## Sheet: Sheet1
	Table EV6: Effect of weight loss on the inflammation levels of all study participants: Z-scores were calculated for each of the ten proteins of the ten-protein inflammation panel over time for each of the individuals. Afterwards Z-scores of all ten proteins were averaged for each time point, leading to a combined inflammation score, and the longitudinal slope was calculated. Color-coding was perf…
		Z-scored ten-protein inflammation panel										BMI
					Time points					Inflammation panel slope					Time point					BMI slope	Proposed reason of positive inflammation profile slope
	Individual	-8	0	4	13	26	39	52				-8	0	4	13	26	39	52
	1	0.2286	-0.884832	0.595548	0.781028	-0.403969	0.00124969	-0.317625		-0.0309296		31.3	26.3729	26.1884	25.8196	26.3729	26.9999	26.5573		-0.456773	Inflammation
	2	1.07257	-0.227828	-0.0871005	0.143573	0.520084	-0.328949	-1.09235		-0.217493		34.6876	30.4782	29.3415	28.0627	25.9313	26.2865	25.9313		-1.35936
	3	0.821875	-0.648574	0.704296	-0.0550089	-0.580326	0.262999	-0.50526		-0.12296		39.2057	34.8154	33.9646	34.0667	34.2369	35.7684	36.2448		-0.239444
	4	0.93464	-0.537711	0.239722	0.138356	-0.302974	-0.323488	-0.148545		-0.120136		30.2956	27.3182	27.5873	28.6639	29.1013	30.1106	30.8171		0.309396	Weight regain
	5	0.105602	-0.376576	-0.20282	1.34065	-0.559474	-0.291292	-0.0160921		-0.0196846		32.7466	27.3838	26.9816	26.9146	26.814	27.7525	27.8195		-0.507551	Inflammation
	6	1.11062	-0.195168	-0.0048192	-0.863197	-0.395864	-0.176039	0.524472		-0.0754005		34.1083	29.3063	28.1764	29.1298	30.0831	30.6481	31.672		-0.0970993	Weight regain
	7	0.543562	-0.48049	0.155197	0.477582	-0.448683	0.195405	-0.442573		-0.0789462		36.8697	29.3057	33.5827	33.8996	34.5728	34.652	35.6421		0.285702	Weight regain
	8	1.12961	-0.263125	-0.105436	0.096644	-0.0113461	-0.458833	-0.387513		-0.173168		34.1705	32.9006	28.2507	28.8368	28.915	30.1654	30.3998		-0.575648
	9	1.24988	0.778985	0.0193789	-0.318077	-0.468892	-0.507169	-0.754106		-0.324019		31.7857	26.0594	26.6766	27.191	27.7739	27.5338	28.3568		-0.222877
	10	0.327852	0.454414	0.296778	0.105609	-0.124903	-0.418207	-0.641543		-0.181254		32.8347	28.081	28.2168	28.2508	28.5224	29.0318	28.5903		-0.375933
	11	0.801527	-0.0133006	0.265424	-0.0435077	0.394888	-0.868873	-0.536158		-0.199812		33.3474	29.8165	29.8165	29.895	30.6011	31.3858	32.3666		0.0350288	Weight regain
	12	0.118047	0.51648	0.901262	0.00239151	-0.0832	-1.08313	-0.371853		-0.201906		32.8184	29.7764	28.3806	27.9153	27.4501	27.3785	26.4838		-0.883219
	13	0.151488	0.181708	-0.494392	-0.077704	-0.838901	-0.116642	1.19444		0.0781305		30.0632	26.019	26.3053	27.2	28.0232	27.9158	27.2		-0.109925	Inflammation + Weight regain
	14	0.587476	0.602631	0.433522	-0.637432	-0.278049	-0.233905	-0.474243		-0.198921		31.8145	27.4001	27.0195	27.0195	27.0195	27.7045	27.2098		-0.471619
	15	0.994901	0.562406	0.520806	-0.263766	-0.439563	-0.694578	-0.680205		-0.303559		34.9011	30.951	30.2312	29.3885	29.0374	29.4588	29.9854		-0.675901
	16	0.484822	-0.361182	0.592151	-0.173507	0.423188	0.339428	-1.3049		-0.147747		31.9541	29.117	29.229	29.565	29.3037	28.3704	29.4903		-0.314634
	17	0.866129	0.317779	-0.0271073	-0.568556	-0.227707	-0.64787	0.287332		-0.138153		31.2005	26.0264	25.9571	26.1994	26.3032	25.9571	26.8224		-0.461666
	18	0.911644	0.54325	0.394616	0.24454	-0.530564	-0.611441	-0.952044		-0.315201		38.3515	32.5337	31.7682	29.4717	26.5246	26.3332	25.1849		-2.04088
	19	-0.158494	0.0534994	0.954305	0.639575	-0.867113	-0.299683	-0.322088		-0.107806		34.6315	30.8134	30.8134	30.775	31.6576	32.0413	33.3844		-0.0157603	Weight regain
	20	0.282498	0.300883	0.628454	0.344033	-0.324278	-0.434803	-0.796787		-0.202213		36.3629	32.9883	32.1541	32.4574	32.9883	33.3674	33.4812		-0.251881
	21	0.341102	-0.676661	-0.0463321	-0.396863	-0.703844	1.12203	0.360569		0.107081		35.4329	29.4631	29.5333	30.8677	32.4129	34.4145	35.3978		0.452757	Weight regain
	22	0.710421	0.669515	0.255052	-0.956505	-0.662478	0.519553	-0.535558		-0.176978		33.8821	31.3272	31.9964	33.1825	33.0609	32.5438	33.0305		0.0336735	Weight regain
	23	1.69028	-0.241883	-0.289297	-0.121532	-0.146474	-0.655437	-0.235654		-0.230789		30.1444	26.6799	25.9632	25.8835	25.565	26.879	26.879		-0.349854
	24	0.278677	0.449329	-0.217304	-0.630119	-0.734211	1.13328	-0.279656		-0.0294284		35.4765	30.1063	31.0812	31.5274	33.0145	33.4772	34.2042		0.1735	Weight regain
	25	1.47678	-0.200567	0.0888296	-0.851209	-0.431649	0.14799	-0.230179		-0.17658		33.0149	28.2557	27.3904	26.7248	27.3904	27.8896	28.3556		-0.525367
	26	1.1585	-0.633358	0.390874	-0.925159	0.535389	-0.464589	-0.06166		-0.113515		39.6502	34.8573	34.0585	33.9859	34.8936	36.2371	36.455		-0.213968
	27	0.805272	-0.253325	0.323561	-0.206137	-0.0181664	-0.514766	-0.136439		-0.131777		32.9632	28.6239	27.3201	27.2423	27.2423	27.1645	27.2423		-0.719975
	28	1.42233	-0.228444	-0.0207865	-0.331975	0.314263	-0.635354	-0.520038		-0.22521		37.4543	31.3393	30.8616	29.9061	30.766	29.9698	31.1801		-0.773473
	29	0.74891	0.713807	0.167729	-0.445064	-0.510876	0.0251918	-0.699698		-0.228631		39.3905	33.6081	32.1362	29.648	29.2976	28.8069	29.2976		-1.52571
	30	0.697099	0.383715	-0.475279	-0.153159	-0.351592	-0.837253	0.736469		-0.0785765		39.0018	34.8984	34.296	31.9996	30.569	29.4396	29.7408		-1.51527
	31	0.154351	-0.579237	-0.175828	0.904581	-0.461391	0.664046	-0.506523		0.0077993		35.8957	31.6038	29.773	30.2832	31.0936	31.1536	31.0936		-0.499504	Inflammation
	32	0.525018	0.612909	-0.528866	-0.346666	0.217677	-0.415926	-0.0641454		-0.109951		31.9452	28.5689	28.8657	27.8269	28.5689	28.8657	29.2368		-0.279594
	33	0.15023	0.132781	0.236272	-0.300343	-0.788633	0.336895	0.232798		-0.0131777		32.3166	27.9114	28.1933	28.299	29.4268	30.0964	30.6779		0.0245433	Weight regain
	34	0.872993	-0.148287	-0.199359	-0.189603	-0.22178	0.0548406	-0.168805		-0.0979129		37.9173	31.9723	32.4435	---	---	36.1048	34.1292		-0.344373
	35	0.0710306	0.382896	-0.284148	0.255224	0.120823	-0.0532964	-0.49253		-0.0770748		39.6328	36.2357	35.7553	36.0984	37.2308	38.5519	38.5176		0.098653	Weight regain
	36	0.742752	0.426782	0.506492	-0.401163	-0.486233	-0.198819	-0.58981		-0.222915		39.3832	34.1145	33.2913	32.3034	32.1388	33.1596	33.7853		-0.709152
	37	1.21545	-0.0671014	0.18884	-0.488138	-0.260244	-0.58369	-0.00511413		-0.183712		35.5266	31.1618	31.126	31.6627	33.4873	32.4855	32.3424		-0.162274
	38	1.01193	0.00443593	0.0663984	-0.229014	-0.00915113	-0.685482	-0.159116		-0.177447		30.9624	27.4572	26.9509	26.5615	27.652	28.1583	28.8204		-0.154395
	39	0.894555	0.760322	0.377348	-0.258574	-0.933374	-0.352116	-0.48816		-0.274419		35.4071	30.1143	28.4717	27.4861	26.9386	27.0116	27.5591		-1.11723
	40	0.473178	0.650424	0.35293	0.160826	-0.549578	-0.978888	-0.108892		-0.210977		33.4186	29.362	28.0871	27.1212	26.6576	27.1599	28.0098		-0.787862
	41	0.587236	-0.584497	0.446058	-0.585115	-0.0108188	0.037276	0.109859		-0.0230522		31.1913	27.8602	27.8602	28.163	27.9813	28.6173	29.3138		-0.142762	Weight regain
	42	0.552231	-0.30711	0.134599	0.847656	-0.298299	-0.726812	-0.202266		-0.126278		30.8422	27.6932	27.9581	28.2524	27.9581	28.3407	27.8404		-0.275376
										m<(-)0.01	Positive effect									m<(-)0.2	Positive effect
										(-)0.01<m<0	Small positive effect									(-)0.2<m<0	Small weight regain
										m>0	Negative effect									m>0	Weight regain
