# Supplementary material for: Proteomics reveals the effects of sustained weight loss on the human plasma proteome
Source: Mol Syst Biol. 2016 Dec 22;12(12):901. doi: 10.15252/msb.20167357 (PMC5199119; doi:10.15252/msb.20167357)
Supplement: Supplementary file 8 — Table EV7 [file MSB-12-901-s008.xlsx]

## Sheet: Sheet1
	Table EV7: Prediction of weight regain. To predict people that will regain weight (poor weight maintainer) and good weight maintainer already before they lose weight, we grouped individuals regarding their weight response into three groups: poor (19 individuals), intermediate (13 individuals) and good (9 individuals) low weight maintainer. For this puropose we included weight data two years after…
	For classification into the three groups poor, intermediate and good weight maintainer
	Number of features	Error percentage			N: Ranks	T: Protein IDs	T: Majority protein IDs	T: Protein names	T: Gene names
	1	56.0976			1	Q86YZ3;CON__Q86YZ3	Q86YZ3;CON__Q86YZ3	Hornerin	HRNR
	2	63.4146			2	P01619	P01619	Ig kappa chain V-III region B6
	3	65.8537			3	P01877;A0A0G2JMB2	P01877;A0A0G2JMB2	Ig alpha-2 chain C region	IGHA2
	4	68.2927			4	P01591;C9JA05;D6RHJ6;D6RD17	P01591;C9JA05;D6RHJ6;D6RD17	Immunoglobulin J chain	IGJ;JCHAIN
	6	63.4146			5	P37802;P37802-2;X6RJP6;Q9UI15;C9J5W6	P37802;P37802-2;X6RJP6	Transgelin-2	TAGLN2
					6	P01780	P01780	Ig heavy chain V-III region JON
	Poor vs. good
	Number of features	Error percentage			N: Ranks	N: AverageRanks	T: Protein IDs	T: Majority protein IDs	T: Protein names	T: Gene names
	1	39.2857			1	1	P01877;A0A0G2JMB2	P01877;A0A0G2JMB2	Ig alpha-2 chain C region	IGHA2
	2	42.8571			2	1	P01591;C9JA05;D6RHJ6;D6RD17	P01591;C9JA05;D6RHJ6;D6RD17	Immunoglobulin J chain	IGJ;JCHAIN
	3	39.2857			3	1	P07333;E9PEK4;P07333-2	P07333;E9PEK4;P07333-2	Macrophage colony-stimulating factor 1 receptor	CSF1R
	4	46.4286			4	1	O95810	O95810	Serum deprivation-response protein	SDPR
	6	46.4286			5	1	P37802;P37802-2;X6RJP6;Q9UI15;C9J5W6	P37802;P37802-2;X6RJP6	Transgelin-2	TAGLN2
					6	1	P01598;P01602	P01598	Ig kappa chain V-I region EU
	Poor vs. intermediate
	Number of features	Error percentage			N: Ranks	N: AverageRanks	T: Protein IDs	T: Majority protein IDs	T: Protein names	T: Gene names
	1	62.5			1	1	P01619	P01619	Ig kappa chain V-III region B6
	2	59.375			2	1	P02042;E9PFT6;E9PEW8;C9JRG0;P02100;A8MUF7	P02042;E9PFT6;E9PEW8	Hemoglobin subunit delta	HBD
	3	56.25			3	1	P01708;P01706	P01708	Ig lambda chain V-II region BUR
	4	50			4	1	P68871;F8W6P5	P68871;F8W6P5	Hemoglobin subunit beta;LVV-hemorphin-7;Spinorphin	HBB
	6	62.5			5	1	Q9UNM6;E9PQG3;J3KNQ3;A0A087WUL9;E9PPD2;E9PL38;Q9UNM6-2	Q9UNM6;E9PQG3;J3KNQ3;A0A087WUL9;E9PPD2;E9PL38;Q9UNM6-2	26S proteasome non-ATPase regulatory subunit 13	PSMD13
					6	1	P02649;H0Y7L5;E9PEV4;E7ERP7;CON__Q03247	P02649;H0Y7L5;E9PEV4;E7ERP7	Apolipoprotein E	APOE
	Good vs. intermediate
	Number of features	Error percentage			N: Ranks	N: AverageRanks	T: Protein IDs	T: Majority protein IDs	T: Protein names	T: Gene names
	1	59.0909			1	1	A0A087WYC5;P01857;A0A0A0MS08;A0A0A0MS07;A0A087WSX2	A0A087WYC5;P01857;A0A0A0MS08;A0A0A0MS07	Ig gamma-1 chain C region	IGHG1
	2	59.0909			2	1	A0A075B6L1;A0M8Q6	A0A075B6L1;A0M8Q6	Ig lambda-7 chain C region	IGLC7
	3	68.1818			3	1	A0A087WZR4;O75015;H0Y4U3;M9MML6;E9PNY5;A0A087WU90	A0A087WZR4;O75015;H0Y4U3;M9MML6	Low affinity immunoglobulin gamma Fc region receptor III-B	FCGR3B
	4	63.6364			4	1	O43866	O43866	CD5 antigen-like	CD5L
	6	63.6364			5	1	P14618;P14618-2;H3BTN5;P14618-3;B4DNK4;H3BQ34;H3BR70;H3BT25;H3BUW1;H3BTJ2;H3BU13;H3BN34;H3BQZ3	P14618;P14618-2;H3BTN5;P14618-3;B4DNK4;H3BQ34;H3BR70	Pyruvate kinase PKM;Pyruvate kinase	PKM
					6	1	P01776	P01776	Ig heavy chain V-III region WAS
	Poor vs. (Intermediate+Good)
	Number of features	Error percentage			N: Ranks	N: AverageRanks	T: Protein IDs	T: Majority protein IDs	T: Protein names	T: Gene names
	1	58.5366			1	1	P02649;H0Y7L5;E9PEV4;E7ERP7;CON__Q03247	P02649;H0Y7L5;E9PEV4;E7ERP7	Apolipoprotein E	APOE
	2	58.5366			2	1	P01877;A0A0G2JMB2	P01877;A0A0G2JMB2	Ig alpha-2 chain C region	IGHA2
	3	51.2195			3	1	P02656;B0YIW2	P02656;B0YIW2	Apolipoprotein C-III	APOC3
	4	51.2195			4	1	P13671;C9JC72	P13671	Complement component C6	C6
	6	53.6585			5	1	P01619	P01619	Ig kappa chain V-III region B6
					6	1	P01591;C9JA05;D6RHJ6;D6RD17	P01591;C9JA05;D6RHJ6;D6RD17	Immunoglobulin J chain	IGJ;JCHAIN
	Good vs. (Intermediate+Poor)
	Number of features	Error percentage			N: Ranks	N: AverageRanks	T: Protein IDs	T: Majority protein IDs	T: Protein names	T: Gene names
	1	24.3902			1	1	P05160	P05160	Coagulation factor XIII B chain	F13B
	2	29.2683			2	1	P01780	P01780	Ig heavy chain V-III region JON
	3	34.1463			3	1	P01591;C9JA05;D6RHJ6;D6RD17	P01591;C9JA05;D6RHJ6;D6RD17	Immunoglobulin J chain	IGJ;JCHAIN
	4	31.7073			4	1	Q86YZ3;CON__Q86YZ3	Q86YZ3;CON__Q86YZ3	Hornerin	HRNR
	6	29.2683			5	1	P01598;P01602	P01598	Ig kappa chain V-I region EU
					6	1	P37802;P37802-2;X6RJP6;Q9UI15;C9J5W6	P37802;P37802-2;X6RJP6	Transgelin-2	TAGLN2
