# Supplementary material for: Proteomics reveals the effects of sustained weight loss on the human plasma proteome
Source: Mol Syst Biol. 2016 Dec 22;12(12):901. doi: 10.15252/msb.20167357 (PMC5199119; doi:10.15252/msb.20167357)
Supplement: Supplementary file 9 — Table EV8 [file MSB-12-901-s009.xlsx]

## Sheet: Data
	Table EV8: Standard laboratory values and LFQ protein levels
Participant_Timepoint			_02_1	_02_2	_02_3	_02_4	_02_5	_02_6	_02_7	_03_1	_03_2	_03_3	_03_4	_03_5	_03_6	_03_7	_05_1	_05_2	_05_3	_05_4	_05_5	_05_6	_05_7	_06_1	_06_2	_06_3	_06_4	_06_5	_06_6	_06_7	_07_1	_07_2	_07_3	_07_4	_07_5	_07_6	_07_7	_08_1	_08_2	_08_3	_08_4	_08_5	_08_6	_08_7	_09_1	_09_2	_09_3	_09_4	_09_5
Weight			84.8	71.5	71	70	71.5	73.2	72	97.65	85.8	82.6	79	73	74	73	115.2	102.3	99.8	100.1	100.6	105.1	106.5	90.05	81.2	82	85.2	86.5	89.5	91.6	97.7	81.7	80.5	80.3	80	82.8	83	96.6	83	79.8	82.5	85.2	86.8	89.7	93.1	74	84.8	85.6	87.3
BMI			31.4	26.2	NaN	NaN	NaN	NaN	26.63	36	30	NaN	NaN	NaN	NaN	25.41	39	35	NaN	NaN	NaN	NaN		30.4	27.1	NaN	NaN	NaN	NaN	30.96	32.6	27	NaN	NaN	NaN	NaN	28.35	34	29.4	NaN	NaN	NaN	NaN	NaN	37	28.7	NaN	NaN	NaN
Cholesterol			5.2	4.3	NaN	NaN	NaN	NaN	4.7	4.7	3.4	NaN	NaN	NaN	NaN	3.6	5	5.5	NaN	NaN	NaN	NaN	6.5	5.5	4.2	NaN	NaN	NaN	NaN	6	4.2	4.2	NaN	NaN	NaN	NaN	4	4	3.8	NaN	NaN	NaN	NaN	5.4	3.5	2.9	NaN	NaN	NaN
LDL			3.2	2.6	NaN	NaN	NaN	NaN	2.9	3	2	NaN	NaN	NaN	NaN	2	3.4	3.8	NaN	NaN	NaN	NaN	4.3	3.4	2	NaN	NaN	NaN	NaN	3.7	2.4	2.7	NaN	NaN	NaN	NaN	1.9	2.9	2.4	NaN	NaN	NaN	NaN	3.4	1.6	1.4	NaN	NaN	NaN
HDL			1.8	1.3	NaN	NaN	NaN	NaN	1.5	1.2	0.9	NaN	NaN	NaN	NaN	1.3	1.2	1.3	NaN	NaN	NaN	NaN	1.6	1.5	1.5	NaN	NaN	NaN	NaN	1.8	1.4	1	NaN	NaN	NaN	NaN	1.8	1.6	1	NaN	NaN	NaN	NaN	1.7	1.6	1	NaN	NaN	NaN
Triglyceride			0.6	0.8	NaN	NaN	NaN	NaN	0.6	1.2	0.7	NaN	NaN	NaN	NaN	0.6	1	1	NaN	NaN	NaN	NaN	1.3	1.4	1	NaN	NaN	NaN	NaN	1	0.8	0.9	NaN	NaN	NaN	NaN	0.6	0.8	0.7	NaN	NaN	NaN	NaN	0.6	0.7	0.9	NaN	NaN	NaN
HOMA-IR			1.4784	2.76418	NaN	NaN	NaN	NaN	1.6	5.75864	4.59944	NaN	NaN	NaN	NaN	4.26922	12.2565	5.66542	NaN	NaN	NaN	NaN	11.1874	5.84	2.81758	NaN	NaN	NaN	NaN	4.78222	4.6864	3.98178	NaN	NaN	NaN	NaN	2.84693	NaN	2.981	NaN	NaN	NaN	NaN	5.67293	23.0831	6.46498	NaN	NaN	NaN
Leptin			17	5.9	17	9.27	13.4	8	8.75	23.7	6.69	5.52	8.84	4.72	13.3	7.62	43.5	15.3	23.5	38.5	27.3	42.1	42.1	24.6	6.03	18	18.7	26.4	30.7	29.5	26.6	8	9.24	15.6	14.6	13.7	19	31.9	9.51	10.4	21.5	23.2	28.2	28.2	13.5	3.93	6.18	10.3	7.35
Majority protein IDs	Protein names	Gene names
A0A024R6I7;A0A0G2JRN3		SERPINA1	9.38431	9.41024	9.40878	9.48244	9.48363	9.47208	9.3705	9.58093	9.67019	9.68999	9.575	9.55381	9.64784	9.66724	8.43529	8.02638	8.18051	8.3095	8.62749	NaN	8.67368	9.56439	9.81028	9.72413	9.61583	9.63224	9.51918	9.7056	9.38487	9.58764	9.53776	9.47292	9.52338	9.48581	9.58893	7.95969	8.0844	8.717	8.85847	8.2624	8.397	7.98608	7.88873	8.30643	8.25333	8.58824	8.18707
A0A075B6H9		IGLV4-69	8.91873	8.98442	8.96056	8.93285	8.88881	8.68266	9.10035	8.53442	8.62732	8.76356	8.48379	8.77707	8.82299	8.70984	8.90761	8.83447	8.87488	8.66714	8.60856	8.91309	8.64862	8.8525	8.99185	9.07957	8.95625	8.90994	8.86554	8.92125	8.85393	8.57981	8.87749	8.62439	8.73567	8.77088	8.89316	8.67544	8.77534	8.71801	8.66528	8.69113	8.73459	8.74622	8.3813	8.64003	8.48556	8.47393	8.34023
A0A075B6I0		IGLV8-61	9.0904	9.05505	8.99704	9.05251	9.07366	9.20355	8.94375	8.4226	8.37716	8.43414	8.44723	8.59948	8.48751	8.63512	8.2817	8.14174	8.10745	8.22786	8.32539	8.27468	8.21405	8.28727	8.37752	8.3241	8.32892	8.39657	8.25882	8.33724	8.45605	8.61864	8.51205	8.61155	8.47985	8.62361	8.55673	8.31614	8.49569	8.42634	8.57787	8.60509	8.40092	8.52232	8.35807	8.3522	8.29751	8.4401	8.45338
A0A075B6I1		IGLV4-60	8.43111	8.30966	8.13555	8.28854	8.20624	8.23288	8.5525	8.05475	8.04669	8.13679	8.15342	8.22616	8.12359	7.9638	8.04765	8.03177	8.00136	8.20023	8.03699	8.08865	8.0245	8.26077	8.48198	8.31054	8.35331	8.28358	8.23798	8.40702	8.18123	8.13053	8.48332	8.23237	8.36222	8.35398	8.24672	8.05022	8.27362	8.1364	7.90592	7.86851	8.19332	8.18803	8.09141	8.23037	8.08225	8.14866	8.13142
A0A075B6I2		IGLV6-57	7.96612	8.00941	7.85043	7.92847	7.85425	7.91549	7.68111	8.03577	8.08392	8.25853	8.11478	7.95515	8.23789	8.20006	7.85204	7.94548	7.78509	7.68269	7.74478	7.4967	7.49215	8.06304	8.18557	8.17927	8.06609	7.90847	7.98692	8.24112	7.63698	7.69662	7.83106	7.4294	7.5637	7.6608	7.56752	7.59507	7.64583	7.79359	7.88216	7.57604	7.81821	7.67616	7.44039	7.33324	7.57088	7.32744	7.481
A0A075B6I5;P01702;P06316	Ig lambda chain V-I region NIG-64;Ig lambda chain V-I region BL2	IGLV1-51	8.98291	9.06322	9.05312	9.06748	8.98113	8.28351	8.65465	8.58477	8.52769	8.67238	8.5754	8.63252	8.73088	8.67654	8.11937	8.35939	8.72181	7.32978	8.86867	8.95659	8.86892	8.76078	8.70853	8.77312	8.77759	8.72335	8.70324	8.75529	8.82387	8.83355	8.86272	8.9291	8.79785	8.93936	8.79253	8.74	8.7875	8.74333	8.67964	8.77768	8.15053	7.99044	8.66553	8.77463	8.72757	7.46553	8.87014
A0A075B6I9		IGLV7-46	9.14063	9.23517	9.36108	9.20725	9.39966	9.46756	9.43865	9.00338	9.18673	9.01294	9.00056	8.93677	9.14959	9.17536	9.05986	8.9581	8.85185	8.97615	8.89616	8.98464	8.77233	8.95802	8.94919	8.84282	8.86148	8.91804	8.96145	8.91498	8.87714	9.01125	9.12328	8.90567	8.91549	9.03175	8.98866	8.88706	8.88538	8.84369	8.92446	9.01252	9.15781	9.05851	9.12802	8.85338	8.98347	9.00343	8.89695
A0A075B6J3		IGLV3-27	NaN	NaN	NaN	NaN	NaN	NaN	NaN	NaN	NaN	NaN	NaN	NaN	NaN	NaN	NaN	NaN	NaN	NaN	NaN	NaN	NaN	NaN	NaN	NaN	NaN	NaN	NaN	NaN	NaN	NaN	NaN	NaN	NaN	NaN	NaN	NaN	NaN	NaN	NaN	NaN	NaN	NaN	NaN	NaN	NaN	NaN	NaN
A0A075B6J4		IGLV3-25	9.18455	9.28061	9.19545	9.28573	9.23653	9.2602	9.62489	8.97161	9.06848	9.02828	9.06813	9.15473	9.03581	9.12631	9.0738	8.99144	8.94786	9.07756	9.01316	9.03627	9.03946	9.26721	9.07974	9.16431	9.26281	9.288	9.3538	9.25313	9.21075	9.3295	9.18293	9.28958	9.34644	9.38561	9.30781	9.01948	9.12036	8.99372	8.94906	9.1405	9.14524	9.13789	9.15534	9.17884	9.0355	9.17256	9.16732
A0A075B6J7		IGLV3-21	9.11745	9.20579	9.30096	9.23421	9.17543	9.28692	9.50424	9.14855	9.04686	9.00837	9.048	9.19771	9.20142	9.23938	9.20095	9.22123	9.04105	9.17808	9.14321	9.15806	9.04804	9.19924	9.16975	9.10548	9.07298	9.13457	9.31475	9.23349	8.98944	9.02395	9.03701	9.10622	8.79285	9.06059	9.06012	9.01337	9.20219	9.11383	9.11824	9.07328	9.11523	9.05066	9.14648	9.2282	9.07773	9.06742	9.17576
A0A075B6J8		IGLV3-19	7.83371	7.74698	7.66852	7.70536	7.65198	7.61667	7.75909	7.47563	7.50428	7.57615	7.54237	7.44149	7.36036	7.53428	7.17469	7.61451	7.14286	7.48009	7.54038	7.17605	7.17532	7.54067	7.69281	7.63878	7.52229	7.62968	7.43777	7.5428	7.56805	7.62701	7.21646	7.07573	7.21394	7.4205	7.32017	6.99451	NaN	NaN	7.16625	6.97159	NaN	7.16923	6.92687	NaN	6.40976	NaN	NaN
A0A075B6J9		IGLV2-18	8.42632	8.45766	8.40132	8.62004	8.45032	8.4507	8.24009	8.04409	8.05106	7.94588	8.06183	7.80406	7.99362	8.08332	8.60204	8.6815	8.79528	8.77247	8.74779	8.66765	8.82886	8.22737	8.24618	8.18962	8.09522	8.25855	8.13208	8.14466	8.47526	8.32201	8.5723	8.48364	8.69326	8.72405	8.44653	7.76377	7.90889	7.88698	7.77176	8.01198	7.94099	8.03671	7.74151	7.66316	7.70603	7.67037	7.76555
A0A075B6K4		IGLV3-10	8.47428	8.50844	8.37178	8.53905	8.3269	8.4039	8.39889	8.16443	8.21969	8.10288	8.15345	8.11559	8.21325	8.3072	8.13356	8.09861	8.11113	8.25852	8.30997	8.12121	8.04716	8.18175	8.3039	8.3952	8.20411	8.22422	8.22539	8.22144	8.1404	8.21452	8.21121	8.19033	8.17622	8.3618	8.15796	8.23221	8.23197	8.24457	8.3849	8.27868	8.34142	8.42232	NaN	NaN	7.54305	7.68485	7.41545
A0A075B6K5		IGLV3-9	8.35978	8.6028	8.47678	8.51259	8.40443	8.62457	8.68988	8.45853	8.49737	8.46722	8.35158	8.38211	8.50971	8.55321	8.41346	8.43791	8.29474	8.36124	8.44515	8.49076	8.16109	8.23791	8.15688	8.07017	8.03858	8.25195	8.25348	8.15209	7.98506	8.24727	8.16382	8.09609	8.08511	8.42018	8.40532	8.31532	8.51507	8.29268	8.46979	8.3678	8.46418	8.38116	8.55229	8.46757	8.37138	8.2499	8.43312
A0A075B6K6		IGLV4-3	NaN	NaN	NaN	NaN	NaN	NaN	NaN	NaN	NaN	NaN	NaN	NaN	6.86113	NaN	NaN	NaN	NaN	NaN	NaN	NaN	NaN	NaN	NaN	NaN	NaN	NaN	NaN	NaN	NaN	NaN	7.20118	NaN	NaN	NaN	NaN	NaN	7.35114	NaN	NaN	NaN	NaN	NaN	NaN	NaN	NaN	NaN	NaN
A0A075B6K9;P0CG05	Ig lambda-2 chain C regions	IGLC2	10.7127	10.7563	10.683	10.7166	10.7532	10.7301	10.8126	10.5775	10.5698	10.5377	10.5675	10.4885	10.5746	10.6044	10.4894	10.5322	10.4875	10.4824	10.558	10.5237	10.5427	10.5182	10.6247	10.5283	10.5244	10.6297	10.5299	10.5792	10.583	10.554	10.5362	10.4725	10.5441	10.5788	10.5273	10.5246	10.527	10.5568	10.5734	10.4802	10.5997	10.5496	10.3078	10.3721	10.3053	10.3172	10.407
A0A075B6L0;P0CG06	Ig lambda-3 chain C regions	IGLC3	7.46272	7.68655	7.41544	7.71314	7.85584	7.48134	7.77686	7.6082	7.59041	7.30562	7.47709	7.48249	7.58632	7.74656	7.52959	7.33946	7.42339	7.4538	7.84702	7.50093	7.82424	7.34752	7.09611	7.98406	7.27473	7.95276	7.5316	7.26581	7.30003	7.62714	7.23529	7.47516	7.58297	7.79823	NaN	7.6963	7.5235	7.5091	7.14133	7.21651	7.63567	7.23409	NaN	6.98373	7.21498	7.30421	7.46598
A0A075B6L1;A0M8Q6	Ig lambda-7 chain C region	IGLC7	8.93735	9.24445	9.25511	9.00531	9.12412	9.065	9.31991	9.28825	9.22458	9.06925	9.1327	9.24921	9.03564	9.08735	9.06764	9.10141	9.0132	9.14157	9.07857	8.89083	9.07505	9.19088	9.21347	9.08253	8.8341	8.92334	9.0182	8.20723	9.0631	8.99267	9.08712	8.92317	9.17812	9.07137	9.16391	9.00953	8.83513	8.98	9.05822	8.96269	8.80456	8.96458	9.33799	9.47159	9.45563	9.36525	9.40118
A0A075B6N7		IGHA2	NaN	NaN	NaN	NaN	NaN	NaN	NaN	NaN	NaN	NaN	NaN	NaN	NaN	NaN	NaN	NaN	NaN	NaN	NaN	NaN	NaN	NaN	NaN	NaN	NaN	NaN	NaN	NaN	NaN	NaN	NaN	NaN	NaN	NaN	NaN	NaN	NaN	NaN	NaN	NaN	NaN	NaN	NaN	NaN	NaN	NaN	NaN
A0A075B6Q5		IGHV3-64	7.23754	7.65562	6.73616	NaN	7.50926	NaN	NaN	7.35106	7.29577	NaN	7.18594	7.1758	7.32699	7.20809	NaN	7.20164	7.52114	NaN	7.37679	NaN	NaN	7.69565	7.71462	7.68626	7.66671	7.65701	7.58783	7.70116	NaN	7.61276	NaN	NaN	NaN	7.42784	NaN	7.57658	NaN	7.64803	NaN	NaN	NaN	NaN	7.27869	7.186	NaN	NaN	6.99818
A0A0C4DH68;A0A075B6R9		IGKV2-24;IGKV2D-24	8.63164	8.61646	8.50951	8.7017	8.60764	8.69446	8.54157	8.5097	8.57712	8.37287	8.63429	8.64627	8.54019	8.55715	9.01843	8.94855	9.03529	8.97541	9.0372	8.93625	8.7465	8.59134	8.53481	8.79078	8.63021	8.71779	8.73001	8.64117	8.80094	8.79491	8.90931	8.76597	8.78765	8.96811	8.83788	8.69368	8.64539	8.70001	8.70857	8.54538	8.71213	8.78753	8.70933	8.8196	8.78478	8.71415	8.6678
A0A087X0P6;A0A075B6S2;A0A0A0MRZ7		IGKV2D-29;IGKV2D-26	9.18092	9.27697	8.85537	9.34376	9.24954	9.24836	9.26937	8.62953	8.35677	8.24353	8.57336	8.71714	8.43098	8.39262	8.56283	8.44123	8.42914	8.46976	8.57277	8.49579	8.4392	8.74334	8.77501	8.59759	8.69539	8.88812	8.64731	8.69427	8.49025	8.60159	8.54005	8.36944	8.37084	8.60051	8.54245	8.24254	8.08375	7.92923	7.97857	8.11651	8.57756	8.41066	8.61025	8.22365	8.39349	8.57542	8.4965
A0A075B6S3;P06310	Ig kappa chain V-II region RPMI 6410	IGKV2-30	9.50193	9.50686	9.37762	9.45399	9.47654	9.50449	9.60495	9.1274	9.15639	9.17557	9.06291	9.11939	9.22269	9.21743	9.31344	9.23735	9.34229	9.31939	9.30224	9.32981	9.26334	9.1398	9.09294	9.10959	9.10256	9.17963	9.18895	9.11694	9.34712	9.40057	9.37589	9.25231	9.33531	9.32897	9.43099	9.3594	9.38434	9.35037	9.31708	9.28374	9.34237	9.38841	8.94551	9.09923	9.06101	9.02215	9.12088
A0A075B6S6		IGKV2D-30	NaN	NaN	NaN	NaN	NaN	NaN	NaN	NaN	7.04485	NaN	NaN	NaN	NaN	NaN	NaN	NaN	NaN	NaN	NaN	NaN	NaN	NaN	NaN	NaN	NaN	NaN	NaN	NaN	7.15606	NaN	NaN	NaN	7.42661	7.22123	7.30291	NaN	NaN	NaN	NaN	NaN	NaN	6.96209	NaN	NaN	NaN	NaN	NaN
A0A075B730;A0A087X1U6;P58107	Epiplakin	EPPK1	NaN	NaN	NaN	NaN	NaN	NaN	NaN	NaN	NaN	NaN	NaN	NaN	NaN	NaN	NaN	NaN	NaN	NaN	NaN	NaN	NaN	NaN	NaN	NaN	NaN	NaN	NaN	NaN	NaN	NaN	NaN	NaN	NaN	NaN	NaN	NaN	NaN	NaN	NaN	NaN	NaN	NaN	NaN	6.98714	NaN	NaN	NaN
P04632;U3KQE2;K7EM73;K7EIV0;A0A075B7C0;K7ELJ7;A0A0C4DGQ5	Calpain small subunit 1	CAPNS1	NaN	NaN	NaN	NaN	NaN	NaN	NaN	NaN	NaN	NaN	NaN	NaN	NaN	NaN	NaN	NaN	NaN	NaN	NaN	NaN	NaN	NaN	NaN	NaN	NaN	NaN	NaN	NaN	NaN	NaN	NaN	NaN	NaN	NaN	NaN	NaN	NaN	NaN	NaN	NaN	NaN	NaN	NaN	NaN	NaN	NaN	NaN
A0A075B7D8		IGHV3OR15-7	NaN	NaN	8.45422	NaN	NaN	NaN	NaN	NaN	NaN	8.1564	NaN	7.45637	NaN	NaN	NaN	8.632	8.62875	NaN	6.92103	NaN	NaN	8.2416	NaN	NaN	NaN	NaN	NaN	NaN	NaN	8.42562	8.31788	NaN	NaN	NaN	NaN	7.63051	7.3662	NaN	NaN	7.79531	8.29228	NaN	NaN	NaN	7.9853	8.09971	NaN
A0A087WSY6		IGKV3D-15	7.7989	7.89541	7.71671	7.86743	7.87245	7.92481	7.72669	7.68628	7.63532	7.71579	7.70702	7.70973	7.72929	7.68636	7.74775	7.79224	7.69172	7.72337	7.83994	7.84237	7.63753	7.63684	7.58905	7.60097	7.56383	7.5708	7.42347	7.55457	7.68878	7.5157	7.5495	7.51898	7.53272	7.71984	7.70401	7.87697	7.7644	7.87905	7.82145	7.96232	7.94204	7.80936	7.75116	7.78039	7.6382	7.82331	7.74343
A0A0G2JQJ0;A0A087WSZ0		IGKV1D-8	6.00017	NaN	NaN	NaN	NaN	NaN	NaN	NaN	NaN	NaN	NaN	NaN	NaN	NaN	NaN	NaN	NaN	5.98877	NaN	NaN	NaN	NaN	NaN	NaN	NaN	NaN	NaN	NaN	6.35518	NaN	6.30529	6.31439	NaN	6.63689	NaN	NaN	NaN	NaN	NaN	NaN	NaN	NaN	NaN	NaN	NaN	NaN	NaN
P13591-3;P13591-1;H7BYX6;A0A087WTE4;A0A087WTF6;P13591-4;P13591;A0A087WX77;A0A087WWD4;A0A087WV75;A0A087WVU1;A0A0D9SF98;A0A087WWJ5;P13591-5	Neural cell adhesion molecule 1	NCAM1	7.1404	7.47131	7.24549	7.17321	7.33919	7.21849	7.21785	7.47298	7.3413	7.5677	NaN	7.15032	7.09566	7.57428	7.09241	7.16324	7.12428	6.6507	6.8635	NaN	6.94796	6.8416	7.00505	7.11588	7.09892	7.15518	7.09383	7.09234	7.17358	7.2469	7.02921	7.18338	6.888	6.98283	7.36254	7.19879	7.38617	6.96518	6.77721	6.88263	7.03755	7.03965	7.33568	NaN	7.16894	7.20434	NaN
Q12913;A0A087WTK0;A0A087WVC6;Q12913-2	Receptor-type tyrosine-protein phosphatase eta;Protein-tyrosine-phosphatase	PTPRJ	7.72851	7.85101	NaN	NaN	NaN	7.81707	NaN	NaN	7.41967	NaN	7.51883	NaN	NaN	NaN	NaN	NaN	NaN	7.26173	NaN	NaN	NaN	6.65763	NaN	NaN	NaN	NaN	NaN	NaN	7.59828	NaN	NaN	7.21635	7.40021	7.19297	NaN	7.39777	NaN	NaN	7.40374	NaN	NaN	NaN	7.55455	NaN	7.66519	7.62544	NaN
A0A087WTM7		APOB	7.75654	7.84893	8.01024	8.06052	NaN	NaN	NaN	7.60066	7.66916	8.04222	7.65646	NaN	NaN	NaN	7.98956	7.90909	8.13376	7.89278	NaN	NaN	7.05892	7.77581	7.44542	7.71709	7.74164	NaN	7.74028	NaN	7.90204	7.93041	7.95244	8.02111	7.4129	7.19631	NaN	7.47666	7.61765	7.99077	7.88422	NaN	NaN	NaN	7.75038	8.16326	8.36188	8.20656	7.59492
P11940;Q13310;Q13310-2;H0YER0;H0YAS7;H0YAS6;H0YB75;H0Y6X6;A0A087WTT1;H0Y5F5;E7EQV3;E7ERJ7;B1ANR0;P11940-2;Q13310-3	Polyadenylate-binding protein 1;Polyadenylate-binding protein 4;Polyadenylate-binding protein	PABPC1;PABPC4	NaN	NaN	NaN	NaN	NaN	NaN	NaN	NaN	NaN	NaN	NaN	NaN	NaN	NaN	NaN	NaN	NaN	NaN	NaN	NaN	NaN	NaN	NaN	NaN	NaN	NaN	NaN	NaN	NaN	NaN	NaN	NaN	NaN	NaN	NaN	NaN	NaN	NaN	NaN	NaN	NaN	NaN	NaN	NaN	NaN	NaN	NaN
A0A087WTX5		IGKC	8.06539	8.0338	7.97587	8.03679	8.06283	7.97186	7.94358	7.84058	7.94689	7.91383	7.73685	7.70756	7.84363	7.83825	8.04406	7.96516	7.90017	7.81508	7.96168	7.67089	7.81946	7.99249	7.96817	7.83676	7.9466	7.82062	7.86728	8.02088	7.79521	7.86299	7.88178	7.74259	7.86243	7.87131	7.92498	7.88199	7.94091	7.94247	7.86581	7.8515	7.71358	7.88624	7.76077	7.83056	7.83508	7.71834	7.85516
A0A087WU91;A0A0A0MS15		IGHV3-49	8.64377	8.72789	8.64143	8.59865	8.50846	8.66563	8.6202	8.66905	8.6236	8.60403	8.68718	8.54054	8.62434	8.62116	8.51065	8.61232	8.55916	8.45247	8.47998	8.32982	8.50893	8.30689	8.31425	8.34649	8.37243	8.3271	8.14242	8.1863	8.47416	8.51991	8.47479	8.46832	8.49094	8.54763	8.54316	8.4865	8.41465	8.38028	8.27497	8.42034	8.36526	8.51574	8.48169	8.49189	8.5914	8.60815	8.53216
P22626;A0A087WUI2;P22626-2	Heterogeneous nuclear ribonucleoproteins A2/B1	HNRNPA2B1	NaN	NaN	NaN	NaN	NaN	NaN	NaN	NaN	NaN	NaN	NaN	NaN	NaN	NaN	NaN	NaN	NaN	NaN	NaN	NaN	NaN	NaN	NaN	NaN	NaN	NaN	NaN	NaN	NaN	NaN	NaN	NaN	NaN	NaN	NaN	NaN	NaN	NaN	NaN	NaN	NaN	NaN	NaN	NaN	NaN	NaN	NaN
Q9UNM6;E9PQG3;J3KNQ3;A0A087WUL9;E9PPD2;E9PL38;Q9UNM6-2	26S proteasome non-ATPase regulatory subunit 13	PSMD13	7.30126	7.28608	7.59674	7.18182	NaN	7.15899	NaN	7.21955	7.382	7.08479	NaN	6.93586	NaN	7.46304	NaN	NaN	7.16232	NaN	NaN	7.18828	NaN	7.18684	6.91791	7.16048	NaN	NaN	7.07943	7.15685	7.45057	7.50285	7.32482	7.01691	7.16274	7.47661	7.04626	7.23111	NaN	7.2201	7.36033	NaN	7.22673	7.27607	7.16938	7.37275	7.07468	NaN	NaN
A0A087WUS7;A0A0A0MS09;P01880;P01880-2	Ig delta chain C region	IGHD	9.44219	9.47372	9.33971	9.44953	9.37905	9.31653	9.40744	9.01243	9.06497	8.93466	8.97185	8.90743	8.93138	8.9623	8.79	8.82979	8.82769	8.76091	8.79214	8.77348	8.62172	8.99575	8.94131	8.94884	8.95556	8.9613	8.93028	8.90747	9.14158	9.20635	9.13495	9.06027	9.12982	9.08952	9.03332	9.18757	9.28294	9.17939	9.13436	9.14465	9.13324	9.24255	7.70237	7.20081	7.28267	7.45338	7.77359
Q01082;A0A087WUZ3;Q01082-3;Q01082-2	Spectrin beta chain, non-erythrocytic 1	SPTBN1	NaN	7.31003	NaN	NaN	NaN	NaN	7.45814	NaN	NaN	NaN	NaN	NaN	NaN	NaN	NaN	NaN	NaN	NaN	NaN	6.97819	NaN	NaN	9.27715	NaN	NaN	8.92467	NaN	NaN	NaN	NaN	NaN	NaN	7.02588	NaN	NaN	NaN	NaN	NaN	NaN	7.08723	NaN	NaN	NaN	NaN	NaN	NaN	NaN
Q9H299;Q5T123;A0A087WV23	SH3 domain-binding glutamic acid-rich-like protein 3	SH3BGRL3	7.43249	7.067	7.82048	7.86309	7.29423	7.40298	7.4773	NaN	8.30544	7.68285	7.74503	NaN	7.218	NaN	NaN	7.07085	7.77541	8.14589	NaN	7.39286	7.50266	6.97506	7.24817	7.22383	7.58273	6.82863	7.39622	7.66336	7.16761	7.03637	7.87233	7.65474	7.18291	NaN	7.04829	NaN	7.48875	7.00484	7.44007	7.24418	8.82659	6.91893	7.04989	NaN	7.98755	7.9529	7.83908
A0A087WV47		IGHG1	11.3111	11.2914	11.2437	11.2856	11.2219	11.2077	11.1951	11.0936	11.1303	11.0673	11.0908	11.1105	11.0931	11.1338	11.016	11.0253	11.0443	11.0008	11.0028	11.0137	10.9738	11.1774	11.1425	11.1227	11.1176	11.1323	11.1092	11.0892	11.0901	11.1708	11.1916	11.1163	11.1307	11.1754	11.1413	11.1311	11.1577	11.1462	11.1385	11.0466	11.0597	11.1162	11.1661	11.1482	11.1091	11.1373	11.1476
P14324;A0A087WVN4;P14324-2	Farnesyl pyrophosphate synthase	FDPS	NaN	NaN	NaN	NaN	NaN	NaN	NaN	NaN	NaN	NaN	NaN	NaN	NaN	NaN	NaN	NaN	NaN	NaN	NaN	6.97727	NaN	NaN	NaN	NaN	NaN	NaN	NaN	NaN	NaN	NaN	NaN	NaN	NaN	NaN	NaN	NaN	NaN	NaN	NaN	NaN	NaN	NaN	NaN	NaN	NaN	NaN	NaN
Q00610;A0A087WVQ6;Q00610-2	Clathrin heavy chain 1;Clathrin heavy chain	CLTC	NaN	NaN	6.32158	NaN	NaN	6.40664	NaN	NaN	NaN	NaN	NaN	NaN	NaN	NaN	NaN	NaN	NaN	NaN	NaN	NaN	NaN	NaN	6.14439	NaN	NaN	NaN	NaN	6.19665	6.55748	NaN	NaN	NaN	NaN	NaN	NaN	NaN	6.71798	NaN	7.53535	NaN	NaN	NaN	NaN	NaN	NaN	NaN	7.44945
A0A087WVW2;A0A075B6N8;P01860	Ig gamma-3 chain C region	IGHG3	10.338	10.3819	10.3875	10.3751	10.2703	10.3997	10.3346	10.253	10.2477	10.1271	10.1986	10.219	10.2474	10.3148	10.2094	10.1089	10.2315	10.2246	10.1986	10.2502	10.2232	10.1484	10.1245	10.1101	10.1007	10.1225	10.1494	10.0668	10.3086	10.3557	10.3982	10.4048	10.4149	10.4916	10.3263	10.2231	10.2627	10.2276	10.2143	10.2174	10.1941	10.3227	10.4927	10.4907	10.4069	10.5302	10.5034
A0A087WW89;A0A0B4J1Y9		IGHV3-72	9.62072	9.71218	9.47476	9.66223	9.66134	9.55347	9.58023	9.45334	9.48851	9.44557	9.41437	9.4533	9.44186	9.48189	9.60606	9.54044	9.63233	9.51315	9.58827	9.52668	9.45643	9.34681	9.24971	9.29306	9.36715	9.37775	9.32074	9.35979	9.50012	9.50596	9.55138	9.31331	9.54023	9.55157	9.52764	9.60803	9.49083	9.54458	9.55553	9.45012	9.56612	9.59256	9.36101	9.39263	9.39448	9.32992	9.37971
A0A087WWC9;A0A087WXC3;A0A087WWU7;A0A087WYN7;A0A087WWT5;A0A087WX49;A0A087WU42;A0A087X2A1;A0A075B6K8;P0CG04	Ig lambda-1 chain C regions	IGLL5;IGLC1	7.92243	7.79779	7.7295	7.81189	7.60546	7.69193	7.42654	6.87541	NaN	NaN	6.91441	6.99951	6.84657	7.02119	6.7374	6.71336	6.92928	NaN	NaN	6.69024	6.97818	6.83845	NaN	6.90375	NaN	7.12917	NaN	NaN	NaN	NaN	NaN	NaN	NaN	NaN	NaN	NaN	NaN	NaN	NaN	NaN	NaN	NaN	6.60353	6.88425	6.71297	6.69651	NaN
A0A087WWF0		IGHV3-64	NaN	6.96454	7.23601	NaN	7.33692	NaN	NaN	7.40582	NaN	NaN	7.39429	7.29427	7.25066	7.63733	7.65289	7.6113	7.12182	7.28083	7.57451	NaN	7.14706	NaN	NaN	NaN	NaN	NaN	NaN	7.56744	NaN	6.84065	NaN	NaN	NaN	NaN	NaN	6.90884	NaN	NaN	NaN	NaN	NaN	6.94197	7.29564	7.22031	7.16231	7.03309	7.08533
P10321;A0A087WWL9;O19617;A2AEA2	HLA class I histocompatibility antigen, Cw-7 alpha chain	HLA-C	NaN	NaN	7.00634	6.72162	6.65554	NaN	6.58598	NaN	NaN	NaN	NaN	NaN	NaN	NaN	NaN	NaN	NaN	6.66023	NaN	NaN	6.33875	NaN	NaN	NaN	6.54916	NaN	NaN	NaN	NaN	NaN	NaN	NaN	NaN	NaN	NaN	NaN	NaN	NaN	6.54244	NaN	NaN	NaN	NaN	NaN	NaN	NaN	NaN
P23470;A0A087WWP7;A0A087X1P0;P23470-2	Receptor-type tyrosine-protein phosphatase gamma;Protein-tyrosine-phosphatase	PTPRG	NaN	NaN	NaN	NaN	NaN	NaN	NaN	NaN	6.28012	6.25001	NaN	NaN	6.31804	6.70976	6.76567	NaN	NaN	6.93595	NaN	NaN	7.22089	NaN	NaN	NaN	NaN	NaN	NaN	NaN	NaN	NaN	NaN	NaN	NaN	6.48282	NaN	NaN	6.22925	6.5487	6.73633	NaN	NaN	NaN	NaN	7.1037	6.918	NaN	NaN
Q9Y6R7;A0A087WXI2	IgGFc-binding protein	FCGBP	NaN	7.04001	NaN	NaN	7.14551	NaN	NaN	NaN	7.08095	NaN	NaN	NaN	NaN	NaN	6.9706	7.22919	NaN	NaN	NaN	NaN	7.10974	7.09137	7.024	7.27213	7.11975	7.17394	6.83239	7.13809	7.62455	7.23315	6.57876	7.21632	7.25244	NaN	7.559	7.13053	7.45706	NaN	7.28557	7.1202	7.37838	NaN	NaN	NaN	7.10424	NaN	7.2136
A0A087WXL8		IGHG3	7.55093	7.86046	7.87765	7.85778	7.73366	7.69602	7.73857	NaN	7.34181	NaN	NaN	NaN	NaN	NaN	NaN	NaN	7.26969	NaN	NaN	NaN	NaN	NaN	7.54898	7.39918	7.32748	NaN	NaN	NaN	NaN	NaN	NaN	NaN	NaN	NaN	NaN	NaN	NaN	NaN	NaN	NaN	NaN	NaN	NaN	NaN	NaN	NaN	NaN
Q9NP79;Q5TGM0;A0A087WY55;Q9NP79-2	Vacuolar protein sorting-associated protein VTA1 homolog	VTA1	NaN	NaN	6.19078	NaN	NaN	NaN	NaN	NaN	NaN	NaN	6.37912	NaN	NaN	NaN	NaN	NaN	NaN	5.92739	6.07751	NaN	5.97725	NaN	NaN	NaN	NaN	NaN	NaN	NaN	NaN	NaN	NaN	NaN	NaN	NaN	NaN	NaN	6.09388	NaN	NaN	NaN	NaN	NaN	NaN	6.18856	NaN	6.09753	NaN
A0A087WYC5;P01857;A0A0A0MS08;A0A0A0MS07	Ig gamma-1 chain C region	IGHG1	7.8553	7.89076	7.56748	7.86704	7.77573	7.732	7.76603	NaN	NaN	7.30011	NaN	NaN	7.25551	7.35658	7.69338	7.77864	7.76971	7.58825	7.84166	7.70104	7.66499	NaN	7.56456	7.54771	7.74438	7.67847	7.86488	7.95107	7.62474	7.83137	7.85159	7.92587	7.87924	7.89608	7.67375	7.80006	7.6914	7.87052	7.60899	7.6454	7.72638	7.89173	7.79213	7.66774	NaN	7.70629	7.86763
A0A087WYE1		IGHG1	NaN	NaN	NaN	NaN	NaN	NaN	NaN	NaN	NaN	7.21338	NaN	NaN	NaN	NaN	NaN	NaN	NaN	NaN	NaN	NaN	NaN	NaN	7.35421	NaN	NaN	NaN	NaN	NaN	NaN	NaN	NaN	NaN	NaN	NaN	NaN	NaN	NaN	NaN	NaN	NaN	NaN	NaN	NaN	NaN	NaN	NaN	NaN
A0A087WYJ9		IGHM	9.03018	9.11697	9.03856	8.97914	9.02313	8.98311	9.04109	9.16131	9.18782	9.15984	9.10004	9.21301	9.22896	9.24737	9.31922	9.48106	9.25526	9.50107	9.46927	9.4624	9.38113	8.7932	8.45452	8.72861	8.52431	8.63942	8.45355	8.78862	8.97192	8.96743	9.05761	9.05426	9.02675	9.19957	9.16777	8.96702	9.11613	9.33731	8.98128	9.24325	9.43049	9.2711	8.70974	8.96884	8.79675	8.82354	8.90851
A0A087WYL9;A0A087WWV8;A0A087X1V9;P01834;A0A075B6H6	Ig kappa chain C region	IGKC;IGKV1-8	8.16965	8.21508	8.16223	8.21566	8.34566	8.3204	8.2614	8.0833	8.17047	8.11817	7.99949	8.06928	8.08059	8.15175	8.41639	8.29664	8.3625	8.3537	8.2541	8.13181	8.30098	8.36376	8.26084	8.16001	8.18455	8.16011	8.44772	8.36201	8.55843	8.23354	8.31064	8.12805	8.37836	8.138	8.50173	7.98237	8.10999	8.03398	8.02364	8.03527	8.13338	8.1001	8.01715	8.11117	8.16589	8.04325	8.12592
A0A087WYR4		IGLL5	10.7219	10.749	10.725	10.7171	10.7035	10.7577	10.7647	10.4696	10.4957	10.5158	10.4379	10.4753	10.4941	10.5108	10.5885	10.6117	10.5257	10.563	10.5645	10.5614	10.5737	10.5384	10.5675	10.4814	10.5361	10.5422	10.488	10.5546	10.696	10.668	10.724	10.6576	10.6785	10.6662	10.6176	10.5847	10.6413	10.6042	10.6458	10.4974	10.6264	10.5942	10.6485	10.6808	10.5701	10.6158	10.654
Q9HBI1;A0A087WZB5;Q9HBI1-3;Q9HBI1-2;B0QYP8	Beta-parvin	PARVB	NaN	NaN	NaN	NaN	NaN	NaN	NaN	NaN	NaN	NaN	6.67508	NaN	NaN	NaN	NaN	NaN	NaN	6.85397	NaN	NaN	NaN	NaN	NaN	NaN	7.09534	NaN	NaN	NaN	NaN	NaN	NaN	NaN	NaN	NaN	NaN	NaN	NaN	NaN	6.96505	NaN	NaN	NaN	NaN	NaN	6.73128	6.59342	NaN
P02549;A0A087WZE4;P02549-2	Spectrin alpha chain, erythrocytic 1	SPTA1	7.33791	7.46147	7.50213	7.51907	7.29394	7.30555	NaN	7.51309	7.39884	7.27233	7.31883	7.2923	7.42708	7.30997	7.17853	7.55636	6.97392	7.32391	NaN	7.0874	7.08983	7.43323	7.30737	7.32672	7.30012	7.30509	7.44431	7.32549	7.08433	6.99035	7.08631	7.34609	7.5419	NaN	7.16206	7.38556	NaN	7.2441	7.12621	7.42467	7.61733	7.29778	7.11447	7.04629	7.19931	7.14333	7.18118
A0A087WZH9;A0A0B4J1U0		IGKV1D-33	9.01883	9.04674	9.03793	8.96973	8.96387	9.06731	9.04974	8.76681	8.87251	8.83516	8.84753	8.86243	8.8302	8.85039	8.81108	8.70013	8.75356	8.71558	8.63771	8.8295	8.57742	8.85176	8.93746	8.9377	8.93657	8.98189	8.81323	8.97934	8.9707	8.97352	8.0837	8.85421	8.85653	8.88644	8.90979	8.81668	8.81664	8.82376	8.80542	8.67753	8.73055	8.76869	8.98874	8.97656	8.92126	8.9967	8.9459
A0A087WZR4;O75015;H0Y4U3;M9MML6	Low affinity immunoglobulin gamma Fc region receptor III-B	FCGR3B	7.49728	7.25806	7.49203	7.61483	7.62	7.75368	7.68276	7.64851	7.56373	7.62864	7.59241	7.71018	7.62569	7.67913	7.49552	7.55638	7.66087	7.53604	7.68009	7.10593	7.4455	7.63319	7.50594	7.56036	7.66893	7.77452	7.60154	7.55647	7.69465	7.68784	7.48521	7.78903	7.63153	7.878	7.48321	7.39	7.6714	7.05146	7.4343	7.36112	7.66446	7.68088	7.58481	7.65969	7.62123	7.6849	7.59806
A0A087WZW8		IGKV3-11	10.915	10.9736	10.8602	10.9145	10.9681	10.8979	10.8287	10.7335	10.783	10.7138	10.7322	10.7187	10.7759	10.8095	10.7982	10.7924	10.7971	10.7476	10.7404	10.7105	10.7782	10.8304	10.7626	10.777	10.8081	10.7997	10.7425	10.7958	10.8279	10.8726	10.9046	10.7797	10.8934	10.8625	10.868	10.8506	10.8728	10.8667	10.8727	10.8154	10.7796	10.8762	10.8657	10.8737	10.8343	10.834	10.9259
A0A087X010;A0A0G2JNK4		IGHG1	7.6489	NaN	NaN	7.27644	7.0412	7.71193	NaN	NaN	7.07976	6.82562	7.3818	7.32818	7.72727	NaN	NaN	7.12723	NaN	7.92062	NaN	NaN	7.35124	NaN	NaN	6.78897	7.05331	NaN	7.11886	7.08529	NaN	NaN	7.05903	6.90795	NaN	NaN	NaN	6.99685	7.28109	NaN	NaN	7.31769	7.25585	NaN	7.22735	NaN	NaN	NaN	7.59504
A0A087X079		IGHG1	9.96039	10.0125	9.94735	9.83338	9.80845	9.91814	10.043	9.61457	9.63436	9.65306	9.52526	9.56668	9.65521	9.63667	8.66904	8.75653	8.8205	8.69199	8.89969	8.78397	8.8228	8.67563	8.73454	8.86625	8.70733	8.97477	8.93563	8.80098	8.74919	8.81782	8.66956	8.74393	8.97513	8.84768	8.66681	8.64438	8.74323	8.53459	8.46902	8.64835	8.80067	8.71946	9.51066	9.51218	9.56982	9.4752	9.64511
Q9NZK5;A0A087X0I3;B4E3Q4;Q9NZK5-2	Adenosine deaminase CECR1	CECR1	NaN	NaN	NaN	NaN	NaN	NaN	NaN	NaN	NaN	NaN	NaN	7.4247	NaN	NaN	NaN	NaN	NaN	NaN	NaN	NaN	NaN	NaN	NaN	NaN	NaN	NaN	NaN	NaN	8.23477	8.28461	NaN	NaN	NaN	NaN	NaN	NaN	8.18952	NaN	8.34881	NaN	NaN	NaN	NaN	NaN	NaN	NaN	NaN
O00533;O00533-2;A0A087X0M8	Neural cell adhesion molecule L1-like protein;Processed neural cell adhesion molecule L1-like protein	CHL1	6.72195	7.49705	6.26105	6.87743	7.28416	NaN	NaN	5.77428	6.5143	7.23533	NaN	NaN	7.15713	6.62853	6.74611	NaN	5.66526	5.2717	NaN	7.85968	5.6311	6.99801	7.1359	7.0834	7.16549	7.10017	7.35317	7.03467	6.53732	7.1484	6.58652	5.87943	7.34453	6.76085	5.80102	7.18136	6.39726	6.87221	7.43024	7.49507	7.35308	6.279	7.2381	6.24079	5.63577	6.24825	7.22095
Q02224;A0A087X0P0;Q02224-2;Q02224-3	Centromere-associated protein E;Kinesin-like protein	CENPE	7.67503	7.7088	7.76662	7.42679	7.52957	7.56706	NaN	7.85223	7.9958	7.80816	7.66397	7.5811	7.58068	NaN	NaN	7.81117	7.589	7.44158	7.10789	7.28782	7.22435	7.75685	7.52292	7.51208	7.20707	7.6112	7.55566	7.57632	NaN	7.74392	7.64767	NaN	NaN	7.506	NaN	7.32356	6.91659	NaN	7.78979	7.74282	NaN	NaN	NaN	7.7736	7.7264	7.76769	7.57826
P52272;P52272-2;M0R0Y6;M0QYQ7;M0R0N3;M0R019;M0R2T0;A0A087X0X3	Heterogeneous nuclear ribonucleoprotein M	HNRNPM	NaN	NaN	NaN	NaN	NaN	NaN	NaN	NaN	NaN	NaN	NaN	NaN	NaN	NaN	NaN	NaN	NaN	NaN	NaN	NaN	NaN	NaN	NaN	NaN	NaN	NaN	NaN	6.80052	NaN	NaN	NaN	NaN	NaN	NaN	NaN	NaN	NaN	NaN	NaN	NaN	NaN	NaN	NaN	NaN	NaN	NaN	NaN
A0A087X130		IGKC	8.86446	8.73747	9.45888	7.12983	7.99606	7.34767	6.93026	9.1486	9.28126	9.32954	NaN	8.2216	9.06576	9.16137	9.21083	8.41757	8.97755	8.74062	8.61243	8.98693	6.7024	8.74112	9.12681	8.77589	8.8903	9.07562	8.84962	9.04716	8.89861	8.08251	9.06495	8.13224	8.43295	7.1835	8.751	8.55993	9.39963	8.28063	8.56767	8.39827	9.23296	7.81964	8.19274	6.88539	9.18133	8.87471	7.20642
Q9UBW5;S4R418;F5H0W4;A0A0A0MT10;A0A087X188;Q9UBW5-2	Bridging integrator 2	BIN2	6.82689	NaN	NaN	NaN	NaN	6.25515	NaN	NaN	NaN	6.60554	6.4416	NaN	NaN	NaN	NaN	NaN	NaN	7.28508	NaN	NaN	6.72932	NaN	NaN	NaN	7.08899	NaN	NaN	NaN	NaN	6.30529	6.75201	NaN	NaN	NaN	NaN	NaN	NaN	6.94497	6.91075	NaN	NaN	NaN	NaN	NaN	NaN	NaN	NaN
A0A087X1C7		IGHG1	8.23489	8.40001	8.42403	8.45037	8.27018	8.68808	8.58807	8.25644	8.27328	8.21104	8.03933	8.12372	8.15204	8.31724	8.29504	7.93047	8.11866	8.1114	7.98859	7.37956	7.90453	7.43835	8.24222	7.97293	8.17863	8.26654	8.39339	8.48403	8.08782	7.91527	7.97979	7.80585	7.92778	8.11502	7.85251	NaN	7.16247	NaN	NaN	6.78491	7.11928	7.10941	7.96518	7.38734	7.84958	7.95876	7.91452
P22352;A0A087X1J7;H0YBE4	Glutathione peroxidase 3;Glutathione peroxidase	GPX3	8.249	8.26402	8.28325	8.34165	8.16394	8.23744	8.1167	8.23679	8.31843	8.22524	8.12982	8.20576	8.16764	8.21527	7.99187	8.06848	8.17716	7.98187	8.04436	8.11454	7.80136	8.03403	8.18777	8.12156	8.00586	8.11292	8.05212	8.05211	8.14565	8.22562	8.26659	8.26404	7.98165	8.28347	8.06808	8.16113	8.19154	8.1472	8.12453	8.14146	8.14214	8.15899	8.20086	8.10158	8.19138	8.20834	8.20676
A0A087X2C0;A0A0G2JQL4;A0A075B6N9;P01871;P01871-2	Ig mu chain C region	IGHM	10.5952	10.6554	10.6327	10.6434	10.6204	10.6461	10.6382	10.6267	10.6543	10.5766	10.6379	10.69	10.7341	10.7522	10.7984	10.7298	10.7835	10.7401	10.7226	10.7517	10.6741	10.5578	10.5456	10.4941	10.5054	10.562	10.5522	10.541	10.7557	10.834	10.7803	10.7578	10.7997	10.7865	10.6967	10.7984	10.8442	10.7858	10.7908	10.8341	10.8363	10.888	10.3772	10.4024	10.3761	10.3883	10.4288
P14209;A0A096LP69;P14209-3	CD99 antigen	CD99	NaN	NaN	NaN	NaN	NaN	NaN	NaN	6.85403	6.8067	NaN	6.9839	6.84247	6.89082	7.02922	NaN	NaN	NaN	NaN	NaN	NaN	NaN	6.91587	7.04754	6.96152	6.96858	6.89826	7.03552	NaN	6.89412	7.38446	7.14305	NaN	7.09135	6.55112	7.37849	6.97109	7.13274	7.5665	7.09035	7.23104	7.25057	6.90583	6.9701	6.94763	6.96402	7.12313	7.10836
A0A096LPE2;P35542	Serum amyloid A-4 protein	SAA2-SAA4;SAA4	9.47237	9.41693	9.51885	9.52416	9.45676	9.45653	9.46878	9.43707	9.30657	9.34522	9.37975	9.63205	9.41784	9.35651	9.51272	9.38719	9.66185	9.54612	9.42759	9.63557	9.47979	9.37959	9.25195	9.40917	9.43137	9.44529	9.39599	9.38133	9.47845	9.54062	9.4362	9.70845	9.50952	9.50626	9.5025	9.75606	9.52716	9.64721	9.58907	9.69078	9.66889	9.67987	9.67108	9.64599	9.75124	9.69762	9.6123
P12259;A0A0A0MRJ7	Coagulation factor V;Coagulation factor V heavy chain;Coagulation factor V light chain	F5	8.62032	8.66395	8.69263	8.72876	8.77725	8.74538	8.75477	8.52028	8.55415	8.5278	8.47413	8.58157	8.50708	8.47906	8.50342	8.47954	8.47828	8.59026	8.52001	8.59207	8.50277	8.49672	8.53338	8.55455	8.56217	8.51456	8.52286	8.47274	8.57497	8.63269	8.56729	8.60842	8.65692	8.65147	8.61734	8.56267	8.58538	8.61366	8.58691	8.63758	8.61979	8.57313	8.55278	8.52962	8.53444	8.59855	8.50342
A0A0A0MS12		IGHV4-34	8.37992	8.54608	8.18913	8.46536	8.5158	8.63654	8.69559	8.51409	8.42451	8.62062	8.03278	7.87368	8.50779	8.44625	8.50932	8.5358	8.5794	8.54408	8.16991	8.74381	8.62099	8.44662	8.38551	7.89564	8.50251	6.94341	7.79763	8.17926	8.22258	8.24512	7.88925	8.34461	8.32344	8.38753	8.42235	8.41256	8.43251	8.45876	8.53648	8.41323	8.07365	7.29704	8.23867	7.81815	8.10857	8.21328	8.14638
P15151;A0A0A0MSA9;A0A0C4DG49;P15151-3;P15151-2;P15151-4	Poliovirus receptor	PVR	7.43024	7.44691	7.20904	7.25693	7.14167	7.07996	NaN	7.39683	NaN	7.33845	7.35363	NaN	7.3413	6.76122	7.05414	6.79	7.10958	7.24856	NaN	NaN	6.99723	7.40826	7.40557	7.66052	7.10907	7.69485	7.57292	7.09517	7.09653	NaN	NaN	7.27795	6.98192	7.1066	NaN	7.41471	NaN	7.42359	7.56098	NaN	7.33035	7.3215	7.32758	7.47916	7.01982	NaN	6.86906
Q06830;A0A0A0MSI0;A0A0A0MRQ5	Peroxiredoxin-1	PRDX1	7.55961	7.70606	8.22968	7.76732	7.67609	8.09349	7.59395	8.59301	NaN	7.42374	8.60273	7.49525	7.40459	NaN	7.56439	7.79616	7.8708	7.9166	8.17167	7.89478	8.30177	7.7743	8.26872	8.25278	NaN	8.26041	7.81329	7.97576	7.88331	7.82369	7.46666	7.83841	8.12441	8.08604	NaN	7.95085	8.50018	7.73299	8.06483	7.94315	8.31401	7.03084	8.04466	8.26454	7.43159	7.71471	NaN
P13797;A0A0A0MSQ0;P13797-3;P13797-2	Plastin-3	PLS3	NaN	NaN	NaN	NaN	NaN	NaN	NaN	NaN	NaN	NaN	NaN	NaN	NaN	NaN	NaN	NaN	NaN	NaN	NaN	NaN	NaN	NaN	NaN	NaN	NaN	NaN	NaN	NaN	7.02833	NaN	NaN	NaN	NaN	NaN	NaN	NaN	NaN	NaN	NaN	NaN	NaN	NaN	NaN	NaN	NaN	NaN	NaN
A0A0A0MT36;A0A0C4DH26		IGKV6D-21;IGKV6D-41	8.32361	8.30879	8.2754	8.28814	8.36331	8.40707	8.23092	7.42392	7.46694	7.45846	7.39337	7.51586	7.62163	7.42093	7.72202	7.40591	7.69063	7.60489	7.96417	7.81241	7.62858	7.43072	7.428	7.17975	7.41662	7.29231	7.25081	7.43065	7.66317	7.74596	7.82177	7.73527	7.73382	7.89	7.82384	7.31649	7.56909	7.56708	7.48756	7.2895	7.46429	7.60981	6.87669	6.94055	6.60953	6.87636	7.1745
A0A0A0MT74		IGKV1-16	8.00945	7.90615	7.88188	8.01982	8.14341	7.91534	7.92019	7.64973	7.68555	7.76619	7.70829	NaN	7.70351	7.69387	7.78834	7.81496	7.90318	7.67366	7.76145	7.78566	7.79413	7.91415	7.91404	7.89313	7.90443	7.93174	7.86892	7.95864	7.6778	7.64356	7.73745	7.50179	7.78447	7.74762	7.66785	7.58856	7.65178	7.56442	7.47856	7.46202	7.49177	7.67071	7.6554	7.43274	7.62677	7.66002	7.74667
Q13418;A0A0A0MTH3;Q13418-3;Q13418-2	Integrin-linked protein kinase	ILK	NaN	NaN	7.32557	7.58435	NaN	7.74388	NaN	NaN	NaN	7.05473	7.15714	7.48712	NaN	NaN	NaN	NaN	6.81977	7.52586	NaN	NaN	NaN	6.73708	NaN	NaN	7.47255	NaN	NaN	NaN	NaN	NaN	7.02776	6.95204	6.90107	NaN	NaN	7.45216	NaN	NaN	7.07295	NaN	6.64339	NaN	7.64991	6.42675	7.15897	7.15314	7.27936
A0A0A0MTQ6;A0A075B6P5;P01617;P06309	Ig kappa chain V-II region TEW;Ig kappa chain V-II region GM607	IGKV2D-28	9.91237	9.89625	9.84831	9.89788	9.95075	10.0027	9.88015	9.77287	9.81142	9.78011	9.62405	9.75333	9.78182	9.79427	9.99457	9.81262	9.98409	9.90392	10.0279	9.91942	9.98039	9.87881	9.76951	9.8418	9.89873	10.0047	10.0263	9.87511	9.90674	9.92572	9.90644	9.87335	10.0209	10.0436	9.87379	9.85661	9.79017	9.74236	9.76378	9.97647	9.83885	9.8434	9.78559	9.7926	9.77638	9.77377	9.90779
P55290;A0A0A0MTR1;P55290-4;A0A087X0X6;P55290-5	Cadherin-13	CDH13	7.26571	7.25782	7.28666	7.24075	7.24902	7.27597	7.1303	7.24754	7.06464	7.26451	7.0604	7.31933	7.11403	7.31403	6.99806	7.13037	7.09001	7.07998	NaN	NaN	NaN	NaN	7.13182	7.00907	7.05011	7.26944	7.49928	7.80086	7.38097	7.40508	7.00332	7.17094	7.35442	7.25215	7.15135	7.18825	7.37913	7.15182	7.35778	7.27533	7.20009	7.41632	7.08586	7.25113	6.97999	7.12281	7.00193
P06744;P06744-2;A0A0A0MTS2;K7EQ48;CON__Q3ZBD7	Glucose-6-phosphate isomerase	GPI	NaN	NaN	NaN	NaN	NaN	NaN	NaN	NaN	NaN	NaN	NaN	NaN	NaN	NaN	NaN	NaN	NaN	NaN	NaN	NaN	NaN	NaN	NaN	NaN	NaN	NaN	NaN	NaN	NaN	NaN	NaN	NaN	NaN	NaN	NaN	NaN	NaN	NaN	NaN	NaN	NaN	NaN	NaN	NaN	NaN	NaN	NaN
Q9Y383;A0A0A6YYC3;Q96HJ9-2;A0A0A6YYJ8;Q9Y383-3;Q9Y383-2	Putative RNA-binding protein Luc7-like 2	LUC7L2;C7orf55-LUC7L2	NaN	NaN	NaN	NaN	NaN	NaN	NaN	NaN	NaN	NaN	NaN	NaN	NaN	NaN	NaN	NaN	NaN	NaN	NaN	NaN	NaN	NaN	NaN	NaN	NaN	NaN	NaN	NaN	NaN	NaN	NaN	NaN	NaN	NaN	NaN	NaN	NaN	NaN	NaN	NaN	NaN	NaN	NaN	NaN	NaN	NaN	NaN
A0A0B4J1U2;P04211	Ig lambda chain V region 4A	IGLV7-43	7.90378	8.10772	8.04721	8.13773	8.18811	8.31779	8.18889	7.8421	7.83421	7.80387	7.68064	7.63673	7.80733	7.82782	7.74587	7.73715	7.62285	7.63961	7.78718	7.69483	7.7918	7.96552	7.72123	7.89092	7.78478	7.84391	7.90278	7.93375	7.74141	7.63441	7.83389	7.70503	7.74684	7.73492	7.63079	7.41425	7.45504	7.72255	7.4783	7.60781	7.60368	7.50743	7.30259	7.3221	7.2769	NaN	7.42092
A0A0G2JLQ1;A0A0B4J1U3		IGLV1-36	NaN	7.31725	NaN	7.42749	NaN	7.13999	7.46694	NaN	NaN	NaN	7.49685	NaN	7.48086	NaN	NaN	NaN	7.86245	7.42928	6.93667	NaN	NaN	NaN	NaN	NaN	NaN	NaN	NaN	NaN	NaN	NaN	NaN	NaN	NaN	NaN	NaN	NaN	NaN	7.46832	7.43095	NaN	NaN	NaN	NaN	NaN	NaN	NaN	NaN
A0A0B4J1V0		IGHV3-15	9.69361	9.77812	9.78384	9.7741	9.75436	9.83901	9.91121	9.47739	9.49312	9.43877	9.3556	9.44507	9.49306	9.51373	9.50727	9.63972	9.62237	9.56164	9.56151	9.63376	9.53274	9.38393	9.26472	9.28711	9.31557	9.32442	9.37624	9.30492	9.49643	9.51593	9.53103	9.39556	9.56355	9.58214	9.44409	9.46956	9.45132	9.40795	9.40702	9.55554	9.62527	9.53159	9.32939	9.31342	9.29353	9.44864	9.46959
A0A0B4J1V2		IGHV2-26	8.2971	8.28651	8.26062	8.2391	8.31412	8.17523	7.91062	8.17341	8.10843	8.04093	8.22899	8.2172	8.12272	8.05871	8.28694	8.30845	8.39076	8.29089	8.39526	8.29172	8.33466	8.01432	8.03858	7.93095	7.93273	7.91481	7.64289	7.69359	7.84795	7.88144	7.82684	7.97542	8.06654	7.85725	7.9162	8.21587	7.84208	7.97536	7.92466	8.21659	8.06833	8.33638	8.15226	7.94031	8.0965	8.21661	7.93564
A0A0B4J1V5		IGHV1-69	7.92403	8.14347	8.18738	8.05111	8.22539	8.24386	7.97995	8.26689	NaN	8.56005	8.51627	8.18766	8.24823	8.40519	7.88933	7.3712	8.60136	8.40068	8.50134	8.57928	8.48971	9.11413	7.8917	8.9022	8.95593	8.40089	8.95747	8.7116	7.75974	NaN	NaN	7.75337	7.8339	7.58753	7.72898	8.42872	8.85835	8.77176	8.64927	8.75172	8.71316	8.14424	8.40772	8.58742	8.53393	8.35831	8.48539
A0A0G2JN55;A0A0B4J1V6		IGHV3-73	6.96537	7.80758	7.43086	7.63285	7.89184	7.68546	7.68314	NaN	NaN	NaN	NaN	NaN	NaN	7.04532	NaN	NaN	NaN	7.13456	7.18161	NaN	NaN	7.90535	7.99419	7.70193	7.71246	7.95713	8.10243	7.65865	7.59332	7.5646	7.87534	NaN	8.15052	8.29594	7.85656	7.57447	NaN	NaN	7.61996	7.55444	7.24894	7.53277	NaN	NaN	NaN	NaN	NaN
A0A0B4J1X5		IGHV3-74	9.35392	9.40387	9.37196	9.42754	9.36522	9.38271	9.26358	9.23649	9.25264	9.22809	9.2608	9.21756	9.15613	9.18585	9.14209	9.20227	9.19112	9.11402	9.19341	9.1883	9.08495	9.00363	8.99916	8.78905	8.87312	8.91341	8.94477	8.98474	9.08535	9.14213	9.1463	9.11397	9.17893	9.21738	9.09405	9.22831	9.3222	9.22438	9.13474	9.14349	9.28398	9.17816	8.9027	8.94754	9.03398	8.99245	9.09691
A0A0B4J1Y8		IGLV9-49	8.28654	8.40623	8.38129	8.38471	8.38612	8.49119	8.69154	7.2445	NaN	NaN	6.80705	NaN	NaN	6.90196	7.94411	8.27912	7.97121	8.01298	8.33252	8.35001	8.1788	8.38495	8.46363	8.35035	8.3205	8.86628	8.94744	8.77404	8.72448	8.64857	8.64389	8.68771	8.8861	8.96327	8.6669	7.85833	8.06006	7.82548	7.59496	8.0625	8.06688	7.97106	7.58754	7.58564	7.62792	7.68542	7.63754
A0A0B4J1Z4		IGKV1-17	8.53713	8.63988	8.63111	8.52958	8.66915	8.62837	8.67908	8.43334	8.52485	8.48855	8.42069	8.43509	8.51968	8.45646	8.83308	8.62283	8.66448	8.80987	8.75664	8.71715	8.73429	8.49825	8.36893	8.44365	8.50526	8.48975	8.43216	8.44233	8.61707	8.68412	8.86011	8.65218	8.73344	8.78934	8.65254	8.5633	8.58317	8.50045	8.53179	8.59039	8.47564	8.56956	8.50649	8.4711	8.3177	8.48552	8.58066
P61626;F8VV32;A0A0B4J259	Lysozyme C;Lysozyme	LYZ	7.87396	7.91943	7.83831	7.99491	7.98912	7.93616	8.24435	7.66794	7.98555	7.8392	7.93041	7.9086	7.98911	7.80662	7.81546	7.69227	7.73444	7.78829	7.81277	7.85478	7.72765	7.62468	7.71007	7.87515	7.7062	7.71899	7.7412	7.70869	8.00765	8.14863	7.97027	7.95915	7.95092	8.0738	7.94143	7.86961	8.00117	7.97689	7.67167	7.88733	8.03026	7.83184	7.72305	7.86121	7.67081	7.77888	7.81979
P62841;K7EM56;A0A0B4J2B4;S4R417;K7ELC2	40S ribosomal protein S15	RPS15	NaN	NaN	NaN	NaN	NaN	NaN	NaN	NaN	NaN	NaN	NaN	NaN	NaN	NaN	NaN	NaN	NaN	NaN	NaN	NaN	NaN	NaN	NaN	NaN	NaN	NaN	NaN	NaN	NaN	NaN	NaN	NaN	NaN	NaN	NaN	NaN	NaN	NaN	NaN	NaN	NaN	NaN	NaN	NaN	NaN	NaN	NaN
A0A0B4J2D9		IGKV1D-13	NaN	NaN	NaN	6.51422	NaN	7.25547	NaN	NaN	NaN	NaN	NaN	NaN	NaN	NaN	NaN	NaN	NaN	NaN	NaN	NaN	NaN	NaN	NaN	NaN	NaN	NaN	NaN	NaN	7.8645	7.79827	7.81649	7.89578	7.69945	7.73949	7.66251	NaN	NaN	NaN	NaN	NaN	NaN	NaN	NaN	NaN	NaN	NaN	NaN
A0A0B4J2H3		IGHV2-70	7.31129	7.01511	NaN	NaN	7.54079	7.29881	8.26802	NaN	NaN	NaN	NaN	NaN	NaN	NaN	7.7395	NaN	NaN	NaN	8.24277	NaN	NaN	NaN	NaN	7.5804	NaN	8.20712	8.29257	7.55951	NaN	7.42715	7.3829	6.56384	NaN	7.34635	7.11909	7.58897	7.52529	7.34795	NaN	NaN	NaN	NaN	NaN	NaN	NaN	NaN	NaN
Q9NQ79;A0A0C4DFP6;Q9NQ79-3;Q9NQ79-2;Q5T4F6	Cartilage acidic protein 1	CRTAC1	6.79897	7.34823	7.61887	8.06618	7.0553	7.49006	7.29176	7.3449	7.57039	7.42698	7.5532	NaN	7.54969	7.49805	7.32991	7.57338	7.38065	7.43897	7.40152	7.50696	NaN	7.38167	7.43987	7.2745	7.39709	7.34606	7.65563	7.31829	7.38545	7.74188	7.64664	7.40651	7.50221	7.51598	7.62207	7.89052	7.98543	7.67329	7.58379	7.7034	7.56196	7.79766	7.4977	7.15719	7.35203	7.11241	7.64842
P04179;A0A0C4DFU2;P04179-4;F5H3C5;A0A0C4DG56;A0A0C4DFU1;F5H4R2;F5GYZ5;P04179-3;P04179-2;G8JLJ2	Superoxide dismutase [Mn], mitochondrial;Superoxide dismutase	SOD2	7.03048	NaN	7.20731	7.27295	7.27423	NaN	NaN	NaN	NaN	NaN	7.12581	NaN	NaN	NaN	NaN	7.36534	NaN	7.21936	NaN	NaN	7.20071	NaN	NaN	NaN	NaN	NaN	NaN	NaN	NaN	NaN	NaN	NaN	NaN	NaN	NaN	NaN	NaN	NaN	7.15869	7.27063	NaN	NaN	NaN	NaN	NaN	7.05461	NaN
Q01105;Q01105-2;A0A0C4DFV9;Q01105-3;Q01105-4	Protein SET	SET	NaN	NaN	NaN	NaN	NaN	NaN	NaN	NaN	NaN	NaN	NaN	NaN	NaN	NaN	NaN	NaN	7.06483	NaN	NaN	NaN	NaN	NaN	NaN	NaN	NaN	NaN	NaN	NaN	NaN	NaN	NaN	NaN	NaN	NaN	NaN	NaN	NaN	NaN	NaN	NaN	NaN	NaN	NaN	NaN	NaN	NaN	NaN
P02753;Q5VY30;A0A0C4DGV7	Retinol-binding protein 4;Plasma retinol-binding protein(1-182);Plasma retinol-binding protein(1-181);Plasma retinol-binding protein(1-179);Plasma retinol-binding protein(1-176)	RBP4	9.28381	9.14597	9.2693	9.17982	9.24521	9.23485	9.18043	9.41089	9.40136	9.37806	9.47556	9.38837	9.53341	9.51538	9.25664	9.30712	9.40279	9.36127	9.35634	9.37745	9.2434	9.47539	9.49352	9.44146	9.4077	9.43893	9.42926	9.44563	9.43251	9.45044	9.43289	9.31018	9.47267	9.40142	9.40185	9.3835	9.28895	9.31515	9.38272	9.36751	9.46637	9.42304	9.36229	9.37414	9.36746	9.36339	9.49752
P07359;A0A0C4DGZ8	Platelet glycoprotein Ib alpha chain;Glycocalicin	GP1BA	7.49086	NaN	7.33274	7.36877	7.29754	7.24905	7.31088	7.43063	7.60622	7.52455	7.67668	7.60424	7.57657	7.56686	7.10779	7.33361	7.28732	7.54284	7.30001	7.32013	7.17586	7.1147	7.16356	7.20284	7.38769	7.15433	7.23017	7.31233	7.10178	7.32208	7.4185	7.1889	7.43407	7.52719	7.11358	7.22451	7.49254	7.33927	7.37019	7.42427	7.34433	7.27034	7.37028	7.3333	7.15734	7.35058	7.48941
A0A0C4DH24		IGKV6-21	7.93093	7.90735	8.05624	7.99686	7.82723	8.01427	7.97742	7.93841	8.06296	8.04116	7.92951	7.83924	7.95409	7.89807	7.97909	7.94743	8.08084	8.1659	7.90279	7.96108	7.98312	7.95299	7.74248	7.92599	8.10061	7.8419	7.76733	7.74992	8.06502	8.15509	8.0975	8.14104	8.22379	8.16085	8.24311	7.61334	7.65742	7.59537	7.56918	7.61929	7.67312	7.90647	7.77417	NaN	7.92438	7.8604	7.84895
A0A0C4DH25		IGKV3D-20	9.23099	9.24887	9.38361	9.27549	9.22694	9.28875	9.063	8.80825	8.93173	8.87107	9.05722	8.99664	9.0118	9.0026	9.03118	9.13284	9.04525	9.0809	9.23132	9.25832	9.01936	8.97553	8.83074	9.05438	8.85306	8.90077	8.97212	9.00045	9.15529	9.1089	9.30605	9.18311	9.14058	9.13405	8.99896	8.83346	8.84807	8.90633	8.74531	8.90459	9.03731	9.08474	8.98743	9.07406	8.99216	9.01339	8.9546
A0A0C4DH30		IGHV3-16	NaN	NaN	NaN	NaN	NaN	7.85538	8.15918	NaN	NaN	NaN	NaN	NaN	NaN	NaN	NaN	7.54225	NaN	NaN	NaN	NaN	NaN	NaN	NaN	NaN	NaN	NaN	NaN	NaN	8.29603	8.38477	NaN	7.72391	NaN	NaN	8.25491	6.59743	NaN	NaN	6.49255	7.07788	NaN	6.69968	NaN	NaN	NaN	NaN	NaN
A0A0C4DH31		IGHV1-18	8.1375	8.01715	8.04413	8.10316	8.25879	8.19438	7.95273	7.84627	7.82339	7.63814	7.93181	7.79121	7.86103	7.78087	7.89621	8.01789	8.03173	7.8052	7.74102	7.93206	7.96109	7.74383	7.74545	7.83785	7.77806	7.74778	7.73791	7.6011	7.69847	7.99747	7.98633	7.79589	7.97454	8.01157	7.87534	7.89504	7.60184	7.75661	7.70566	7.73311	7.69592	7.86357	7.67585	7.6865	7.55312	7.68661	7.72394
A0A0C4DH33		IGHV1-24	7.09001	6.52252	NaN	7.30438	NaN	NaN	5.8911	7.443	NaN	NaN	NaN	NaN	7.61313	NaN	NaN	NaN	NaN	NaN	NaN	NaN	NaN	NaN	NaN	6.03286	NaN	NaN	NaN	NaN	6.63906	NaN	NaN	NaN	NaN	NaN	6.72394	NaN	NaN	NaN	NaN	NaN	NaN	NaN	NaN	NaN	NaN	NaN	NaN
A0A0C4DH34		IGHV4-28	8.23789	8.14548	8.40576	8.41399	8.37695	8.44776	8.29494	7.90314	8.22955	8.39204	7.89759	8.24911	7.98844	7.75651	8.1913	8.06897	8.23683	8.25809	8.38528	8.2368	8.2395	8.04181	7.77232	8.09226	7.78918	8.15908	8.08956	8.11275	8.11012	8.19216	8.14506	8.18642	8.26958	8.58824	8.08548	8.68549	8.81582	8.631	8.47374	8.76894	8.96558	8.70291	8.07455	7.82486	8.32258	8.33254	8.26004
A0A0C4DH35		IGHV3-35	7.68795	7.71129	7.61579	7.6398	7.66696	7.59985	7.92776	7.51767	7.5094	7.35311	7.42659	7.41273	7.55873	7.5092	7.66932	7.64004	7.76074	7.55513	7.74277	7.68959	7.64846	7.53133	7.55086	7.45724	7.6285	7.72555	7.61024	7.53066	7.83884	7.91254	7.90947	7.82613	7.91716	7.95629	7.79861	7.72508	7.72363	7.82347	7.71375	7.67337	7.71193	7.67462	7.30969	7.36112	7.31656	7.46006	7.36235
A0A0C4DH36		IGHV3-38	8.47498	8.45307	8.47645	8.4463	8.41447	8.40598	8.3111	7.92091	7.93877	7.87662	7.85581	7.73661	7.90447	7.88034	8.0473	8.0549	8.07416	8.05767	8.17412	7.99662	8.08695	7.66186	7.75648	7.70171	7.78162	7.71871	7.70699	7.63341	7.8089	7.91773	7.92223	7.72032	7.87116	8.00092	7.83069	8.19582	8.09524	8.10056	7.97424	8.12569	8.19543	8.23823	8.0269	7.84622	7.95644	7.94383	7.97368
A0A0C4DH38;A0A0G2JP91		IGHV5-51	8.55498	8.69127	8.47438	8.55068	8.66982	8.68645	8.38477	8.51556	8.68292	8.58518	8.48539	8.44301	8.58466	8.62141	8.44089	8.50887	8.41785	8.39766	8.50747	8.16903	8.31684	8.35157	8.46025	8.37356	8.34969	8.30729	8.31367	8.45422	8.31284	8.33544	8.35489	8.17132	8.27244	8.21956	8.38029	8.20596	8.30787	8.42945	8.35171	8.28342	8.3131	8.21758	8.17975	8.25359	8.35028	8.30959	8.29246
A0A0C4DH43;P04438	Ig heavy chain V-II region SESS		NaN	NaN	NaN	7.38378	NaN	NaN	NaN	8.0001	8.02093	8.07777	8.03592	8.1177	8.05885	8.20471	8.22041	8.20626	8.32958	8.31467	8.3133	8.39697	8.19275	8.33929	8.42248	8.38144	8.42076	8.35167	8.75059	8.61503	NaN	NaN	NaN	NaN	NaN	NaN	NaN	8.19378	8.13777	7.96592	8.03675	8.23802	8.04708	8.09937	7.88711	7.98187	7.88666	8.05342	7.82156
Q9NZN3;A0A0C4DH83	EH domain-containing protein 3	EHD3	NaN	NaN	5.75936	NaN	NaN	NaN	NaN	NaN	NaN	NaN	NaN	NaN	NaN	NaN	NaN	NaN	NaN	6.2014	NaN	NaN	NaN	NaN	NaN	NaN	NaN	NaN	NaN	NaN	NaN	NaN	NaN	NaN	NaN	NaN	NaN	NaN	NaN	NaN	NaN	NaN	NaN	NaN	NaN	NaN	NaN	6.33682	NaN
O00571;A0A0D9SFB3;A0A0D9SG12;A0A0D9SF53;O00571-2	ATP-dependent RNA helicase DDX3X	DDX3X	NaN	7.95425	7.90078	NaN	7.77355	7.8019	7.89721	NaN	NaN	7.88797	7.9704	7.77052	NaN	7.76478	7.90774	7.8092	NaN	7.81535	NaN	NaN	NaN	NaN	7.92957	NaN	NaN	7.78278	NaN	NaN	NaN	7.98997	7.98791	7.91299	7.90705	7.75759	NaN	NaN	NaN	7.88598	7.90854	7.71075	7.69623	NaN	NaN	8.00095	NaN	7.88772	NaN
A0A0D9SG88;Q5TFM2		CFH	NaN	NaN	NaN	NaN	NaN	NaN	NaN	NaN	NaN	NaN	NaN	NaN	NaN	NaN	NaN	NaN	NaN	NaN	NaN	NaN	NaN	NaN	NaN	NaN	NaN	NaN	NaN	NaN	NaN	NaN	NaN	NaN	NaN	NaN	NaN	NaN	NaN	NaN	NaN	NaN	NaN	NaN	NaN	NaN	NaN	NaN	NaN
A0A0G2JIW1;P0DMV8-2;P0DMV9;P0DMV8;V9GZ37	Heat shock 70 kDa protein 1A;Heat shock 70 kDa protein 1B	HSPA1A;HSPA1B	NaN	NaN	NaN	NaN	6.83366	NaN	6.41034	NaN	NaN	NaN	NaN	NaN	NaN	NaN	NaN	NaN	NaN	NaN	NaN	7.87931	NaN	NaN	6.98053	NaN	NaN	NaN	NaN	7.45571	NaN	NaN	NaN	NaN	NaN	NaN	7.49905	NaN	NaN	NaN	NaN	NaN	NaN	NaN	NaN	NaN	5.59007	NaN	NaN
P01877;A0A0G2JMB2	Ig alpha-2 chain C region	IGHA2	9.48497	9.65864	9.50997	9.56407	9.56451	9.53898	9.4392	8.79157	8.76629	8.60985	8.75292	8.73146	8.82605	8.89258	9.37374	9.44599	9.42806	9.2077	9.34002	9.20269	9.15377	9.26589	9.20126	9.24041	9.24338	9.25645	9.23605	9.17221	9.28474	9.35209	9.35205	9.23296	9.20481	9.1899	9.28025	9.22613	9.22891	9.25803	9.22918	9.15363	9.18698	9.29569	9.16502	9.22691	9.14877	9.14969	9.18228
Q8N6C8;A0A0G2JMY9;Q8N6C8-3;A0A0G2JLV5;A0A0G2JMJ0;A0A0G2JM99;Q8N6C8-2	Leukocyte immunoglobulin-like receptor subfamily A member 3	LILRA3	6.43117	6.47175	NaN	6.3424	NaN	NaN	6.36249	NaN	NaN	NaN	NaN	NaN	NaN	NaN	NaN	NaN	NaN	NaN	NaN	NaN	NaN	6.34141	6.38837	NaN	NaN	NaN	NaN	6.07857	NaN	NaN	NaN	6.36816	NaN	6.32422	NaN	6.41542	6.48005	NaN	6.31865	6.49174	6.15521	NaN	NaN	NaN	NaN	NaN	NaN
P01859;A0A0G2JN06	Ig gamma-2 chain C region	IGHG2	10.4402	10.3733	10.3932	10.3318	10.3263	10.3863	10.294	10.2918	10.2623	10.3118	10.3077	10.1967	10.2453	10.3341	10.2812	10.4102	10.4156	10.2516	10.295	10.2413	10.3167	9.82092	9.89065	9.8511	9.84173	9.79344	9.81911	9.95877	10.2373	10.3112	10.2908	10.159	10.1631	10.2798	10.2316	10.3856	10.4458	10.4352	10.425	10.3952	10.3551	10.4082	10.4573	10.3209	10.4578	10.4142	10.443
A0A0G2JPD4;P01861	Ig gamma-4 chain C region	IGHG4	9.42147	9.36701	9.28127	9.4043	9.29276	9.28974	9.2391	8.25743	8.28646	8.14752	8.18324	8.09937	8.13379	8.14297	8.74049	8.80162	8.78231	8.7393	8.69474	8.707	8.68783	9.3132	9.22938	9.21249	9.29434	9.30111	9.28971	9.22172	9.27769	9.36495	9.40129	9.31845	9.36561	9.42408	9.32449	9.39006	9.28767	9.24694	9.24706	9.33201	9.26415	9.36429	9.38824	9.38233	9.35191	9.32953	9.45843
A0A0G2JPR0			7.70274	7.54991	NaN	NaN	8.12833	7.28143	NaN	NaN	NaN	8.17843	NaN	NaN	NaN	NaN	NaN	6.99095	8.61287	8.66315	8.55789	NaN	NaN	7.43864	8.11798	7.23208	8.30172	NaN	9.12558	NaN	NaN	NaN	NaN	NaN	NaN	NaN	NaN	NaN	NaN	NaN	NaN	8.0958	NaN	NaN	NaN	NaN	NaN	NaN	8.80376
A0A0G2JRQ6			8.36241	8.37743	8.48834	8.45229	8.58524	8.43415	8.3716	8.24949	8.14204	8.1206	8.0187	8.36352	8.35158	8.35249	8.28575	8.37617	8.53258	8.17641	8.30786	8.33302	8.33385	8.51174	8.50803	8.42923	8.36894	8.41297	8.37379	8.3542	8.19592	7.96924	7.99169	7.82205	8.42852	8.22608	8.14729	8.29252	8.22438	8.21783	8.21885	8.8056	NaN	8.5063	8.75635	8.45454	8.25319	8.32459	8.35185
A0A0G2JSC0;A0A0G2JS06;A0A087WSX0		IGLV5-45	8.11933	7.97894	7.77164	7.90505	7.78241	7.94	8.26895	7.73199	8.1695	7.94782	7.71373	7.91737	7.86904	7.81577	8.19018	8.14095	7.85029	8.49606	8.2881	8.46602	8.11301	7.56286	7.85794	7.522	7.92661	7.89774	7.72014	7.85456	7.82167	7.69195	7.95655	7.84866	7.97622	7.85426	8.07601	7.70472	7.97604	7.62033	7.69303	7.88302	7.899	7.75664	7.43465	7.45693	7.99135	7.77984	7.33278
P62753;A2A3R5	40S ribosomal protein S6	RPS6	NaN	NaN	NaN	NaN	NaN	NaN	NaN	NaN	NaN	NaN	NaN	NaN	NaN	NaN	NaN	NaN	NaN	NaN	NaN	NaN	NaN	NaN	NaN	NaN	NaN	NaN	NaN	NaN	NaN	NaN	NaN	NaN	NaN	NaN	NaN	NaN	NaN	NaN	NaN	NaN	NaN	NaN	NaN	NaN	NaN	NaN	NaN
Q10588;A6NC48;Q10588-2	ADP-ribosyl cyclase/cyclic ADP-ribose hydrolase 2	BST1	NaN	NaN	7.84835	NaN	NaN	7.80844	NaN	NaN	NaN	NaN	8.56959	NaN	NaN	NaN	NaN	6.59721	NaN	NaN	NaN	NaN	NaN	7.06234	NaN	7.28876	NaN	6.9936	NaN	NaN	NaN	NaN	NaN	NaN	NaN	NaN	7.88793	6.73645	7.05223	8.06119	NaN	6.88546	7.71438	NaN	NaN	NaN	NaN	NaN	NaN
P30046;A6NHG4;J3KQ18;B5MC82;P30046-2	D-dopachrome decarboxylase;D-dopachrome decarboxylase-like protein	DDT;DDTL	NaN	NaN	NaN	NaN	NaN	NaN	NaN	NaN	NaN	NaN	NaN	NaN	NaN	NaN	NaN	NaN	NaN	NaN	NaN	NaN	NaN	NaN	NaN	NaN	NaN	NaN	NaN	NaN	NaN	NaN	NaN	NaN	NaN	NaN	NaN	NaN	NaN	NaN	NaN	NaN	NaN	NaN	NaN	NaN	NaN	NaN	NaN
Q9H4A4;C9JMZ3;A6NKB8	Aminopeptidase B	RNPEP	NaN	NaN	NaN	NaN	NaN	NaN	NaN	NaN	NaN	NaN	NaN	NaN	NaN	NaN	NaN	NaN	NaN	NaN	NaN	7.05713	NaN	NaN	NaN	NaN	NaN	NaN	NaN	NaN	NaN	NaN	NaN	NaN	NaN	NaN	NaN	NaN	NaN	NaN	NaN	NaN	NaN	NaN	NaN	NaN	NaN	NaN	NaN
P26599;A6NLN1;P26599-2;P26599-3;A0A0D9SF20;A0A087WU68;K7EKJ7;K7EK45	Polypyrimidine tract-binding protein 1	PTBP1	NaN	NaN	NaN	NaN	NaN	NaN	NaN	NaN	NaN	NaN	NaN	NaN	NaN	NaN	NaN	NaN	NaN	NaN	NaN	7.89139	NaN	NaN	NaN	NaN	NaN	NaN	NaN	NaN	NaN	NaN	NaN	NaN	NaN	NaN	6.84863	NaN	NaN	NaN	NaN	NaN	NaN	NaN	NaN	NaN	NaN	NaN	NaN
P07355;H0YKL9;H0YKZ7;H0YLV6;H0YMT9;H0YKX9;H0YMW4;H0YMM1;H0YNP5;H0YKS4;H0YMD0;H0YMU9;H0YM50;H0YN42;A6NMY6;P07355-2	Annexin A2;Annexin;Putative annexin A2-like protein	ANXA2;ANXA2P2	NaN	NaN	NaN	NaN	NaN	NaN	NaN	NaN	NaN	NaN	NaN	NaN	NaN	NaN	NaN	NaN	NaN	NaN	NaN	NaN	NaN	NaN	NaN	NaN	NaN	NaN	NaN	NaN	NaN	NaN	NaN	NaN	NaN	NaN	NaN	NaN	NaN	NaN	NaN	NaN	NaN	NaN	NaN	NaN	NaN	NaN	NaN
P17936;H0Y5K2;B3KWK7;A6XND1;A6XND0;P17936-2;C9JMX4;H0Y485	Insulin-like growth factor-binding protein 3	IGFBP3	7.8122	7.89829	8.11868	7.98633	7.91676	8.02036	8.1778	7.99523	8.02602	7.77102	8.07016	7.51726	8.06083	8.01986	7.97213	7.869	7.86739	7.84454	8.07922	7.81105	7.9283	7.85524	8.04407	8.04417	7.95439	7.89886	7.89864	7.7494	8.02229	8.10374	8.18057	8.02029	8.01948	8.13566	7.72775	7.91756	7.96547	8.00574	7.77393	7.80837	7.92847	7.91165	7.79936	7.90972	7.96896	7.88389	7.68088
P55145;A8K878	Mesencephalic astrocyte-derived neurotrophic factor	MANF	NaN	NaN	NaN	NaN	NaN	NaN	NaN	NaN	NaN	NaN	NaN	NaN	NaN	NaN	NaN	NaN	NaN	NaN	NaN	NaN	NaN	NaN	NaN	NaN	NaN	NaN	NaN	NaN	NaN	NaN	NaN	NaN	NaN	NaN	NaN	NaN	NaN	NaN	NaN	NaN	NaN	NaN	NaN	NaN	NaN	NaN	NaN
P43243;A8MXP9;D6REM6;D6RB45;D6R9F3;D6RBS2;D6RCM3;D6REK4;D6R8Z5;D6R991;B3KM87;P43243-2	Matrin-3	MATR3	NaN	NaN	NaN	NaN	NaN	NaN	NaN	NaN	NaN	NaN	NaN	NaN	NaN	NaN	NaN	NaN	NaN	NaN	NaN	NaN	NaN	NaN	NaN	NaN	NaN	NaN	NaN	NaN	NaN	NaN	NaN	NaN	NaN	NaN	NaN	NaN	NaN	NaN	NaN	NaN	NaN	NaN	NaN	NaN	NaN	NaN	NaN
P02144;B0QYF8;Q8WVH6;F2Z2F1;B0QYF7	Myoglobin	MB	NaN	NaN	NaN	NaN	7.5177	NaN	NaN	NaN	NaN	NaN	NaN	NaN	NaN	NaN	7.08654	NaN	7.2443	6.91487	7.33909	7.45574	7.26734	NaN	NaN	NaN	NaN	NaN	NaN	NaN	NaN	NaN	7.53193	NaN	NaN	NaN	7.49675	NaN	NaN	NaN	NaN	NaN	NaN	NaN	NaN	7.03423	NaN	7.05465	NaN
P02656;B0YIW2	Apolipoprotein C-III	APOC3	10.1307	10.0647	10.1267	10.227	10.0462	10.0765	9.92509	10.2267	10.1094	10.163	10.2429	10.0447	10.1721	10.0522	10.229	10.1895	10.2631	10.2856	10.1912	10.3008	10.1611	10.2008	10.1663	10.2654	10.125	10.102	10.1781	10.0775	10.1432	10.0531	10.0626	9.91896	10.0784	10.0061	10.0749	9.90806	9.66019	9.79501	9.86874	9.87565	9.63157	9.83851	10.3984	10.2584	10.3048	10.3529	10.1869
P08670;B0YJC4	Vimentin	VIM	NaN	NaN	NaN	NaN	NaN	NaN	NaN	NaN	NaN	NaN	NaN	NaN	NaN	NaN	NaN	NaN	NaN	NaN	NaN	NaN	NaN	NaN	NaN	NaN	NaN	NaN	NaN	NaN	6.34345	NaN	NaN	NaN	NaN	NaN	NaN	NaN	NaN	NaN	NaN	NaN	NaN	NaN	NaN	NaN	NaN	NaN	NaN
P23142-4;B1AHL2	Fibulin-1	FBLN1	6.95375	NaN	NaN	7.76427	8.15951	NaN	7.69114	7.92869	7.96789	8.00065	8.18856	7.61006	8.08465	8.01216	7.88959	7.87336	NaN	7.17088	7.6871	7.74009	8.02173	7.82174	7.79625	8.00393	7.70157	NaN	7.61868	7.7144	NaN	NaN	7.93695	NaN	8.20927	8.0571	7.85214	8.36838	7.9574	8.05162	7.84323	7.97419	7.96507	7.96642	7.89863	7.64988	7.94951	7.96005	7.90057
B1AJZ9;Q5JYW6;H0YE38;B1AJZ9-4	Forkhead-associated domain-containing protein 1	FHAD1	6.94384	NaN	NaN	NaN	NaN	NaN	NaN	NaN	NaN	NaN	NaN	NaN	NaN	NaN	6.96974	7.05077	6.71256	7.12359	6.62927	7.00199	6.66092	NaN	NaN	NaN	6.44889	NaN	NaN	NaN	7.39512	NaN	6.9227	6.80593	NaN	6.87846	7.31737	NaN	NaN	7.18515	6.64125	NaN	NaN	NaN	NaN	NaN	NaN	NaN	NaN
B1AKG0;Q03591	Complement factor H-related protein 1	CFHR1	8.69446	8.7157	8.80533	8.79104	8.6818	8.84735	8.71372	8.88337	9.04747	9.05911	8.90778	8.98165	8.9594	8.95568	8.82493	8.62282	8.96036	8.77405	8.75486	9.02277	9.03593	8.77712	8.70868	8.75869	8.90725	8.91248	8.87969	8.82873	8.91729	9.05185	8.79517	9.07843	9.01254	9.1191	8.99579	9.00391	8.98813	9.06978	8.88054	9.09948	8.85421	9.0034	8.97797	9.04007	8.90009	8.80928	9.04924
F6QW41;B4DLN1;P52815	39S ribosomal protein L12, mitochondrial	MRPL12	NaN	NaN	NaN	NaN	NaN	NaN	NaN	NaN	NaN	NaN	NaN	NaN	NaN	NaN	NaN	NaN	NaN	NaN	NaN	7.59822	NaN	NaN	NaN	NaN	NaN	NaN	NaN	NaN	NaN	NaN	NaN	NaN	NaN	NaN	NaN	NaN	NaN	NaN	NaN	NaN	NaN	NaN	NaN	NaN	NaN	NaN	NaN
P00736;B4DPQ0;F5H2D0	Complement C1r subcomponent;Complement C1r subcomponent heavy chain;Complement C1r subcomponent light chain	C1R	9.33642	9.26588	9.36468	9.3598	9.29215	9.31617	9.23092	9.45388	9.4282	9.40323	9.42241	9.4856	9.41903	9.46324	9.42916	9.35708	9.44569	9.38752	9.41108	9.42553	9.36465	9.27338	9.26646	9.2776	9.30977	9.24622	9.26778	9.20283	9.39906	9.45818	9.32773	9.40923	9.34889	9.44591	9.35622	9.42284	9.35373	9.39647	9.27343	9.46991	9.53336	9.43106	9.46403	9.39391	9.43084	9.41049	9.40665
P0CG47;P62979;P62987;J3QS39;J3QTR3;F5H6Q2;F5GYU3;F5H2Z3;F5H265;B4DV12;F5H388;F5H747;F5GXK7;J3QKN0;Q5PY61;Q96C32;P0CG48;M0R1V7;M0R1M6;M0R2S1;J3QLP7;J3QRK5	Polyubiquitin-B;Ubiquitin;Ubiquitin-40S ribosomal protein S27a;Ubiquitin;40S ribosomal protein S27a;Ubiquitin-60S ribosomal protein L40;Ubiquitin;60S ribosomal protein L40;Polyubiquitin-C;Ubiquitin	UBB;RPS27A;UBA52;UBC;UBBP4	7.92901	7.97149	7.97935	7.95047	8.11937	7.97548	7.61196	7.77568	7.73019	7.77653	7.72856	7.86319	7.68104	7.77135	NaN	7.72144	7.66913	NaN	7.475	7.65021	7.50486	7.83933	7.82732	7.63394	7.63204	7.76629	NaN	7.7115	7.33463	7.7845	7.9586	7.71789	7.70622	7.48649	NaN	7.12143	7.74952	7.53665	7.06126	7.91839	7.99081	NaN	7.67911	7.59684	7.4569	7.67233	7.67258
P61158;B4DXW1;Q9P1U1;Q9P1U1-2	Actin-related protein 3;Actin-related protein 3B	ACTR3;ACTR3B	NaN	NaN	6.7995	NaN	NaN	NaN	NaN	NaN	NaN	NaN	6.60301	NaN	NaN	NaN	NaN	NaN	NaN	7.20734	NaN	NaN	NaN	NaN	NaN	NaN	NaN	NaN	6.72512	NaN	NaN	6.9127	NaN	NaN	6.96575	NaN	NaN	NaN	NaN	NaN	NaN	NaN	NaN	NaN	NaN	NaN	6.76785	6.89372	6.74883
B4E1Z4;E7ETN3;P00751	Complement factor B;Complement factor B Ba fragment;Complement factor B Bb fragment	CFB	10.4041	10.3973	10.4153	10.4337	10.3957	10.4552	10.4193	10.4699	10.4323	10.4229	10.4336	10.4445	10.409	10.3715	10.4854	10.4861	10.5002	10.4208	10.4697	10.4308	10.419	10.4427	10.4056	10.4404	10.4089	10.3753	10.3858	10.3821	10.489	10.4058	10.4844	10.5427	10.4099	10.4541	10.478	10.41	10.4292	10.4298	10.3836	10.4259	10.3844	10.4251	10.4957	10.4497	10.4581	10.4496	10.4138
Q9ULV4;B4E3S0;Q9ULV4-2;Q9ULV4-3;H0YHL7	Coronin-1C;Coronin	CORO1C	NaN	NaN	6.90794	6.65175	NaN	NaN	NaN	NaN	NaN	NaN	6.36909	NaN	NaN	NaN	NaN	NaN	NaN	7.26835	NaN	NaN	NaN	NaN	NaN	NaN	6.71172	NaN	NaN	NaN	NaN	NaN	NaN	NaN	NaN	NaN	NaN	NaN	NaN	NaN	NaN	NaN	NaN	NaN	NaN	NaN	6.69921	6.66297	NaN
Q99613;B5ME19;Q99613-2	Eukaryotic translation initiation factor 3 subunit C;Eukaryotic translation initiation factor 3 subunit C-like protein	EIF3C;EIF3CL	NaN	NaN	NaN	NaN	NaN	NaN	NaN	NaN	NaN	NaN	NaN	NaN	NaN	NaN	NaN	NaN	NaN	NaN	NaN	NaN	NaN	NaN	NaN	NaN	NaN	NaN	NaN	NaN	NaN	NaN	NaN	NaN	NaN	NaN	NaN	NaN	NaN	NaN	NaN	NaN	NaN	NaN	NaN	NaN	NaN	NaN	NaN
P60660;P60660-2;F8W1R7;J3KND3;G8JLA2;G3V1V0;B7Z6Z4;F8VPF3;G3V1Y7;F8VZU9;F8W180	Myosin light polypeptide 6	MYL6	7.50983	NaN	7.68253	7.36778	7.1697	7.07601	7.41762	NaN	NaN	7.85051	7.89113	6.84874	6.96277	NaN	NaN	6.80938	7.7927	8.26828	NaN	NaN	7.7275	7.40185	6.5479	NaN	8.05817	6.52618	7.50359	6.59825	NaN	NaN	7.80317	7.60886	7.05361	NaN	NaN	NaN	NaN	NaN	7.97649	7.10792	NaN	NaN	NaN	7.42428	7.92457	7.92219	7.91678
P48643;B7ZAR1;E9PCA1;E7ENZ3;P48643-2	T-complex protein 1 subunit epsilon	CCT5	NaN	NaN	NaN	NaN	NaN	NaN	NaN	NaN	NaN	NaN	NaN	NaN	NaN	NaN	NaN	NaN	NaN	NaN	NaN	NaN	NaN	NaN	NaN	NaN	NaN	NaN	NaN	NaN	NaN	NaN	NaN	NaN	NaN	NaN	NaN	NaN	NaN	NaN	NaN	NaN	NaN	NaN	NaN	NaN	NaN	NaN	NaN
B7ZKJ8		ITIH4	10.3864	10.3592	10.3852	10.3976	10.4036	10.3774	10.3213	10.3938	10.4527	10.4414	10.4383	10.4348	10.4529	10.4237	10.4545	10.4646	10.4577	10.3673	10.4393	10.3623	10.3767	10.4746	10.4718	10.4692	10.4511	10.4321	10.4342	10.4768	10.3657	10.3983	10.4223	10.4013	10.3814	10.3986	10.3935	10.4169	10.4575	10.4455	10.4226	10.3967	10.3708	10.4464	10.3772	10.3626	10.3886	10.3313	10.4133
Q15233;C9IZL7;Q15233-2	Non-POU domain-containing octamer-binding protein	NONO	6.42576	NaN	NaN	NaN	NaN	NaN	6.12064	NaN	NaN	NaN	NaN	NaN	NaN	NaN	NaN	NaN	NaN	NaN	NaN	7.98954	NaN	NaN	NaN	NaN	NaN	NaN	NaN	NaN	NaN	6.5903	NaN	NaN	NaN	NaN	NaN	NaN	NaN	NaN	NaN	NaN	NaN	NaN	NaN	NaN	NaN	NaN	NaN
P0C0S5;Q71UI9;C9J0D1;Q71UI9-2;Q71UI9-4	Histone H2A.Z;Histone H2A.V;Histone H2A	H2AFZ;H2AFV	NaN	NaN	NaN	NaN	NaN	NaN	7.07467	NaN	NaN	NaN	NaN	NaN	NaN	NaN	NaN	NaN	NaN	NaN	NaN	8.8421	NaN	NaN	6.31148	NaN	NaN	NaN	NaN	7.46482	NaN	NaN	NaN	NaN	NaN	NaN	NaN	6.32734	NaN	NaN	NaN	NaN	NaN	NaN	NaN	NaN	NaN	NaN	NaN
P62937;F8WE65;C9J5S7	Peptidyl-prolyl cis-trans isomerase A;Peptidyl-prolyl cis-trans isomerase A, N-terminally processed;Peptidyl-prolyl cis-trans isomerase	PPIA	7.02296	6.80087	7.0625	7.13555	NaN	7.01526	7.23345	6.90228	NaN	7.02168	7.40546	6.52342	6.74113	NaN	7.72452	7.75755	6.68542	7.57342	NaN	7.30487	7.07963	7.19554	7.21911	6.18136	7.1898	6.53899	7.0049	7.18264	NaN	7.13997	6.99838	6.87889	NaN	NaN	NaN	NaN	7.41175	6.60925	7.43984	6.32313	NaN	7.07445	NaN	7.02078	7.16035	7.31996	7.26972
Q16576;Q16576-2;C9J7L0;E9PC52	Histone-binding protein RBBP7	RBBP7	NaN	NaN	NaN	NaN	NaN	NaN	NaN	NaN	NaN	NaN	NaN	NaN	NaN	NaN	NaN	NaN	NaN	NaN	NaN	NaN	NaN	NaN	NaN	NaN	NaN	NaN	NaN	NaN	NaN	NaN	NaN	NaN	NaN	NaN	NaN	NaN	NaN	NaN	NaN	NaN	NaN	NaN	NaN	NaN	NaN	NaN	NaN
P01591;C9JA05;D6RHJ6;D6RD17	Immunoglobulin J chain	IGJ;JCHAIN	9.51275	9.52969	9.54958	9.47256	9.43192	9.58191	9.50476	9.18767	9.28624	9.33196	9.30623	9.41148	9.32412	9.47207	9.62752	9.69116	9.65982	9.67206	9.57983	9.62993	9.44754	9.38091	9.32883	9.14857	9.21962	9.29949	9.32614	9.20827	9.42986	9.57339	9.73633	9.48108	9.57196	9.59057	9.49335	9.43139	9.45821	9.52721	9.56274	9.52361	9.59536	9.47339	9.15203	9.29721	9.09029	9.26268	9.12746
Q14766;C9JD84;E7EV71;Q14766-3;Q14766-2;Q14766-5;Q14766-4	Latent-transforming growth factor beta-binding protein 1	LTBP1	NaN	NaN	NaN	NaN	NaN	NaN	7.88076	NaN	NaN	NaN	7.17205	NaN	NaN	NaN	NaN	NaN	6.80151	7.558	NaN	NaN	NaN	NaN	NaN	NaN	7.35698	NaN	NaN	7.02879	7.95634	7.97851	6.69447	7.90216	NaN	NaN	7.89954	NaN	7.92305	7.60017	7.44682	NaN	NaN	NaN	NaN	NaN	7.18444	7.11691	7.17094
C9JF17;P05090	Apolipoprotein D	APOD	9.83213	9.77819	9.78518	9.77271	9.71888	9.73733	9.83501	9.53906	9.49089	9.5963	9.54477	9.50509	9.6054	9.52219	9.59458	9.62923	9.64747	9.63059	9.69952	9.73301	9.58318	9.69129	9.7543	9.69564	9.65869	9.6821	9.68854	9.56382	9.65625	9.75556	9.70245	9.69131	9.77434	9.70027	9.64368	9.62991	9.64769	9.70258	9.67292	9.69855	9.64734	9.71968	9.71918	9.75391	9.64314	9.77243	9.63851
P40925;C9JF79;P40925-3;B8ZZ51;B9A041;P40925-2	Malate dehydrogenase, cytoplasmic;Malate dehydrogenase	MDH1	NaN	NaN	NaN	NaN	NaN	NaN	NaN	NaN	NaN	NaN	NaN	NaN	NaN	NaN	NaN	NaN	NaN	NaN	NaN	NaN	NaN	NaN	NaN	NaN	NaN	NaN	NaN	NaN	NaN	NaN	NaN	NaN	NaN	NaN	NaN	NaN	NaN	NaN	NaN	NaN	NaN	NaN	NaN	NaN	NaN	NaN	NaN
P58546;C9JL85	Myotrophin	MTPN	NaN	NaN	NaN	NaN	NaN	NaN	NaN	NaN	NaN	NaN	NaN	NaN	NaN	NaN	NaN	NaN	NaN	NaN	NaN	NaN	NaN	NaN	NaN	NaN	NaN	NaN	NaN	NaN	NaN	NaN	NaN	NaN	NaN	NaN	NaN	NaN	NaN	NaN	NaN	NaN	NaN	NaN	NaN	NaN	NaN	NaN	NaN
P18065;C9JMY1;C9JW52;H7C1H0	Insulin-like growth factor-binding protein 2	IGFBP2	6.78974	7.20005	6.75824	7.40783	6.42076	7.41591	7.55119	6.29863	7.06911	7.26045	6.62543	NaN	NaN	NaN	NaN	7.07	NaN	7.02527	NaN	NaN	NaN	NaN	NaN	NaN	NaN	NaN	NaN	NaN	6.98266	7.5478	7.25069	7.19907	NaN	6.83553	6.97506	6.98897	7.04015	NaN	NaN	NaN	NaN	6.88815	NaN	6.4419	6.2136	6.90662	NaN
Q09028;E9PND5;C9JPP3;E9PNS6;Q09028-4;Q09028-3;Q09028-2	Histone-binding protein RBBP4	RBBP4	NaN	NaN	NaN	NaN	7.1352	NaN	7.13072	NaN	NaN	NaN	NaN	7.21203	NaN	NaN	NaN	NaN	NaN	NaN	NaN	NaN	NaN	7.10924	NaN	7.22357	NaN	NaN	NaN	NaN	NaN	NaN	NaN	NaN	NaN	NaN	NaN	NaN	NaN	NaN	NaN	NaN	NaN	NaN	NaN	NaN	NaN	NaN	NaN
P35232;C9JW96;C9JZ20;E7ESE2;E9PCW0	Prohibitin	PHB	NaN	NaN	NaN	NaN	NaN	NaN	NaN	NaN	NaN	NaN	NaN	NaN	NaN	NaN	NaN	NaN	NaN	NaN	NaN	NaN	NaN	NaN	NaN	NaN	NaN	NaN	NaN	NaN	NaN	NaN	NaN	NaN	NaN	NaN	NaN	NaN	NaN	NaN	NaN	NaN	NaN	NaN	NaN	NaN	NaN	NaN	NaN
Q15166;C9JZ99;F8WD41	Serum paraoxonase/lactonase 3	PON3	NaN	NaN	7.22945	NaN	NaN	NaN	NaN	NaN	NaN	NaN	NaN	NaN	NaN	NaN	NaN	NaN	NaN	NaN	NaN	NaN	NaN	NaN	NaN	NaN	NaN	NaN	NaN	NaN	NaN	7.37667	NaN	7.19496	NaN	NaN	NaN	NaN	NaN	NaN	NaN	NaN	NaN	NaN	NaN	NaN	NaN	NaN	NaN
P02533;CON__P02533	Keratin, type I cytoskeletal 14	KRT14	NaN	NaN	NaN	7.68622	7.11039	7.83976	7.57278	NaN	NaN	NaN	NaN	NaN	NaN	NaN	NaN	NaN	NaN	NaN	NaN	7.76204	NaN	NaN	NaN	6.47535	7.74349	NaN	6.94693	NaN	NaN	NaN	NaN	7.55586	NaN	NaN	NaN	NaN	NaN	NaN	NaN	NaN	NaN	7.59854	NaN	NaN	NaN	NaN	NaN
P02768;CON__P02768-1;A0A0C4DGB6;H0YA55;D6RHD5;P02768-2;C9JKR2;A0A087WWT3;P02768-3	Serum albumin	ALB	11.9928	12.0256	11.993	11.9849	11.9733	11.9778	12.0313	12.0236	12.0351	12.0042	12.0385	12.0974	12.07	12.0829	11.897	11.8928	11.8948	11.8675	11.906	11.9221	11.8834	11.9424	11.942	11.9167	11.8719	11.9372	11.9113	11.9331	11.9677	12.0586	12.0275	11.9346	12.0432	12.0197	12.01	11.996	12.0029	11.9808	12.0077	12.0104	11.9918	12.0149	11.9717	11.9926	11.9	11.9363	11.975
P08729;CON__Q3KNV1;CON__P08729	Keratin, type II cytoskeletal 7	KRT7	NaN	NaN	NaN	NaN	NaN	NaN	NaN	NaN	NaN	NaN	NaN	NaN	NaN	NaN	NaN	NaN	NaN	NaN	NaN	NaN	NaN	NaN	NaN	NaN	NaN	NaN	NaN	NaN	NaN	NaN	NaN	NaN	NaN	NaN	NaN	NaN	NaN	NaN	NaN	NaN	NaN	NaN	NaN	NaN	NaN	NaN	NaN
P08779;CON__P08779	Keratin, type I cytoskeletal 16	KRT16	NaN	NaN	NaN	NaN	7.56745	NaN	NaN	NaN	7.04391	NaN	NaN	NaN	6.95564	6.96533	NaN	NaN	NaN	NaN	NaN	NaN	NaN	NaN	NaN	7.39992	NaN	NaN	NaN	NaN	NaN	NaN	NaN	7.72792	NaN	NaN	NaN	NaN	NaN	NaN	7.00065	NaN	NaN	NaN	NaN	NaN	NaN	7.40595	NaN
P13645;CON__P13645	Keratin, type I cytoskeletal 10	KRT10	6.90789	6.46612	7.02574	7.42982	6.87635	6.75069	6.76565	6.8239	7.60794	7.39252	7.06608	7.34739	7.28575	6.7388	6.87686	7.10417	6.55593	7.11759	6.93204	6.68802	NaN	7.19983	6.73952	7.75605	6.89838	7.00732	8.60861	7.10297	7.17521	6.91186	7.18421	7.12496	6.92571	6.77903	7.54382	6.83652	6.7174	7.16823	7.22195	6.9025	7.10462	7.16967	7.3761	6.74492	6.92304	6.99672	7.0786
P13647;CON__P13647	Keratin, type II cytoskeletal 5	KRT5	NaN	NaN	NaN	NaN	7.02481	NaN	7.05196	NaN	NaN	6.97667	NaN	NaN	NaN	NaN	7.41979	NaN	7.52303	6.86854	NaN	6.69391	NaN	NaN	NaN	8.13375	7.16292	6.9217	NaN	NaN	NaN	NaN	6.89262	7.14339	6.93454	6.84948	6.70172	6.88349	NaN	NaN	7.74039	NaN	7.13599	6.52514	NaN	NaN	NaN	NaN	NaN
P19013;CON__P19013	Keratin, type II cytoskeletal 4	KRT4	NaN	NaN	NaN	NaN	NaN	NaN	NaN	NaN	NaN	NaN	NaN	NaN	NaN	NaN	NaN	NaN	NaN	NaN	NaN	NaN	NaN	NaN	NaN	NaN	NaN	NaN	NaN	NaN	NaN	NaN	NaN	NaN	NaN	NaN	NaN	NaN	NaN	NaN	NaN	NaN	NaN	NaN	NaN	NaN	NaN	NaN	NaN
P20930;CON__P20930	Filaggrin	FLG	NaN	NaN	NaN	NaN	NaN	6.89062	NaN	NaN	NaN	NaN	7.99808	NaN	NaN	NaN	NaN	7.64429	7.55204	NaN	NaN	NaN	NaN	NaN	NaN	8.06096	NaN	NaN	NaN	NaN	NaN	NaN	8.49474	8.31716	NaN	7.59439	NaN	7.46561	7.8202	NaN	NaN	NaN	7.71864	7.87664	NaN	NaN	NaN	8.35465	NaN
P35908;CON__P35908	Keratin, type II cytoskeletal 2 epidermal	KRT2	7.02444	7.43894	7.09774	7.17	7.83761	7.36923	7.58338	7.45284	7.30741	7.63772	NaN	6.98772	7.47782	7.79658	7.06446	7.13157	6.81861	6.32139	7.06967	7.45042	NaN	7.29079	7.31678	7.49845	7.22755	7.05637	7.3978	7.3781	7.11324	7.39317	7.40151	7.57614	NaN	NaN	7.27328	6.89221	7.30839	NaN	7.00225	6.87909	9.26748	7.18983	NaN	NaN	NaN	7.49914	7.20726
P48668;CON__P48668	Keratin, type II cytoskeletal 6C	KRT6C	NaN	NaN	NaN	NaN	7.22342	NaN	NaN	NaN	NaN	NaN	NaN	NaN	NaN	NaN	7.26902	7.01182	7.32999	7.32952	NaN	7.06176	6.97809	7.30434	NaN	8.65362	7.30177	7.37081	7.43239	NaN	7.20175	NaN	NaN	7.53044	NaN	NaN	NaN	NaN	NaN	NaN	7.35365	NaN	NaN	NaN	NaN	7.26928	NaN	NaN	NaN
Q04695;CON__Q04695;CON__Q9QWL7;K7EPJ9;F5GWP8	Keratin, type I cytoskeletal 17	KRT17	NaN	NaN	NaN	NaN	NaN	NaN	NaN	NaN	NaN	NaN	NaN	NaN	NaN	NaN	NaN	NaN	NaN	NaN	NaN	NaN	NaN	NaN	NaN	7.09913	NaN	NaN	NaN	NaN	NaN	NaN	NaN	NaN	NaN	NaN	NaN	NaN	NaN	NaN	NaN	NaN	NaN	NaN	NaN	NaN	NaN	NaN	NaN
P04746;P19961;P04745;CON__Q3MHH8;P19961-2;C9JWK7;C9J2Z5;Q5T084;H7BZQ8;Q5T085;P04746-2	Pancreatic alpha-amylase;Alpha-amylase 2B;Alpha-amylase 1;Alpha-amylase	AMY2A;AMY2B;AMY1A;AMY1B	NaN	NaN	NaN	NaN	NaN	NaN	NaN	NaN	NaN	NaN	NaN	NaN	NaN	NaN	NaN	NaN	NaN	NaN	NaN	NaN	NaN	NaN	NaN	NaN	NaN	NaN	NaN	NaN	NaN	NaN	NaN	NaN	NaN	NaN	NaN	NaN	NaN	NaN	NaN	NaN	7.14464	NaN	NaN	NaN	NaN	NaN	NaN
Q5D862;CON__Q5D862	Filaggrin-2	FLG2	NaN	NaN	NaN	NaN	NaN	NaN	NaN	NaN	NaN	NaN	NaN	NaN	NaN	NaN	NaN	NaN	NaN	NaN	NaN	NaN	NaN	NaN	NaN	NaN	NaN	NaN	NaN	NaN	NaN	NaN	NaN	NaN	NaN	NaN	NaN	NaN	NaN	NaN	NaN	NaN	NaN	NaN	NaN	NaN	NaN	NaN	NaN
Q86YZ3;CON__Q86YZ3	Hornerin	HRNR	6.96315	6.93347	6.89237	6.968	7.02518	6.57415	7.24792	NaN	6.93823	6.71215	6.92082	7.09614	7.00694	7.06107	6.6972	6.75032	6.8746	7.13113	6.39138	6.60798	6.3061	NaN	NaN	7.22708	6.4391	NaN	NaN	NaN	6.79868	6.86977	6.51812	6.79102	6.74428	6.87052	6.93869	7.33923	6.88743	6.79128	7.01359	6.61853	7.12865	6.96086	7.04958	6.79823	6.75823	6.79358	7.04688
P02746;D6R934;A0A0A0MSV6	Complement C1q subcomponent subunit B	C1QB	8.78365	9.06105	8.94078	8.98869	9.2315	9.2909	9.24627	9.40455	9.46831	9.25615	9.30835	9.43485	9.40782	9.4021	9.33482	9.25258	9.25484	9.19135	9.30874	9.36027	9.35367	9.09319	9.06899	9.16307	9.14416	9.33033	9.24436	9.15514	9.25131	9.3	9.33259	9.34601	9.36035	9.38541	9.24888	9.40067	9.2924	9.35222	9.22271	9.37645	9.35251	9.37055	9.42499	9.3791	9.40636	9.38108	9.41718
P10451;P10451-5;D6R9C5;P10451-3;P10451-4;P10451-2	Osteopontin	SPP1	NaN	NaN	NaN	NaN	NaN	NaN	NaN	NaN	NaN	NaN	NaN	NaN	NaN	NaN	NaN	NaN	NaN	NaN	NaN	NaN	NaN	NaN	NaN	NaN	NaN	NaN	NaN	NaN	NaN	NaN	NaN	NaN	NaN	NaN	NaN	NaN	NaN	NaN	NaN	NaN	NaN	NaN	NaN	NaN	NaN	NaN	NaN
P37840;D6RA31;E7EPV7;P37840-2;H6UYS7;P37840-3	Alpha-synuclein	SNCA	NaN	8.36672	NaN	NaN	7.79551	7.03185	8.43425	NaN	NaN	7.90158	NaN	NaN	7.83373	NaN	8.09534	8.1249	NaN	NaN	NaN	NaN	7.50876	8.04704	7.91765	7.76303	7.83226	8.10918	8.06759	7.8139	NaN	8.02812	7.94826	8.00617	7.95861	8.18974	7.95151	8.05419	7.98883	7.97076	NaN	NaN	NaN	8.0495	8.18409	NaN	NaN	NaN	8.00945
P32969;D6RAN4;H0Y9V9;H0Y9R4;E7ESE0	60S ribosomal protein L9	RPL9	NaN	NaN	NaN	NaN	NaN	NaN	NaN	NaN	NaN	NaN	NaN	NaN	NaN	NaN	NaN	NaN	NaN	NaN	NaN	NaN	NaN	NaN	NaN	NaN	NaN	NaN	NaN	NaN	NaN	NaN	NaN	NaN	NaN	NaN	NaN	NaN	NaN	NaN	NaN	NaN	NaN	NaN	NaN	NaN	NaN	NaN	NaN
Q04756;D6RAR4	Hepatocyte growth factor activator;Hepatocyte growth factor activator short chain;Hepatocyte growth factor activator long chain	HGFAC	8.0191	8.04516	7.99709	8.21632	8.05027	8.10473	8.0974	8.07002	8.0999	8.0664	8.10803	8.10234	8.09272	8.17335	8.01455	8.21764	8.24275	8.11788	8.18525	8.23448	8.09813	8.02488	7.99053	7.97597	7.92929	7.89845	7.92289	7.83481	8.10466	8.18591	8.15451	8.02277	8.22614	8.23275	8.16259	8.21501	8.24702	8.1476	8.11135	8.14142	8.21056	8.13397	8.17372	8.00886	8.07198	8.14366	8.06357
P61247;D6RB09;E9PFI5;D6RG13;D6RAT0;D6RGE0;D6RI02;D6RED7;D6RAS7;D6R9B6;H0Y8L7;H0Y9Y4	40S ribosomal protein S3a	RPS3A	NaN	NaN	NaN	NaN	NaN	NaN	NaN	NaN	NaN	NaN	NaN	NaN	NaN	NaN	NaN	NaN	NaN	NaN	NaN	NaN	NaN	NaN	NaN	NaN	NaN	NaN	NaN	NaN	NaN	NaN	NaN	7.055	NaN	7.47121	7.78622	NaN	NaN	NaN	NaN	NaN	NaN	NaN	NaN	NaN	6.92265	NaN	7.07055
O75367;D6RCF2;O75367-2;O75367-3	Core histone macro-H2A.1;Histone H2A	H2AFY	NaN	NaN	NaN	NaN	NaN	NaN	NaN	NaN	NaN	NaN	NaN	NaN	NaN	NaN	NaN	NaN	NaN	NaN	NaN	7.06172	NaN	NaN	NaN	NaN	NaN	NaN	NaN	NaN	NaN	NaN	NaN	NaN	NaN	NaN	NaN	NaN	NaN	NaN	NaN	NaN	NaN	NaN	NaN	NaN	NaN	NaN	NaN
D6RE86		CP	NaN	NaN	NaN	NaN	NaN	NaN	NaN	NaN	NaN	NaN	NaN	NaN	6.7329	NaN	NaN	6.65393	NaN	NaN	6.69291	NaN	NaN	NaN	6.79494	NaN	NaN	NaN	NaN	NaN	NaN	NaN	NaN	NaN	NaN	NaN	NaN	NaN	NaN	NaN	NaN	NaN	NaN	NaN	NaN	NaN	NaN	NaN	NaN
P49908;D6REX5	Selenoprotein P	SEPP1	8.57856	8.52865	8.57609	8.55704	8.65286	8.48811	8.36917	8.45165	8.6205	8.52021	8.4917	8.51443	8.59861	8.59403	8.36062	8.52916	8.45374	8.29549	8.35227	8.39244	8.25806	8.42202	8.5498	8.50435	8.40336	8.38162	8.39013	8.4527	8.36585	8.63621	8.63936	8.41231	8.46345	8.59624	8.51831	8.52888	8.60984	8.47684	8.51853	8.69074	8.46824	8.47456	8.593	8.58068	8.51979	8.39968	8.53396
D6RF35		GC	10.3971	10.3627	10.356	10.3492	10.4631	10.3579	10.4405	10.4419	10.4549	10.3855	10.4421	10.5084	10.5483	10.4463	10.3905	10.453	10.3959	10.343	10.4497	10.4167	10.4364	10.5351	10.5805	10.494	10.4669	10.559	10.5379	10.6	10.4179	10.4311	10.4994	10.429	10.4773	10.4874	10.3979	10.4184	10.4202	10.4243	10.4379	10.4303	10.3978	10.4933	10.3616	10.3666	10.3304	10.3109	10.4181
P22234;D6RF62;E9PBS1;P22234-2	Multifunctional protein ADE2;Phosphoribosylaminoimidazole-succinocarboxamide synthase;Phosphoribosylaminoimidazole carboxylase	PAICS	NaN	NaN	NaN	NaN	NaN	NaN	NaN	NaN	NaN	NaN	NaN	NaN	NaN	NaN	NaN	NaN	NaN	NaN	NaN	7.36229	NaN	NaN	NaN	NaN	NaN	NaN	NaN	NaN	NaN	NaN	NaN	NaN	NaN	NaN	NaN	NaN	NaN	NaN	NaN	NaN	NaN	NaN	NaN	NaN	NaN	NaN	NaN
Q6P179;D6RGW0;Q6P179-3	Endoplasmic reticulum aminopeptidase 2	ERAP2	NaN	NaN	NaN	NaN	NaN	NaN	NaN	NaN	NaN	NaN	NaN	NaN	NaN	NaN	NaN	NaN	NaN	NaN	NaN	NaN	NaN	NaN	NaN	NaN	NaN	NaN	NaN	NaN	NaN	NaN	NaN	NaN	NaN	NaN	NaN	NaN	NaN	NaN	NaN	NaN	NaN	NaN	NaN	NaN	NaN	NaN	NaN
P60228;E5RHS5;E5RGA2	Eukaryotic translation initiation factor 3 subunit E	EIF3E	NaN	NaN	NaN	NaN	NaN	NaN	NaN	NaN	NaN	NaN	NaN	NaN	NaN	NaN	NaN	NaN	NaN	NaN	NaN	NaN	NaN	NaN	NaN	NaN	NaN	NaN	NaN	NaN	NaN	NaN	NaN	NaN	NaN	NaN	7.51172	NaN	NaN	NaN	NaN	NaN	NaN	NaN	NaN	NaN	NaN	NaN	NaN
Q13283;E5RIF8;E5RH42;E5RIZ6;E5RJU8;Q13283-2	Ras GTPase-activating protein-binding protein 1	G3BP1	NaN	NaN	NaN	NaN	NaN	NaN	NaN	NaN	NaN	NaN	NaN	NaN	NaN	NaN	NaN	NaN	NaN	NaN	NaN	NaN	NaN	NaN	NaN	NaN	NaN	NaN	NaN	NaN	NaN	NaN	NaN	NaN	NaN	NaN	NaN	NaN	NaN	NaN	NaN	NaN	NaN	NaN	NaN	NaN	NaN	NaN	NaN
P62158;E7ETZ0;H0Y7A7;E7EMB3;M0QZ52;Q96HY3	Calmodulin	CALM1;CALM2;CALM3	7.81253	6.74849	7.41868	7.16676	7.18991	7.12211	7.02715	7.29649	NaN	7.16092	7.21347	6.9571	7.02362	NaN	NaN	NaN	7.15543	7.89173	6.599	6.98013	7.17114	6.95542	NaN	NaN	7.60031	NaN	7.28825	7.11518	NaN	7.18918	7.1032	7.07191	NaN	NaN	NaN	NaN	NaN	7.18184	7.47467	6.96737	NaN	6.67909	NaN	7.11827	7.17918	7.32885	7.19215
P04070;E7END6;P04070-2;H7BYX9	Vitamin K-dependent protein C;Vitamin K-dependent protein C light chain;Vitamin K-dependent protein C heavy chain;Activation peptide	PROC	7.84973	8.00751	7.93114	8.07496	7.98697	7.93098	8.07664	7.97211	7.94686	7.99411	7.91981	7.9298	8.06519	7.9616	8.0503	8.18525	8.11891	8.02476	8.22815	8.05678	8.0509	7.83762	7.93422	8.01834	7.92113	7.96834	8.02795	7.991	7.95386	8.10949	7.93839	7.97407	7.93601	7.90755	7.90149	7.96437	8.01487	7.93858	7.95103	8.04618	8.10174	8.01474	7.90386	7.86339	8.03655	7.87719	7.99284
E7ENL6;P12111-4;P12111;P12111-2;P12111-3;P12111-5	Collagen alpha-3(VI) chain	COL6A3	NaN	7.01907	NaN	NaN	6.64778	NaN	NaN	NaN	7.13389	7.06093	6.58191	7.04261	6.46889	NaN	6.45571	6.78053	NaN	6.40165	NaN	6.91644	6.48926	6.6538	7.02772	6.55505	6.98047	6.46973	NaN	7.11331	7.11224	6.68602	NaN	7.20868	6.6699	NaN	NaN	7.12251	7.35635	NaN	NaN	NaN	7.12701	6.6714	NaN	NaN	6.4179	NaN	NaN
P62879;E7EP32;P62879-2;P62873;Q9HAV0;B3KVK2;P62873-2	Guanine nucleotide-binding protein G(I)/G(S)/G(T) subunit beta-2;Guanine nucleotide-binding protein G(I)/G(S)/G(T) subunit beta-1;Guanine nucleotide-binding protein subunit beta-4	GNB2;GNB1;GNB4	NaN	7.26487	NaN	NaN	NaN	NaN	7.25741	NaN	NaN	6.95929	NaN	7.15445	NaN	NaN	NaN	NaN	7.08782	6.97188	7.07951	NaN	NaN	NaN	NaN	NaN	NaN	NaN	NaN	NaN	NaN	NaN	NaN	NaN	NaN	NaN	NaN	NaN	NaN	NaN	NaN	6.89482	NaN	6.92124	NaN	NaN	NaN	NaN	NaN
P22105;E7EPZ9;P22105-3;P22105-4;A0A087X0I0	Tenascin-X	TNXB	5.97496	7.4062	7.41584	6.7224	6.60872	6.12791	6.05892	6.68537	6.04474	5.97672	NaN	6.0692	6.5432	5.81927	NaN	6.81467	NaN	NaN	6.19104	NaN	5.99568	7.071	7.58628	7.34645	NaN	7.32728	7.32494	7.27683	6.67391	NaN	7.14101	6.67427	7.30166	6.07846	6.61513	7.07254	6.92572	NaN	6.24321	6.6311	6.44594	7.2862	6.67813	7.1799	NaN	7.12943	NaN
Q14240;E7EQG2;Q14240-2	Eukaryotic initiation factor 4A-II;Eukaryotic initiation factor 4A-II, N-terminally processed	EIF4A2	NaN	NaN	6.93084	6.9719	NaN	NaN	6.61736	NaN	NaN	NaN	NaN	NaN	NaN	NaN	NaN	NaN	NaN	NaN	NaN	7.57937	NaN	NaN	NaN	NaN	NaN	NaN	NaN	NaN	NaN	NaN	NaN	NaN	NaN	NaN	NaN	NaN	NaN	NaN	NaN	NaN	NaN	NaN	NaN	NaN	NaN	NaN	NaN
P17987;F5H282;E7EQR6	T-complex protein 1 subunit alpha	TCP1	NaN	NaN	NaN	NaN	NaN	NaN	NaN	NaN	NaN	NaN	NaN	NaN	NaN	NaN	NaN	NaN	NaN	NaN	NaN	NaN	NaN	NaN	NaN	NaN	NaN	NaN	6.49489	NaN	NaN	NaN	NaN	NaN	NaN	NaN	NaN	NaN	NaN	NaN	NaN	NaN	NaN	NaN	NaN	NaN	NaN	NaN	NaN
P05156;G3XAM2;E7ETH0	Complement factor I;Complement factor I heavy chain;Complement factor I light chain	CFI	9.03848	9.1265	9.10845	8.99702	9.08486	8.83038	9.08616	9.24332	9.20366	9.2321	9.11794	9.20922	9.05189	9.1239	9.28252	9.13141	9.40579	9.2955	9.05067	9.21555	9.13382	9.22456	9.09877	9.13566	9.09242	9.02809	9.01643	9.00024	9.24064	9.23437	9.19871	9.26015	9.05499	8.99506	9.11633	9.26978	9.19912	9.21049	9.27218	9.09898	9.09487	9.20982	9.31048	9.15282	9.24803	9.29589	9.15887
Q13822;Q13822-3;Q13822-2;E7EUF1;E5RIA2	Ectonucleotide pyrophosphatase/phosphodiesterase family member 2	ENPP2	NaN	NaN	NaN	NaN	NaN	NaN	NaN	NaN	NaN	NaN	NaN	NaN	NaN	NaN	NaN	NaN	NaN	NaN	NaN	NaN	NaN	6.27613	6.54371	NaN	NaN	NaN	NaN	6.48117	NaN	NaN	6.23055	NaN	NaN	NaN	NaN	NaN	NaN	NaN	NaN	NaN	NaN	NaN	NaN	NaN	NaN	NaN	NaN
Q76LX8;Q76LX8-3;E7EV88;Q76LX8-4;Q76LX8-2	A disintegrin and metalloproteinase with thrombospondin motifs 13	ADAMTS13	6.84323	NaN	NaN	6.55798	NaN	NaN	NaN	NaN	NaN	6.70747	NaN	6.6221	NaN	NaN	NaN	6.96816	NaN	6.92104	NaN	NaN	7.20156	6.93197	6.95216	7.07943	NaN	6.81803	NaN	NaN	6.98093	7.14196	6.99265	7.03957	7.07177	7.18653	7.48797	NaN	6.28042	7.02641	6.89308	NaN	6.93794	NaN	6.78148	NaN	NaN	NaN	NaN
P23588;F8VRU1;F8VYE9;F8VSC7;F8VP89;F8VX11;E7EX17;P23588-2	Eukaryotic translation initiation factor 4B	EIF4B	NaN	NaN	NaN	NaN	NaN	NaN	NaN	NaN	NaN	NaN	NaN	NaN	NaN	NaN	NaN	NaN	NaN	NaN	NaN	NaN	NaN	NaN	NaN	NaN	NaN	NaN	NaN	NaN	NaN	NaN	NaN	NaN	NaN	NaN	NaN	NaN	NaN	NaN	NaN	NaN	NaN	NaN	NaN	NaN	NaN	NaN	NaN
Q05682;Q05682-3;Q05682-6;Q05682-2;Q05682-4;E9PGZ1;E7EX44;Q05682-5;C9J813	Caldesmon	CALD1	NaN	NaN	6.84879	NaN	NaN	NaN	NaN	NaN	NaN	6.7777	NaN	NaN	NaN	NaN	NaN	NaN	NaN	7.38934	NaN	NaN	6.47682	NaN	7.25583	NaN	6.78574	NaN	6.81678	NaN	NaN	NaN	NaN	NaN	NaN	NaN	NaN	NaN	NaN	NaN	6.81972	NaN	NaN	NaN	NaN	NaN	7.21719	6.79566	7.01199
O14786;Q5JWQ4;E7EX60;Q5T7F0;E9PEP6;O14786-3;O14786-2;Q5JWQ6	Neuropilin-1	NRP1	8.09663	8.21606	8.27837	8.17846	8.4474	8.34782	8.48459	8.24486	8.56873	8.04981	8.19187	7.60479	8.44694	8.29748	7.90887	8.11321	8.36524	8.09665	8.25616	8.32928	8.27085	8.04466	8.24413	8.31607	8.27649	8.38312	8.31222	8.14775	8.11707	8.5965	8.36281	8.32434	8.4102	8.37185	8.31919	8.12817	8.45114	8.38342	8.35947	8.36113	8.39611	8.2102	8.03857	8.23639	8.02098	NaN	8.31502
Q86V81;E9PB61	THO complex subunit 4	ALYREF	NaN	NaN	NaN	NaN	NaN	NaN	NaN	NaN	NaN	NaN	NaN	NaN	NaN	NaN	NaN	NaN	NaN	NaN	NaN	7.82277	NaN	NaN	NaN	NaN	NaN	NaN	NaN	NaN	NaN	NaN	NaN	NaN	NaN	NaN	NaN	NaN	NaN	NaN	NaN	NaN	NaN	NaN	NaN	NaN	NaN	NaN	NaN
P31943;H0YBG7;H0YBD7;H0YB39;E9PCY7;G8JLB6	Heterogeneous nuclear ribonucleoprotein H;Heterogeneous nuclear ribonucleoprotein H, N-terminally processed	HNRNPH1	NaN	NaN	NaN	NaN	NaN	NaN	NaN	NaN	NaN	NaN	NaN	NaN	NaN	NaN	NaN	NaN	NaN	NaN	NaN	NaN	NaN	NaN	NaN	NaN	NaN	NaN	NaN	NaN	NaN	NaN	NaN	NaN	NaN	NaN	NaN	NaN	NaN	NaN	NaN	NaN	NaN	NaN	NaN	NaN	NaN	NaN	NaN
P07333;E9PEK4;P07333-2	Macrophage colony-stimulating factor 1 receptor	CSF1R	7.52938	7.16087	7.63764	7.49141	7.54443	7.41441	7.29277	NaN	NaN	NaN	NaN	NaN	NaN	6.71222	7.14051	NaN	6.89332	NaN	NaN	6.90945	7.27816	7.40917	7.31285	7.31794	7.32064	7.51424	7.53467	7.20755	6.8101	7.10298	7.05477	7.9642	6.81047	6.71367	NaN	7.28181	6.89602	7.21679	7.31405	7.09299	6.80155	7.29416	7.42162	6.94764	6.99014	7.18423	NaN
P09622;E9PEX6;P09622-2;P09622-3	Dihydrolipoyl dehydrogenase, mitochondrial;Dihydrolipoyl dehydrogenase	DLD	NaN	NaN	NaN	NaN	NaN	NaN	NaN	NaN	NaN	NaN	NaN	NaN	NaN	NaN	NaN	NaN	NaN	NaN	NaN	NaN	NaN	NaN	NaN	NaN	NaN	NaN	NaN	NaN	NaN	NaN	NaN	NaN	NaN	NaN	NaN	NaN	NaN	NaN	NaN	NaN	NaN	NaN	NaN	NaN	NaN	NaN	NaN
E9PFZ2		CP	NaN	NaN	NaN	NaN	NaN	NaN	NaN	NaN	NaN	NaN	NaN	NaN	NaN	NaN	NaN	NaN	NaN	NaN	NaN	NaN	NaN	NaN	NaN	NaN	NaN	NaN	NaN	NaN	8.86709	8.85802	8.95016	8.86459	8.8116	8.95304	8.85896	NaN	NaN	NaN	NaN	NaN	NaN	NaN	NaN	NaN	NaN	NaN	NaN
P50454;E9PLA6;E9PJH8;E9PIG2;E9PRS3;E9PNX1;E9PK86;E9PMI5;E9PR70;E9PPV6	Serpin H1	SERPINH1	NaN	NaN	NaN	NaN	NaN	NaN	NaN	NaN	NaN	NaN	NaN	NaN	NaN	NaN	NaN	NaN	NaN	NaN	NaN	NaN	NaN	NaN	NaN	NaN	NaN	5.30927	NaN	NaN	NaN	NaN	NaN	NaN	NaN	NaN	NaN	NaN	NaN	NaN	NaN	NaN	NaN	NaN	NaN	NaN	NaN	NaN	NaN
P11142;E9PKE3;P11142-2;E9PNE6;A8K7Q2;E9PN89	Heat shock cognate 71 kDa protein	HSPA8	7.00134	NaN	6.90971	7.02426	6.95634	6.97754	7.26735	7.10619	7.03338	7.10753	7.12103	6.96443	NaN	6.89233	6.94907	6.97374	7.09018	7.83571	7.49662	8.5143	7.15266	6.73803	7.53335	7.4216	7.06874	7.03203	7.12789	7.53074	NaN	NaN	6.99476	6.77495	6.92494	7.01213	6.99784	7.11298	7.05166	7.11985	7.18024	7.0949	7.47701	NaN	6.94837	7.39534	7.26733	6.95969	6.84531
P62917;G3V1A1;E9PKZ0;E9PKU4	60S ribosomal protein L8	RPL8	NaN	NaN	NaN	NaN	NaN	NaN	NaN	NaN	NaN	NaN	NaN	NaN	NaN	NaN	NaN	NaN	NaN	NaN	NaN	7.66454	NaN	NaN	NaN	NaN	NaN	NaN	NaN	NaN	NaN	NaN	NaN	NaN	NaN	NaN	NaN	NaN	NaN	NaN	NaN	NaN	NaN	NaN	NaN	NaN	NaN	NaN	NaN
Q14697;F5H6X6;E9PKU7;Q14697-2	Neutral alpha-glucosidase AB	GANAB	NaN	NaN	NaN	NaN	NaN	NaN	6.67901	NaN	NaN	NaN	NaN	NaN	NaN	NaN	NaN	NaN	NaN	NaN	NaN	NaN	NaN	NaN	NaN	NaN	NaN	NaN	NaN	NaN	NaN	NaN	NaN	NaN	NaN	NaN	NaN	NaN	NaN	NaN	NaN	NaN	NaN	NaN	NaN	NaN	NaN	NaN	NaN
P15880;H3BNG3;I3L404;E9PPT0;E9PMM9;E9PQD7	40S ribosomal protein S2	RPS2	NaN	NaN	NaN	NaN	NaN	NaN	NaN	NaN	NaN	NaN	NaN	NaN	NaN	NaN	NaN	NaN	NaN	NaN	NaN	NaN	NaN	NaN	NaN	NaN	NaN	NaN	NaN	NaN	NaN	NaN	NaN	NaN	NaN	NaN	NaN	NaN	NaN	NaN	NaN	NaN	NaN	NaN	NaN	NaN	NaN	NaN	NaN
Q8NG31;E9PPJ1;Q8NG31-3;Q8NG31-4;Q8NG31-2	Protein CASC5	CASC5	NaN	8.32508	NaN	NaN	NaN	8.33979	8.37702	8.139	8.33445	NaN	NaN	NaN	NaN	8.08099	8.16007	NaN	NaN	7.66414	8.20507	NaN	NaN	8.11498	NaN	NaN	8.56437	NaN	NaN	8.31186	NaN	8.23477	NaN	NaN	NaN	8.35902	NaN	8.33464	7.93973	NaN	8.35351	NaN	NaN	8.11828	NaN	NaN	NaN	NaN	8.35393
P12318;F5GXY9;F5GX41;V9GY83;P12318-2	Low affinity immunoglobulin gamma Fc region receptor II-a	FCGR2A	NaN	NaN	NaN	NaN	NaN	NaN	NaN	NaN	NaN	NaN	NaN	NaN	NaN	NaN	NaN	NaN	NaN	NaN	NaN	NaN	NaN	NaN	NaN	NaN	NaN	NaN	NaN	NaN	NaN	NaN	NaN	NaN	NaN	NaN	NaN	NaN	NaN	NaN	NaN	NaN	NaN	NaN	NaN	NaN	NaN	NaN	NaN
F5GXJ9;Q13740;H7C543;Q13740-2	CD166 antigen	ALCAM	7.3122	NaN	NaN	7.24331	NaN	NaN	NaN	NaN	NaN	NaN	6.73549	NaN	NaN	NaN	NaN	NaN	6.53334	NaN	6.94259	7.07788	NaN	6.53743	6.94442	NaN	NaN	7.26986	NaN	NaN	6.94356	7.08221	6.94298	6.94294	NaN	NaN	NaN	6.8874	NaN	6.79655	NaN	NaN	NaN	NaN	6.66148	NaN	NaN	6.7892	NaN
P09486;F5GY03;E5RK62	SPARC	SPARC	NaN	NaN	NaN	NaN	NaN	NaN	NaN	NaN	NaN	NaN	NaN	NaN	NaN	NaN	NaN	NaN	NaN	7.48542	NaN	NaN	NaN	NaN	NaN	NaN	NaN	NaN	NaN	NaN	NaN	NaN	NaN	NaN	NaN	NaN	NaN	NaN	NaN	NaN	NaN	NaN	NaN	NaN	NaN	NaN	7.04442	NaN	NaN
P07358;F5GY80;F5H7G1	Complement component C8 beta chain	C8B	8.59918	8.74252	8.72785	8.70763	8.61548	8.64828	8.54796	9.01222	9.0537	9.08211	9.02744	9.00475	8.96097	9.00615	8.88652	8.93718	8.87162	8.87802	8.89606	8.89596	8.90167	8.8256	8.87307	8.89042	8.77435	8.75328	8.69773	8.7314	8.73273	8.60462	8.72578	8.76159	8.7244	8.73087	8.65612	8.90907	8.84287	8.88951	8.88157	8.89435	8.88759	8.90057	8.79174	8.85257	8.92114	8.79109	8.78224
P46063;F5GYB7;F5H4P4;F5H3W0;F5H2L2;F8WA66;F8WD97	ATP-dependent DNA helicase Q1	RECQL	NaN	NaN	NaN	NaN	NaN	NaN	NaN	NaN	NaN	NaN	NaN	NaN	NaN	NaN	NaN	NaN	NaN	NaN	NaN	NaN	NaN	NaN	NaN	NaN	NaN	NaN	NaN	NaN	NaN	NaN	NaN	NaN	NaN	NaN	NaN	NaN	NaN	NaN	NaN	NaN	NaN	NaN	NaN	NaN	NaN	NaN	NaN
P08195;P08195-3;F5GZS6;J3KPF3;P08195-2;P08195-4;F5GZI0	4F2 cell-surface antigen heavy chain	SLC3A2	NaN	NaN	NaN	NaN	NaN	NaN	NaN	NaN	NaN	NaN	NaN	NaN	NaN	NaN	NaN	NaN	NaN	NaN	NaN	NaN	NaN	NaN	NaN	NaN	NaN	NaN	NaN	NaN	NaN	NaN	NaN	NaN	NaN	NaN	NaN	NaN	NaN	NaN	NaN	NaN	NaN	NaN	NaN	NaN	NaN	NaN	NaN
P52566;F5H3P3;F5H2R5;F5H6Q0;H0YGX7	Rho GDP-dissociation inhibitor 2	ARHGDIB	NaN	NaN	NaN	NaN	NaN	NaN	NaN	NaN	NaN	6.73566	7.14721	NaN	NaN	NaN	NaN	NaN	NaN	7.33449	NaN	NaN	NaN	NaN	NaN	NaN	NaN	NaN	NaN	NaN	NaN	NaN	NaN	NaN	NaN	NaN	NaN	NaN	NaN	NaN	6.72691	NaN	NaN	NaN	NaN	NaN	NaN	6.96739	NaN
Q9BQE3;F5H5D3;F8VVB9;F8VQQ4	Tubulin alpha-1C chain	TUBA1C;TUBA1B;TUBA1A	NaN	NaN	NaN	NaN	NaN	NaN	NaN	NaN	7.07679	NaN	NaN	NaN	NaN	NaN	NaN	NaN	NaN	NaN	NaN	NaN	NaN	NaN	NaN	NaN	NaN	NaN	NaN	NaN	NaN	NaN	NaN	NaN	NaN	NaN	NaN	NaN	NaN	NaN	NaN	NaN	7.1876	NaN	NaN	7.31252	NaN	NaN	NaN
P08709;F5H8B0;P08709-2	Coagulation factor VII;Factor VII light chain;Factor VII heavy chain	F7	7.19747	NaN	NaN	7.45542	7.74434	6.75809	NaN	NaN	7.03603	NaN	NaN	NaN	NaN	NaN	NaN	NaN	7.45799	NaN	NaN	NaN	7.56126	NaN	7.37599	7.80695	7.42941	7.50035	7.89188	7.59187	7.6434	NaN	7.60817	7.43027	7.6887	NaN	NaN	7.64003	NaN	7.57717	NaN	7.23035	NaN	NaN	NaN	NaN	7.38746	NaN	NaN
Q9UQ80;H0YIN7;F8W0A3;F8VR77;Q9UQ80-2	Proliferation-associated protein 2G4	PA2G4	NaN	NaN	NaN	NaN	NaN	NaN	NaN	NaN	NaN	NaN	NaN	NaN	NaN	NaN	NaN	NaN	NaN	NaN	NaN	NaN	NaN	NaN	NaN	NaN	NaN	NaN	NaN	NaN	NaN	NaN	NaN	NaN	NaN	NaN	NaN	NaN	NaN	NaN	NaN	NaN	NaN	NaN	NaN	NaN	NaN	NaN	NaN
P09651;F8W646;F8VZ49;F8W6I7;P09651-3;P09651-2;Q32P51	Heterogeneous nuclear ribonucleoprotein A1;Heterogeneous nuclear ribonucleoprotein A1, N-terminally processed;Heterogeneous nuclear ribonucleoprotein A1-like 2	HNRNPA1;HNRNPA1L2	NaN	NaN	NaN	NaN	NaN	NaN	NaN	NaN	NaN	NaN	NaN	NaN	NaN	NaN	NaN	NaN	NaN	NaN	NaN	NaN	NaN	NaN	NaN	NaN	NaN	NaN	NaN	NaN	NaN	NaN	NaN	NaN	NaN	NaN	NaN	NaN	NaN	NaN	NaN	NaN	NaN	NaN	NaN	NaN	NaN	NaN	NaN
Q15366;Q15366-4;Q15366-5;H3BSS4;H3BRU6;F8VZX2;Q15366-7;Q15366-8;Q15366-6;Q15366-3;Q15366-2	Poly(rC)-binding protein 2	PCBP2	NaN	NaN	NaN	NaN	NaN	NaN	NaN	NaN	NaN	NaN	NaN	NaN	NaN	NaN	NaN	NaN	NaN	NaN	NaN	NaN	NaN	NaN	NaN	NaN	NaN	NaN	NaN	NaN	NaN	NaN	NaN	NaN	NaN	NaN	NaN	NaN	NaN	NaN	NaN	NaN	NaN	NaN	NaN	NaN	NaN	NaN	NaN
P05783;F8VZY9	Keratin, type I cytoskeletal 18	KRT18	NaN	NaN	NaN	NaN	NaN	NaN	NaN	NaN	NaN	NaN	NaN	NaN	NaN	NaN	NaN	NaN	NaN	NaN	NaN	6.98339	NaN	NaN	NaN	NaN	NaN	NaN	NaN	7.96366	NaN	NaN	NaN	NaN	NaN	NaN	7.62589	NaN	NaN	NaN	NaN	NaN	NaN	NaN	NaN	NaN	NaN	NaN	NaN
Q9NQC3;Q9NQC3-2;H7C106;F8W914;Q9NQC3-3;Q9NQC3-5;Q9NQC3-4;Q9NQC3-6	Reticulon-4;Reticulon	RTN4	NaN	NaN	NaN	NaN	NaN	NaN	NaN	NaN	NaN	NaN	NaN	NaN	NaN	NaN	NaN	NaN	NaN	6.8092	NaN	NaN	NaN	NaN	NaN	NaN	NaN	NaN	NaN	NaN	NaN	NaN	NaN	NaN	NaN	NaN	NaN	NaN	NaN	NaN	NaN	NaN	NaN	NaN	NaN	NaN	NaN	NaN	NaN
P59998;H7C0A3;F8WCF6;P59998-3;F8WE39;R4GN08;F8WDD7;A0A0A6YYG9;P59998-4;P59998-2	Actin-related protein 2/3 complex subunit 4	ARPC4;ARPC4-TTLL3	NaN	NaN	NaN	NaN	NaN	NaN	NaN	NaN	NaN	NaN	NaN	NaN	NaN	NaN	NaN	NaN	NaN	NaN	NaN	NaN	NaN	NaN	NaN	NaN	NaN	NaN	NaN	NaN	NaN	NaN	NaN	NaN	NaN	NaN	NaN	NaN	NaN	NaN	NaN	NaN	NaN	NaN	NaN	NaN	NaN	NaN	NaN
P08243;F8WEJ5;P08243-3;P08243-2	Asparagine synthetase [glutamine-hydrolyzing]	ASNS	NaN	NaN	NaN	NaN	NaN	NaN	NaN	NaN	NaN	NaN	NaN	NaN	NaN	NaN	NaN	NaN	NaN	NaN	NaN	NaN	NaN	NaN	NaN	NaN	NaN	NaN	NaN	NaN	NaN	NaN	NaN	NaN	NaN	NaN	NaN	NaN	NaN	NaN	NaN	NaN	NaN	NaN	NaN	NaN	NaN	NaN	NaN
P02786;G3V0E5	Transferrin receptor protein 1;Transferrin receptor protein 1, serum form	TFRC	6.9151	NaN	7.12529	7.15434	7.08582	7.15314	NaN	NaN	7.21069	7.37106	7.22446	NaN	7.00169	NaN	7.52165	7.18063	6.8345	7.33989	6.91323	7.22732	NaN	6.83748	7.02417	6.79902	6.91783	7.15573	7.09569	6.82707	7.33326	7.25199	7.22696	7.17751	NaN	7.26644	7.26122	NaN	7.20949	7.57403	7.14638	NaN	7.07817	7.15506	7.26886	7.26498	7.3256	7.28731	7.26895
Q9UK55;G3V2W1	Protein Z-dependent protease inhibitor	SERPINA10	8.09668	7.92416	8.18086	8.1091	8.09567	8.09507	7.9328	7.99633	7.95364	7.98792	8.00261	8.02076	7.93524	8.03398	8.20095	7.99804	8.12935	8.14452	8.13308	8.15103	8.08305	7.86603	7.93838	7.97623	7.82283	8.00432	7.90208	7.94994	7.81687	7.94822	7.90535	8.01068	7.95806	7.92731	7.96694	8.19582	8.0941	8.00628	7.95861	8.08872	8.04211	8.05628	8.12637	8.1124	8.10435	8.05643	7.98524
G3V3A0		SERPINA3	NaN	NaN	NaN	NaN	6.11237	NaN	NaN	NaN	NaN	NaN	NaN	NaN	NaN	NaN	NaN	NaN	NaN	NaN	6.40288	NaN	5.73422	NaN	NaN	NaN	NaN	NaN	NaN	NaN	NaN	NaN	NaN	NaN	NaN	NaN	NaN	NaN	NaN	NaN	NaN	NaN	NaN	NaN	NaN	NaN	NaN	NaN	NaN
P60900;H0YJC4;G3V5Z7;P60900-3;P60900-2	Proteasome subunit alpha type-6;Proteasome subunit alpha type	PSMA6	NaN	NaN	NaN	NaN	NaN	NaN	NaN	NaN	NaN	NaN	NaN	NaN	NaN	NaN	NaN	NaN	NaN	NaN	NaN	NaN	NaN	NaN	NaN	NaN	NaN	NaN	NaN	NaN	NaN	NaN	NaN	NaN	NaN	NaN	NaN	NaN	NaN	NaN	NaN	NaN	NaN	NaN	NaN	NaN	NaN	NaN	NaN
P26927;G3XAK1;Q2TV78	Hepatocyte growth factor-like protein;Hepatocyte growth factor-like protein alpha chain;Hepatocyte growth factor-like protein beta chain;Putative macrophage stimulating 1-like protein	MST1;MST1L	7.71806	7.86555	7.78576	7.83974	7.96048	7.82354	7.9649	7.84376	8.04308	7.80579	7.17215	7.83654	7.83742	7.7328	7.78054	7.46063	7.80363	7.84757	7.74259	8.00247	7.65614	7.92135	7.74241	7.72766	7.84305	7.74887	7.85094	7.75261	7.94277	7.94784	8.00297	7.83619	7.95434	7.21239	7.89194	7.64147	7.59915	7.00988	7.69012	7.47388	7.93824	7.72543	7.82168	7.02218	7.72053	8.1122	7.72122
P40926;G3XAL0;P40926-2	Malate dehydrogenase, mitochondrial;Malate dehydrogenase	MDH2	NaN	NaN	8.63483	9.06584	NaN	NaN	8.69817	8.58203	8.61609	8.74303	NaN	8.57749	8.41318	8.55825	NaN	NaN	8.64495	NaN	8.79007	NaN	NaN	NaN	NaN	NaN	NaN	NaN	NaN	NaN	NaN	NaN	8.61463	NaN	NaN	8.83984	NaN	NaN	8.74796	NaN	NaN	NaN	NaN	NaN	8.88415	8.49761	8.71682	8.67761	8.64336
G3XAP6;P49747-2;P49747	Cartilage oligomeric matrix protein	COMP	7.45678	7.44408	7.63506	7.54764	7.73042	7.75716	7.70102	7.66773	7.54088	7.32857	7.68352	7.45429	7.53483	7.58265	7.61781	7.73355	7.49443	7.59993	7.66294	7.72144	7.68414	7.61652	7.4757	7.45072	7.35799	7.64718	7.72738	7.50682	7.78127	7.73295	7.72605	7.54731	7.76609	7.95404	7.71223	7.89141	7.78418	7.60252	7.75985	7.8109	8.08091	7.77505	7.64974	7.65686	7.63417	7.64815	7.61514
Q9HDC9;H0Y512;Q9HDC9-2	Adipocyte plasma membrane-associated protein	APMAP	7.58455	7.25558	NaN	7.36371	7.15996	7.2061	6.96867	7.50296	7.30842	7.40441	7.50078	7.58616	7.55266	7.36097	7.23914	7.31708	7.12474	7.13351	7.70652	7.43361	7.18269	7.09578	7.07393	7.30261	7.14854	NaN	7.1704	NaN	NaN	6.93251	NaN	NaN	7.20151	7.12054	NaN	7.23566	NaN	7.23368	7.40929	7.20637	NaN	7.105	7.45172	7.42807	7.49469	7.58676	7.44048
P41222;H0Y5A1;Q5SQ11	Prostaglandin-H2 D-isomerase	PTGDS	7.294	7.3641	7.41015	7.18932	7.23732	7.67349	7.53711	7.53854	7.45568	7.32702	7.65001	7.1763	7.23385	7.25263	7.13726	7.11945	7.34651	7.27895	7.23155	7.27614	6.96444	7.21798	7.09499	7.08064	7.18676	7.32607	7.39551	7.16979	7.4271	7.35174	7.4122	7.50091	7.35867	7.16579	7.35135	7.54394	7.33812	7.20134	7.41468	7.42667	7.58348	7.42387	7.49991	7.49943	7.50288	7.273	7.24465
P16070;H0YD13;H0YDW7;H0YCV9;H0Y5E4;P16070-15;P16070-18;P16070-12;P16070-14;P16070-13;P16070-11;P16070-10;P16070-16;P16070-8;P16070-9;P16070-17;P16070-6;P16070-4;P16070-3;P16070-7;P16070-5;E9PKC6;Q86UZ1;H0YDX6;H0YD17;H0Y2P0;P16070-19	CD44 antigen	CD44	7.81561	7.91505	7.67532	7.8871	7.73169	7.82064	7.71162	7.97811	7.99355	7.92174	8.00864	7.99755	7.9548	8.04087	7.92172	8.07137	7.85307	7.80388	8.05679	7.70453	7.80218	7.78203	7.81802	7.83109	7.81034	7.68728	7.66331	7.70929	7.89292	7.9147	7.84893	7.74322	7.93832	8.16182	7.68364	7.97049	7.88018	7.83989	7.83391	7.83651	7.92111	7.8874	7.80672	7.90439	7.85492	7.91258	7.78959
P08637;H0Y755;M9MML0	Low affinity immunoglobulin gamma Fc region receptor III-A	FCGR3A	7.24492	7.10975	NaN	6.84273	NaN	7.22092	7.34286	7.57944	7.04972	7.01473	7.5754	7.43241	7.36933	NaN	7.29978	7.16642	7.14478	7.14891	6.7452	NaN	6.71191	7.02975	7.4345	7.42275	7.58694	7.57498	7.34717	7.34907	7.708	7.36275	6.91116	7.47558	7.63166	7.6115	7.57095	7.45676	7.59365	7.59567	7.4141	7.37398	7.69517	7.51966	7.28688	7.503	7.08828	NaN	7.33419
O00410;H0Y8C6;O00410-2;O00410-3	Importin-5	IPO5	NaN	NaN	NaN	NaN	NaN	NaN	5.61733	NaN	NaN	NaN	NaN	NaN	NaN	NaN	NaN	NaN	NaN	NaN	NaN	7.34021	NaN	NaN	NaN	NaN	NaN	NaN	NaN	NaN	NaN	NaN	NaN	NaN	NaN	NaN	NaN	NaN	NaN	NaN	NaN	NaN	NaN	NaN	NaN	NaN	NaN	NaN	NaN
P03952;H0YAC1;E9PBC5	Plasma kallikrein;Plasma kallikrein heavy chain;Plasma kallikrein light chain	KLKB1	9.5209	9.54291	9.54431	9.51749	9.49796	9.58541	9.56564	9.43147	9.41093	9.35488	9.36126	9.28388	9.39809	9.28931	9.38931	9.33818	9.3533	9.37668	9.44504	9.50203	9.3732	9.58019	9.61675	9.5153	9.56813	9.53693	9.59516	9.60079	9.50995	9.5176	9.46278	9.40481	9.40257	9.43616	9.41223	9.45254	9.4204	9.46605	9.37276	9.40136	9.39595	9.52402	9.41994	9.35231	9.39672	9.37531	9.45681
P16157;P16157-21;H0YBS0;P16157-9;P16157-6;P16157-7;P16157-4;P16157-13;P16157-15;P16157-8;P16157-5;P16157-16;P16157-3;P16157-12;P16157-14;P16157-11;P16157-10	Ankyrin-1	ANK1	NaN	NaN	NaN	NaN	7.95895	NaN	NaN	NaN	NaN	NaN	NaN	NaN	NaN	NaN	NaN	NaN	NaN	NaN	NaN	NaN	NaN	NaN	NaN	NaN	NaN	NaN	7.73686	NaN	NaN	NaN	NaN	NaN	NaN	NaN	NaN	NaN	NaN	NaN	NaN	7.61074	NaN	NaN	NaN	NaN	NaN	NaN	NaN
P61769;H0YL18;H0YLF3;F5H6I0	Beta-2-microglobulin;Beta-2-microglobulin form pI 5.3;Beta-2-microglobulin	B2M	8.38877	8.37291	8.41817	8.30088	8.39544	8.62845	8.66207	8.56647	8.56206	8.77209	8.5074	8.39418	8.52947	8.53956	8.53224	8.588	8.51979	8.53087	8.26176	8.61016	8.36965	8.3455	8.45244	8.33887	8.19816	8.29359	8.38592	8.21381	8.41006	8.64506	8.47722	8.59809	8.57142	8.57487	8.46865	8.51901	8.50335	8.49604	8.31497	8.54904	8.60076	8.44906	8.44561	8.27328	8.37894	8.3628	8.35161
Q06323;Q06323-2;H0YLU2;Q06323-3	Proteasome activator complex subunit 1	PSME1	NaN	NaN	NaN	NaN	NaN	NaN	NaN	NaN	NaN	NaN	NaN	NaN	NaN	NaN	NaN	NaN	NaN	NaN	NaN	NaN	NaN	NaN	NaN	NaN	NaN	NaN	NaN	NaN	NaN	NaN	NaN	NaN	NaN	NaN	NaN	NaN	NaN	NaN	NaN	NaN	NaN	NaN	NaN	NaN	NaN	NaN	NaN
P39687;H7BZ09;H0YN26	Acidic leucine-rich nuclear phosphoprotein 32 family member A	ANP32A	NaN	NaN	NaN	NaN	NaN	NaN	NaN	NaN	NaN	NaN	NaN	NaN	NaN	NaN	NaN	NaN	NaN	NaN	NaN	7.62175	NaN	NaN	NaN	NaN	NaN	NaN	NaN	NaN	NaN	NaN	NaN	NaN	NaN	NaN	NaN	NaN	NaN	NaN	NaN	NaN	NaN	NaN	NaN	NaN	NaN	NaN	NaN
Q05209;H3BM04;Q05209-2;Q05209-3	Tyrosine-protein phosphatase non-receptor type 12	PTPN12	NaN	NaN	NaN	NaN	NaN	NaN	NaN	NaN	NaN	NaN	NaN	NaN	NaN	NaN	NaN	NaN	NaN	NaN	NaN	NaN	NaN	NaN	NaN	NaN	NaN	NaN	NaN	NaN	NaN	NaN	NaN	NaN	NaN	NaN	NaN	NaN	NaN	NaN	NaN	NaN	NaN	NaN	NaN	NaN	NaN	NaN	NaN
P04075;H3BQN4;J3KPS3;P04075-2;H3BUH7	Fructose-bisphosphate aldolase A;Fructose-bisphosphate aldolase	ALDOA	6.9272	6.83134	7.45624	7.53518	6.99715	7.38945	7.30112	7.03213	6.76571	7.57738	7.53146	7.46857	6.88968	6.76928	7.04842	6.86695	7.47216	7.92086	6.8052	7.18509	7.68374	6.97581	7.19158	7.15698	7.77524	7.35947	7.26562	7.06722	7.01899	7.04085	7.33357	7.2419	6.84041	7.18602	6.93586	6.81899	7.03789	6.74589	7.4965	7.12375	7.42222	6.60847	6.91556	7.10856	7.63626	7.73915	7.66081
P07741;H3BQZ9	Adenine phosphoribosyltransferase	APRT	NaN	NaN	NaN	NaN	NaN	NaN	NaN	NaN	NaN	NaN	NaN	NaN	NaN	NaN	NaN	NaN	NaN	NaN	NaN	NaN	NaN	NaN	NaN	NaN	NaN	NaN	NaN	NaN	NaN	NaN	NaN	NaN	NaN	NaN	NaN	NaN	NaN	NaN	NaN	NaN	NaN	NaN	NaN	NaN	NaN	NaN	NaN
P42126;H3BS70;Q96DC0;P42126-2	Enoyl-CoA delta isomerase 1, mitochondrial	ECI1;DCI	NaN	NaN	NaN	NaN	NaN	NaN	5.81986	NaN	NaN	NaN	NaN	NaN	NaN	NaN	NaN	NaN	NaN	NaN	NaN	NaN	NaN	NaN	NaN	NaN	NaN	NaN	NaN	NaN	NaN	NaN	NaN	NaN	NaN	NaN	NaN	NaN	NaN	NaN	NaN	NaN	NaN	NaN	NaN	NaN	NaN	NaN	NaN
Q14019;H3BT58	Coactosin-like protein	COTL1	NaN	NaN	NaN	NaN	NaN	NaN	7.77329	NaN	NaN	NaN	NaN	NaN	NaN	NaN	NaN	NaN	NaN	NaN	NaN	NaN	NaN	NaN	NaN	NaN	NaN	NaN	NaN	NaN	NaN	NaN	7.2415	7.07229	NaN	NaN	NaN	NaN	NaN	NaN	7.1811	NaN	NaN	NaN	NaN	NaN	NaN	NaN	NaN
P39060;H7C457;H7BXV5;P39060-2;P39060-1	Collagen alpha-1(XVIII) chain;Endostatin	COL18A1	NaN	NaN	NaN	NaN	NaN	NaN	NaN	NaN	NaN	NaN	NaN	NaN	NaN	NaN	NaN	NaN	NaN	NaN	NaN	NaN	NaN	NaN	NaN	NaN	NaN	NaN	NaN	NaN	NaN	NaN	NaN	NaN	NaN	NaN	NaN	NaN	NaN	NaN	NaN	NaN	NaN	NaN	NaN	NaN	NaN	NaN	NaN
P19338;H7BY16	Nucleolin	NCL	NaN	NaN	NaN	NaN	NaN	NaN	NaN	NaN	NaN	NaN	NaN	NaN	NaN	NaN	NaN	NaN	NaN	NaN	NaN	NaN	NaN	NaN	NaN	NaN	NaN	NaN	NaN	NaN	NaN	NaN	NaN	NaN	NaN	NaN	NaN	NaN	NaN	NaN	NaN	NaN	NaN	NaN	NaN	NaN	NaN	NaN	NaN
Q96NZ9;H7BY64;Q96NZ9-2;Q96NZ9-4;Q96NZ9-3	Proline-rich acidic protein 1	PRAP1	NaN	NaN	NaN	NaN	NaN	7.19335	NaN	6.81688	NaN	NaN	NaN	6.75374	7.28502	NaN	6.79975	6.65893	6.99627	6.76901	NaN	6.86274	NaN	NaN	6.63548	6.70422	7.27896	7.30211	6.87917	6.93113	7.24227	6.73648	NaN	6.75326	6.9892	NaN	7.03547	7.02226	6.8568	6.78641	NaN	7.37293	NaN	7.01912	7.18007	6.664	NaN	NaN	7.05224
P33947;H7BYF7;P33947-2	ER lumen protein-retaining receptor 2	KDELR2	NaN	NaN	NaN	NaN	NaN	NaN	NaN	NaN	NaN	NaN	NaN	NaN	NaN	NaN	NaN	NaN	NaN	NaN	NaN	6.6822	NaN	NaN	NaN	NaN	NaN	NaN	NaN	NaN	NaN	NaN	NaN	NaN	NaN	NaN	NaN	NaN	NaN	NaN	NaN	NaN	NaN	NaN	NaN	NaN	NaN	NaN	NaN
P00441;H7BYH4	Superoxide dismutase [Cu-Zn]	SOD1	NaN	NaN	NaN	NaN	NaN	NaN	NaN	NaN	NaN	NaN	NaN	NaN	NaN	NaN	NaN	NaN	NaN	NaN	NaN	NaN	NaN	NaN	NaN	NaN	NaN	NaN	NaN	NaN	NaN	NaN	NaN	NaN	NaN	NaN	NaN	NaN	NaN	NaN	NaN	NaN	NaN	NaN	NaN	NaN	NaN	NaN	NaN
H7BYY1;F5H7S3;B7Z596;H0YK48;P09493-5	Tropomyosin alpha-1 chain	TPM1	7.54466	7.40478	7.11294	NaN	8.09798	NaN	NaN	7.31765	7.47258	7.16982	7.45939	7.78329	7.43235	8.34811	6.97305	7.12378	7.26045	7.73524	7.81815	6.45026	7.02121	NaN	NaN	7.73982	7.12003	NaN	NaN	NaN	7.53441	7.63862	6.98849	7.72551	NaN	7.35571	7.66241	8.18033	7.5001	6.03683	7.54282	7.66818	8.04999	7.0839	7.53119	8.0728	7.00342	7.01774	6.94184
Q13200;H7C1H2;Q13200-2;Q13200-3	26S proteasome non-ATPase regulatory subunit 2	PSMD2	NaN	NaN	NaN	NaN	NaN	NaN	NaN	NaN	NaN	NaN	NaN	NaN	NaN	NaN	NaN	NaN	NaN	NaN	NaN	NaN	NaN	NaN	NaN	NaN	NaN	NaN	NaN	NaN	NaN	NaN	NaN	NaN	NaN	NaN	NaN	NaN	NaN	NaN	NaN	NaN	NaN	NaN	NaN	NaN	NaN	NaN	NaN
Q7KZF4;H7C597	Staphylococcal nuclease domain-containing protein 1	SND1	NaN	NaN	NaN	NaN	NaN	NaN	NaN	NaN	NaN	NaN	NaN	NaN	NaN	NaN	NaN	NaN	NaN	NaN	NaN	NaN	NaN	NaN	NaN	NaN	NaN	NaN	NaN	NaN	NaN	NaN	NaN	NaN	NaN	NaN	NaN	NaN	NaN	NaN	NaN	NaN	NaN	NaN	NaN	NaN	NaN	NaN	NaN
H7C5R1		CP	NaN	NaN	NaN	NaN	NaN	NaN	NaN	NaN	NaN	NaN	NaN	NaN	NaN	NaN	NaN	NaN	NaN	NaN	NaN	NaN	NaN	NaN	NaN	NaN	NaN	NaN	NaN	NaN	NaN	NaN	NaN	NaN	NaN	NaN	NaN	NaN	NaN	NaN	NaN	NaN	NaN	NaN	NaN	NaN	NaN	NaN	NaN
O15394;H9KV31	Neural cell adhesion molecule 2	NCAM2	NaN	NaN	NaN	NaN	NaN	NaN	NaN	NaN	NaN	NaN	NaN	NaN	NaN	NaN	NaN	NaN	NaN	NaN	NaN	NaN	NaN	NaN	NaN	NaN	NaN	NaN	NaN	NaN	NaN	NaN	NaN	NaN	NaN	NaN	NaN	NaN	NaN	NaN	NaN	NaN	NaN	NaN	NaN	NaN	NaN	NaN	NaN
P54108;I3L0A1;J3KPA1;P54108-2;P54108-3	Cysteine-rich secretory protein 3	CRISP3	NaN	7.58003	NaN	7.951	NaN	8.06123	7.65459	7.68046	7.86876	7.71423	7.67891	7.81035	7.9356	7.94499	7.8154	NaN	6.21139	7.926	7.62747	7.63136	7.33472	7.60069	NaN	7.6055	7.6638	7.68152	7.74586	7.30075	7.78044	NaN	7.53122	7.86184	7.83527	NaN	NaN	NaN	8.08693	NaN	7.86295	7.99265	7.88612	8.04219	7.64543	7.76758	7.6002	7.65628	8.06311
Q12931;I3L0K7;Q12931-2	Heat shock protein 75 kDa, mitochondrial	TRAP1	NaN	NaN	NaN	NaN	NaN	NaN	NaN	NaN	NaN	NaN	NaN	NaN	NaN	NaN	NaN	NaN	NaN	NaN	NaN	NaN	NaN	NaN	NaN	NaN	NaN	NaN	NaN	NaN	NaN	NaN	NaN	NaN	NaN	NaN	NaN	NaN	NaN	NaN	NaN	NaN	NaN	NaN	NaN	NaN	NaN	NaN	NaN
P04278;I3L145;P04278-5;I3L1J1;B4DYU0;A0A0C4DGN2;I3L2X4;P04278-4;P04278-2;P04278-3	Sex hormone-binding globulin	SHBG	8.64292	9.19352	8.67433	8.62812	8.82985	8.66996	8.85805	8.69019	9.03163	8.77968	8.63674	8.71856	8.73962	8.7031	7.19546	8.28089	7.6263	8.03953	7.67177	7.49556	7.85105	9.0228	9.23837	9.22124	9.18017	9.08815	9.1827	9.09201	8.24703	8.78736	8.43452	8.29636	8.505	8.44046	8.55876	8.01687	8.55316	8.49593	8.10908	7.82476	7.80191	7.85703	7.6423	8.06152	7.56787	7.25695	7.70418
Q07021;I3L3Q7;I3L3B0	Complement component 1 Q subcomponent-binding protein, mitochondrial	C1QBP	NaN	NaN	NaN	NaN	NaN	NaN	NaN	NaN	NaN	NaN	NaN	NaN	NaN	NaN	NaN	NaN	NaN	NaN	NaN	NaN	NaN	NaN	NaN	NaN	NaN	NaN	NaN	NaN	NaN	NaN	NaN	NaN	NaN	NaN	NaN	NaN	NaN	NaN	NaN	NaN	NaN	NaN	NaN	NaN	NaN	NaN	NaN
P49913;J3KNB4	Cathelicidin antimicrobial peptide;Antibacterial protein FALL-39;Antibacterial protein LL-37	CAMP	7.17079	7.58299	7.5347	7.57501	7.68894	7.40688	7.67913	7.48077	7.43091	7.393	7.58773	7.31626	7.6611	7.45497	7.20488	7.49948	7.55668	7.38502	7.52153	7.52194	7.31448	7.63986	7.38256	7.31396	7.54676	7.43127	7.61439	7.46429	7.91406	7.35968	7.19098	7.25044	NaN	7.47763	7.51392	7.3361	7.54142	7.13529	7.4624	7.48626	7.4871	7.38198	7.58866	7.62568	7.71384	7.86226	7.73307
P60842;J3KS93;J3QKZ9;J3QLN6;J3KS25;J3QR64;J3KTB5;J3QL43;J3QS69;J3KT12;P60842-2	Eukaryotic initiation factor 4A-I	EIF4A1	NaN	NaN	NaN	NaN	7.13659	NaN	6.59223	NaN	NaN	NaN	NaN	NaN	NaN	NaN	NaN	NaN	NaN	NaN	NaN	6.69283	NaN	NaN	7.08318	NaN	NaN	NaN	NaN	6.50549	NaN	NaN	NaN	NaN	NaN	NaN	7.07229	NaN	NaN	NaN	NaN	NaN	NaN	NaN	NaN	NaN	NaN	NaN	NaN
Q14974;J3KTM9;Q14974-2	Importin subunit beta-1	KPNB1	7.2888	7.2742	NaN	7.65016	7.61546	7.7863	7.92807	7.56567	7.55191	NaN	7.59588	7.43946	8.08088	7.87633	7.30381	7.39146	7.6285	7.29983	7.45184	8.04552	7.59103	7.44056	7.413	7.28529	7.39317	NaN	NaN	7.41397	NaN	NaN	7.51634	NaN	7.75222	7.65625	7.34852	7.51199	8.10041	7.31847	NaN	7.95104	7.68297	7.59898	7.69724	7.36103	NaN	NaN	7.92612
P13598;J3QQR8;J3QQX6;J3QRQ1;J3QRT5	Intercellular adhesion molecule 2	ICAM2	7.23675	7.23574	7.29807	7.25821	7.23872	7.23406	7.06662	7.26517	7.3099	7.42638	7.38698	NaN	7.26509	7.3454	6.74951	7.42652	7.29763	6.87058	NaN	6.60237	7.16678	7.23832	7.04941	6.95664	7.19764	7.30728	6.79393	7.22655	7.26778	7.27817	7.15682	7.18109	7.23339	7.18139	7.02869	7.05273	7.38911	7.40137	7.10343	7.22945	7.3378	NaN	7.03698	6.49356	7.16631	7.15996	7.1213
P19105;J3QRS3;O14950;J3KTJ1	Myosin regulatory light chain 12A;Myosin regulatory light chain 12B	MYL12A;MYL12B	NaN	NaN	NaN	NaN	NaN	6.71745	NaN	NaN	NaN	NaN	6.79758	NaN	NaN	NaN	NaN	NaN	NaN	7.36786	NaN	NaN	NaN	NaN	6.6646	NaN	7.12642	NaN	NaN	NaN	NaN	NaN	NaN	NaN	NaN	NaN	NaN	NaN	7.12934	NaN	NaN	NaN	NaN	NaN	NaN	6.65919	NaN	NaN	6.9503
P36776;K7EJE8;K7EKE6;P36776-3;P36776-2	Lon protease homolog, mitochondrial	LONP1	NaN	NaN	NaN	NaN	NaN	NaN	NaN	NaN	NaN	NaN	NaN	NaN	NaN	NaN	NaN	NaN	NaN	NaN	NaN	6.96304	NaN	NaN	NaN	NaN	NaN	NaN	NaN	NaN	NaN	NaN	NaN	NaN	NaN	NaN	NaN	NaN	NaN	NaN	NaN	NaN	NaN	NaN	NaN	NaN	NaN	NaN	NaN
P84243;K7EK07	Histone H3.3;Histone H3	H3F3A;H3F3B	NaN	NaN	NaN	NaN	NaN	NaN	NaN	NaN	NaN	NaN	NaN	NaN	NaN	NaN	NaN	NaN	NaN	NaN	NaN	NaN	NaN	NaN	NaN	NaN	NaN	NaN	NaN	NaN	NaN	NaN	NaN	NaN	NaN	NaN	NaN	NaN	NaN	NaN	NaN	NaN	NaN	NaN	NaN	NaN	NaN	NaN	NaN
P52209;K7ELN9;K7EPF6;P52209-2	6-phosphogluconate dehydrogenase, decarboxylating	PGD	NaN	NaN	NaN	NaN	NaN	NaN	NaN	NaN	NaN	NaN	NaN	NaN	NaN	NaN	NaN	NaN	NaN	NaN	NaN	7.58577	NaN	NaN	NaN	NaN	NaN	NaN	NaN	NaN	NaN	NaN	NaN	NaN	NaN	NaN	NaN	NaN	NaN	NaN	NaN	NaN	NaN	NaN	NaN	NaN	NaN	NaN	NaN
Q99497;K7ELW0;K7EN27	Protein deglycase DJ-1	PARK7	NaN	NaN	7.12408	NaN	7.95436	6.34524	NaN	NaN	NaN	NaN	NaN	7.91385	7.99123	NaN	7.0887	NaN	NaN	6.93125	7.95584	8.16206	NaN	7.5697	7.5945	NaN	NaN	7.64183	7.90605	7.91332	NaN	NaN	NaN	NaN	NaN	NaN	7.35578	NaN	NaN	6.57116	NaN	NaN	NaN	NaN	NaN	6.86651	NaN	6.88787	NaN
Q9GZP8;K7EQZ3;Q9GZP8-2	Immortalization up-regulated protein	IMUP	NaN	NaN	NaN	NaN	NaN	NaN	NaN	NaN	NaN	NaN	NaN	NaN	NaN	NaN	NaN	NaN	NaN	NaN	NaN	NaN	NaN	NaN	NaN	NaN	NaN	NaN	NaN	NaN	NaN	NaN	NaN	NaN	NaN	NaN	NaN	NaN	NaN	NaN	NaN	NaN	NaN	NaN	NaN	NaN	NaN	NaN	NaN
K7ER74;P02655	Apolipoprotein C-II;Proapolipoprotein C-II	APOC4-APOC2;APOC2	9.8667	9.95894	9.91751	9.92128	9.66294	9.77661	9.67812	9.78919	9.88753	9.82172	9.65928	9.42095	9.64088	9.50663	9.92178	10.0162	9.98054	10.0414	9.89836	9.83498	9.78647	9.74095	9.86087	9.76037	9.7288	9.57962	9.60037	9.50187	9.89695	9.90487	9.727	9.78569	9.65301	9.59566	9.66859	9.83109	10.0013	9.80838	9.7921	9.69242	9.64879	9.75741	10.1268	10.0342	10.0643	10.0896	9.81837
P00746;K7ERG9	Complement factor D	CFD	7.87975	8.00334	7.76379	7.65289	8.008	7.88038	7.60266	8.25654	8.21924	8.0059	8.1428	8.02444	8.23618	8.05974	7.73738	7.62067	7.36637	7.74079	7.49965	7.82522	6.99468	8.06137	8.15497	7.89989	7.89062	7.83495	7.98838	7.93173	8.14826	8.36265	8.05805	7.57972	7.79904	8.1374	8.16929	8.33566	8.39288	8.18751	8.12205	8.23469	8.12558	8.18125	8.08422	8.14237	8.02582	7.97776	7.99873
K7ERI9;P02654;K7EJI9;K7ELM9;K7EPF9;K7EKP1	Apolipoprotein C-I;Truncated apolipoprotein C-I	APOC1	10.0857	9.9986	10.1669	10.2209	10.0023	10.0218	9.98602	9.92896	10.0673	10.0639	9.98492	9.72336	9.84888	9.8895	10.046	10.0952	10.2098	10.1619	9.99901	10.0923	9.9357	9.85806	10.0056	10.0411	9.95476	9.78127	9.84152	9.77368	10.0724	10.0357	9.98624	10.0307	10.0359	9.941	9.99508	9.98072	9.98805	9.9816	9.97279	9.84313	9.958	9.9494	10.0841	10.1026	10.0414	10.0413	9.71971
Q9UBT2;K7ESK7;Q9UBT2-2	SUMO-activating enzyme subunit 2	UBA2	NaN	NaN	NaN	NaN	NaN	NaN	NaN	NaN	NaN	NaN	NaN	NaN	NaN	NaN	NaN	NaN	NaN	NaN	NaN	NaN	NaN	NaN	NaN	NaN	NaN	NaN	NaN	NaN	NaN	NaN	NaN	NaN	NaN	NaN	NaN	NaN	NaN	NaN	NaN	NaN	NaN	NaN	NaN	NaN	NaN	NaN	NaN
P09012;M0R0G9;M0QXK2;M0R221;M0R2B8;M0R268	U1 small nuclear ribonucleoprotein A	SNRPA	NaN	NaN	NaN	NaN	NaN	NaN	NaN	NaN	NaN	NaN	NaN	NaN	NaN	NaN	NaN	NaN	NaN	NaN	NaN	7.28402	NaN	NaN	NaN	NaN	NaN	NaN	NaN	NaN	NaN	NaN	NaN	NaN	NaN	NaN	NaN	NaN	NaN	NaN	NaN	NaN	NaN	NaN	NaN	NaN	NaN	NaN	NaN
P14866;M0QXS5;M0QYL7;M0R1W6;M0QYT0;P14866-2	Heterogeneous nuclear ribonucleoprotein L	HNRNPL	NaN	NaN	NaN	NaN	NaN	NaN	6.98717	NaN	NaN	NaN	NaN	NaN	NaN	NaN	NaN	NaN	NaN	NaN	NaN	NaN	NaN	NaN	NaN	NaN	NaN	NaN	NaN	NaN	NaN	NaN	NaN	NaN	NaN	NaN	NaN	NaN	NaN	NaN	NaN	NaN	NaN	NaN	NaN	NaN	NaN	NaN	NaN
M0R009		A1BG	NaN	NaN	NaN	NaN	NaN	NaN	NaN	NaN	NaN	NaN	NaN	NaN	NaN	NaN	NaN	NaN	NaN	NaN	NaN	NaN	NaN	NaN	NaN	NaN	NaN	NaN	NaN	NaN	NaN	NaN	NaN	NaN	NaN	NaN	NaN	NaN	NaN	NaN	NaN	NaN	NaN	NaN	NaN	NaN	NaN	NaN	NaN
P46782;M0R0F0;M0R0R2	40S ribosomal protein S5;40S ribosomal protein S5, N-terminally processed	RPS5	NaN	NaN	NaN	NaN	NaN	NaN	5.94117	NaN	NaN	NaN	NaN	NaN	NaN	NaN	NaN	NaN	NaN	NaN	NaN	7.41265	NaN	NaN	NaN	NaN	NaN	NaN	NaN	6.30935	NaN	NaN	NaN	NaN	NaN	NaN	NaN	NaN	NaN	NaN	NaN	NaN	NaN	NaN	NaN	NaN	NaN	NaN	NaN
O95336;M0R0U3;M0R261	6-phosphogluconolactonase	PGLS	NaN	NaN	NaN	NaN	NaN	NaN	NaN	NaN	NaN	NaN	NaN	NaN	NaN	NaN	NaN	NaN	NaN	NaN	NaN	NaN	6.77905	NaN	NaN	NaN	NaN	NaN	NaN	NaN	7.52655	NaN	NaN	NaN	NaN	NaN	NaN	NaN	NaN	7.10336	NaN	NaN	NaN	NaN	7.59917	NaN	NaN	NaN	NaN
M0R1Q1		C3	NaN	NaN	NaN	NaN	NaN	NaN	NaN	NaN	NaN	NaN	NaN	NaN	NaN	NaN	NaN	NaN	NaN	7.16599	NaN	NaN	NaN	NaN	NaN	NaN	NaN	NaN	6.92266	NaN	NaN	NaN	NaN	NaN	NaN	NaN	NaN	NaN	NaN	NaN	NaN	NaN	NaN	NaN	NaN	NaN	NaN	NaN	NaN
Q13011;M0R248	Delta(3,5)-Delta(2,4)-dienoyl-CoA isomerase, mitochondrial	ECH1	NaN	NaN	NaN	NaN	NaN	NaN	NaN	NaN	NaN	NaN	NaN	NaN	NaN	NaN	NaN	NaN	NaN	NaN	NaN	NaN	NaN	NaN	NaN	NaN	NaN	NaN	NaN	NaN	NaN	NaN	NaN	NaN	NaN	NaN	NaN	NaN	NaN	NaN	NaN	NaN	NaN	NaN	NaN	NaN	NaN	NaN	NaN
O00151	PDZ and LIM domain protein 1	PDLIM1	NaN	NaN	7.27779	7.12417	NaN	8.54803	6.9464	NaN	NaN	7.42157	7.39683	NaN	NaN	NaN	NaN	7.02048	7.2826	7.4451	NaN	NaN	NaN	8.36154	8.45862	8.36853	7.28081	8.54564	7.68944	7.07682	8.39777	8.58424	NaN	8.35374	NaN	NaN	8.59561	NaN	8.5341	8.43056	7.26741	NaN	NaN	NaN	NaN	NaN	7.1676	7.15125	7.10503
O00187;O00187-2	Mannan-binding lectin serine protease 2;Mannan-binding lectin serine protease 2 A chain;Mannan-binding lectin serine protease 2 B chain	MASP2	7.70908	7.85528	7.78802	7.7297	7.65892	7.78198	7.64833	7.76329	7.66563	7.4182	7.58024	7.34082	7.4214	7.64515	7.76363	7.67856	7.71646	7.69611	7.72702	7.97311	7.79697	7.89154	7.72945	7.72615	7.8704	NaN	7.84009	7.76347	7.71352	7.80848	7.75103	7.73737	7.72397	7.76759	7.62155	7.841	NaN	7.79429	NaN	7.76525	7.71629	7.77265	7.80213	7.81695	7.70789	7.65665	7.7123
O00231;O00231-2	26S proteasome non-ATPase regulatory subunit 11	PSMD11	NaN	NaN	NaN	NaN	NaN	NaN	NaN	NaN	NaN	NaN	NaN	NaN	NaN	NaN	NaN	NaN	NaN	NaN	NaN	6.98501	NaN	NaN	NaN	NaN	NaN	NaN	NaN	NaN	NaN	NaN	NaN	NaN	NaN	NaN	NaN	NaN	NaN	NaN	NaN	NaN	NaN	NaN	NaN	NaN	NaN	NaN	NaN
O00299	Chloride intracellular channel protein 1	CLIC1	NaN	NaN	NaN	NaN	NaN	NaN	NaN	NaN	NaN	NaN	NaN	NaN	NaN	NaN	NaN	NaN	NaN	7.5039	NaN	NaN	NaN	NaN	NaN	NaN	NaN	NaN	NaN	NaN	NaN	NaN	NaN	NaN	NaN	NaN	NaN	NaN	NaN	NaN	NaN	NaN	NaN	NaN	NaN	NaN	6.84184	7.10247	7.11254
O00391;O00391-2	Sulfhydryl oxidase 1	QSOX1	7.43009	7.511	7.52587	7.33502	7.39941	7.53089	7.09451	7.46599	7.53715	NaN	7.42696	NaN	7.34298	7.58988	7.46247	7.59399	7.38901	7.47177	7.27704	7.30195	7.38961	7.28021	7.23906	7.34482	7.32758	7.38751	7.42015	7.38185	7.38521	7.25833	7.27342	7.65793	7.48177	7.41654	7.30237	7.59225	7.151	7.47952	7.43673	7.6562	7.39581	7.52406	7.52471	7.35026	NaN	7.39196	7.51396
P47813;O14602;X6RAC9	Eukaryotic translation initiation factor 1A, X-chromosomal;Eukaryotic translation initiation factor 1A, Y-chromosomal	EIF1AX;EIF1AY	NaN	NaN	NaN	NaN	NaN	NaN	NaN	NaN	NaN	NaN	NaN	NaN	NaN	NaN	NaN	NaN	NaN	NaN	NaN	NaN	NaN	NaN	NaN	NaN	NaN	NaN	NaN	NaN	NaN	NaN	NaN	NaN	NaN	NaN	NaN	NaN	NaN	NaN	NaN	NaN	NaN	NaN	NaN	NaN	NaN	NaN	NaN
O14791;O14791-2;O14791-3	Apolipoprotein L1	APOL1	9.73638	9.6506	9.62187	9.7078	9.64482	9.69775	9.75218	9.61298	9.64999	9.60532	9.59466	9.56803	9.65468	9.56157	9.92522	9.80057	9.74372	9.84837	9.82524	9.89967	9.69478	10.0002	10.0063	10.0254	9.99911	9.9864	9.95055	9.99288	9.85864	9.79348	9.79458	9.80851	9.7897	9.7896	9.7849	9.61716	9.63132	9.6173	9.53539	9.55008	9.62259	9.60001	9.57594	9.56603	9.62506	9.60478	9.58854
O15067	Phosphoribosylformylglycinamidine synthase	PFAS	NaN	NaN	NaN	7.02678	7.75536	NaN	7.75054	7.71358	7.73123	NaN	7.72748	8.08941	7.91617	7.81871	NaN	NaN	NaN	NaN	NaN	7.96072	NaN	7.57471	NaN	7.54702	NaN	NaN	NaN	NaN	7.65382	NaN	7.6712	7.61508	7.87628	NaN	NaN	7.73116	7.79984	NaN	7.67468	7.73282	7.75044	NaN	NaN	NaN	NaN	7.62861	NaN
O60684;O15131;Q5TFJ7	Importin subunit alpha-7;Importin subunit alpha-6	KPNA6;KPNA5	NaN	NaN	NaN	NaN	NaN	NaN	NaN	NaN	NaN	NaN	NaN	NaN	NaN	NaN	NaN	NaN	NaN	NaN	NaN	NaN	NaN	NaN	NaN	NaN	NaN	NaN	NaN	NaN	NaN	NaN	NaN	NaN	NaN	NaN	NaN	NaN	NaN	NaN	NaN	NaN	NaN	NaN	NaN	NaN	NaN	NaN	NaN
O15145;F8VR50;C9JZD1	Actin-related protein 2/3 complex subunit 3	ARPC3	NaN	NaN	NaN	NaN	NaN	NaN	NaN	NaN	NaN	NaN	NaN	NaN	NaN	NaN	NaN	NaN	NaN	6.96467	NaN	NaN	NaN	NaN	NaN	NaN	NaN	NaN	NaN	NaN	NaN	NaN	NaN	NaN	NaN	NaN	NaN	NaN	NaN	NaN	6.77399	NaN	NaN	NaN	NaN	NaN	6.51997	NaN	NaN
O43707;O43707-2	Alpha-actinin-4	ACTN4	7.456	7.30612	7.65271	NaN	7.28375	8.13928	7.94797	NaN	7.42682	7.3763	7.46836	NaN	7.32644	NaN	7.37659	7.48903	7.19025	7.13744	7.4424	NaN	NaN	NaN	NaN	NaN	7.13264	8.01292	NaN	NaN	8.135	8.27646	NaN	8.01728	7.89282	7.37922	8.01657	7.51032	7.53695	NaN	7.49305	NaN	7.48748	7.45841	NaN	7.54797	NaN	7.1486	NaN
O43866	CD5 antigen-like	CD5L	9.04287	9.15802	9.15902	9.17818	9.14953	9.16801	9.11462	9.15833	9.10966	9.05755	9.0946	9.22644	9.27228	9.18359	9.27524	9.33052	9.2597	9.36368	9.46221	9.31339	9.27642	9.01798	8.9635	8.99649	9.11035	9.06697	9.03697	8.97269	9.31523	9.30514	9.27086	9.25987	9.2344	9.31247	9.24184	9.30533	9.30733	9.20901	9.18197	9.33821	9.35144	9.30119	8.88997	8.89913	8.88192	8.89672	8.99911
O75083;O75083-3;D6RD66	WD repeat-containing protein 1	WDR1	7.39111	7.14492	NaN	NaN	NaN	NaN	7.62977	7.24536	NaN	NaN	NaN	NaN	NaN	7.44007	NaN	NaN	NaN	7.31777	NaN	7.15794	NaN	NaN	NaN	NaN	NaN	NaN	NaN	NaN	NaN	NaN	7.25624	NaN	NaN	7.38408	NaN	7.2895	NaN	7.41322	7.38171	7.33834	NaN	NaN	NaN	NaN	7.33216	6.85475	7.3535
O75368	SH3 domain-binding glutamic acid-rich-like protein	SH3BGRL	NaN	NaN	NaN	NaN	NaN	NaN	NaN	NaN	NaN	NaN	NaN	NaN	NaN	NaN	NaN	NaN	NaN	NaN	NaN	NaN	NaN	NaN	NaN	NaN	NaN	NaN	NaN	NaN	NaN	NaN	NaN	NaN	NaN	NaN	NaN	NaN	NaN	NaN	NaN	NaN	NaN	NaN	NaN	NaN	NaN	NaN	NaN
O75636;O75636-2	Ficolin-3	FCN3	8.84493	8.85393	8.87593	8.96024	8.84946	8.93014	8.94054	8.97146	8.94573	8.83697	8.89868	9.00578	8.81879	8.91115	8.94611	8.85151	8.8196	8.89667	8.90881	8.95703	8.84473	8.8341	8.90974	8.84948	8.82523	8.90357	8.93376	8.82441	8.87426	8.7548	8.77932	8.9366	8.79817	8.91303	8.73005	8.86335	8.68714	8.74321	8.60211	8.79069	8.89292	8.70314	9.05398	9.04285	8.94211	8.99624	9.03338
O75882-2;O75882;O75882-3	Attractin	ATRN	8.71542	8.64125	8.65059	8.68994	8.51003	8.61843	8.71346	8.76784	8.75793	8.66945	8.69154	8.74132	8.74656	8.67078	8.74407	8.70277	8.61358	8.66205	8.55366	8.76933	8.56818	8.64305	8.71898	8.40517	8.62402	8.62709	8.69853	8.72072	8.56019	8.69584	8.56996	8.53804	8.67306	8.67387	8.49016	8.69893	8.67532	8.66386	8.63312	8.61365	8.67006	8.66172	8.65063	8.73207	8.65784	8.69506	8.73717
O75964	ATP synthase subunit g, mitochondrial	ATP5L	NaN	NaN	NaN	NaN	NaN	6.27896	NaN	NaN	NaN	NaN	NaN	NaN	NaN	NaN	NaN	NaN	NaN	NaN	NaN	NaN	NaN	6.22139	NaN	NaN	NaN	NaN	6.69288	NaN	NaN	NaN	NaN	NaN	NaN	NaN	NaN	NaN	NaN	NaN	NaN	NaN	NaN	NaN	NaN	NaN	NaN	NaN	NaN
O76003	Glutaredoxin-3	GLRX3	NaN	NaN	NaN	NaN	NaN	NaN	NaN	NaN	NaN	NaN	NaN	NaN	NaN	NaN	NaN	NaN	NaN	NaN	NaN	7.30438	NaN	NaN	NaN	NaN	NaN	NaN	NaN	NaN	NaN	NaN	NaN	NaN	NaN	NaN	NaN	NaN	NaN	NaN	NaN	NaN	NaN	NaN	NaN	NaN	NaN	NaN	NaN
O95445;Q5SRP5;O95445-2	Apolipoprotein M	APOM	9.49847	9.51219	9.39197	9.59703	9.41149	9.38742	9.25357	9.27148	9.29573	9.34188	9.18658	9.26831	9.31788	9.26314	9.29812	9.36707	9.46452	9.28492	9.5307	9.46757	9.4479	9.20226	9.29035	9.3365	9.22926	9.24533	9.17939	9.12588	9.37634	9.38486	9.45707	9.34183	9.37469	9.4008	9.33173	9.41563	9.42886	9.37364	9.33536	9.32477	9.41528	9.46922	9.39647	9.36448	9.36359	9.29363	9.24331
O95479;R4GMU1	GDH/6PGL endoplasmic bifunctional protein;Glucose 1-dehydrogenase;6-phosphogluconolactonase	H6PD	NaN	NaN	NaN	NaN	NaN	NaN	NaN	NaN	NaN	NaN	NaN	NaN	NaN	NaN	NaN	NaN	NaN	NaN	NaN	NaN	NaN	NaN	NaN	NaN	NaN	NaN	NaN	NaN	NaN	NaN	NaN	NaN	NaN	NaN	NaN	NaN	NaN	NaN	NaN	NaN	NaN	NaN	NaN	NaN	NaN	NaN	NaN
O95497	Pantetheinase	VNN1	NaN	NaN	NaN	NaN	NaN	NaN	NaN	NaN	NaN	NaN	NaN	NaN	NaN	NaN	7.43916	NaN	NaN	6.80131	NaN	7.20691	NaN	NaN	6.87629	NaN	NaN	NaN	NaN	NaN	NaN	7.50025	NaN	NaN	NaN	NaN	NaN	7.50923	7.54346	7.21309	7.52157	7.23094	NaN	NaN	7.24242	NaN	7.25935	NaN	NaN
O95782;O95782-2	AP-2 complex subunit alpha-1	AP2A1	NaN	NaN	NaN	NaN	NaN	NaN	NaN	NaN	NaN	NaN	NaN	NaN	NaN	NaN	6.58809	NaN	6.62078	NaN	NaN	NaN	6.79005	NaN	NaN	7.04364	NaN	NaN	NaN	NaN	6.9489	NaN	7.02926	6.86254	NaN	NaN	6.97054	6.92571	NaN	NaN	NaN	NaN	NaN	7.07236	NaN	6.67417	NaN	NaN	NaN
O95810	Serum deprivation-response protein	SDPR	7.38819	6.76612	7.49087	7.56934	7.20425	7.25249	NaN	NaN	NaN	7.56482	7.34569	6.31158	NaN	6.52602	NaN	NaN	7.41345	8.08373	NaN	6.43505	7.43064	NaN	6.84831	6.82703	7.3263	NaN	7.27804	NaN	NaN	7.0244	6.9779	7.3041	6.92369	NaN	6.94855	6.71154	6.79889	NaN	7.19455	6.94003	NaN	6.90098	NaN	7.11784	7.45446	7.47065	7.18783
O95831;O95831-4	Apoptosis-inducing factor 1, mitochondrial	AIFM1	NaN	NaN	NaN	NaN	NaN	NaN	NaN	NaN	NaN	NaN	NaN	NaN	NaN	NaN	NaN	NaN	NaN	NaN	NaN	NaN	NaN	NaN	NaN	NaN	NaN	NaN	NaN	NaN	NaN	NaN	NaN	NaN	NaN	NaN	NaN	NaN	NaN	NaN	NaN	NaN	NaN	NaN	NaN	NaN	NaN	NaN	NaN
P00338;P00338-3;P00338-4;P00338-2;P00338-5	L-lactate dehydrogenase A chain	LDHA	6.90979	NaN	7.15317	NaN	NaN	6.86168	7.27409	7.24893	NaN	6.79923	6.35031	7.29119	NaN	7.31986	6.66394	NaN	NaN	7.53443	7.21535	NaN	7.11661	7.4072	NaN	7.22732	7.03764	NaN	7.17354	NaN	NaN	7.27873	7.27367	7.1304	6.91333	7.17514	7.02898	NaN	NaN	6.94435	7.4098	NaN	NaN	7.21606	NaN	6.99782	7.33357	NaN	NaN
P00450	Ceruloplasmin	CP	10.6797	10.6843	10.6549	10.6931	10.5973	10.6434	10.6108	10.7614	10.7623	10.7647	10.7041	10.7478	10.7496	10.6701	10.7082	10.6589	10.7392	10.6772	10.663	10.6494	10.6146	10.8692	10.8775	10.8832	10.847	10.8274	10.7795	10.8494	10.6611	10.633	10.6967	10.7402	10.6121	10.7057	10.6562	10.6754	10.7169	10.6674	10.6725	10.6575	10.6274	10.6946	10.59	10.6388	10.6188	10.6036	10.5816
P00488	Coagulation factor XIII A chain	F13A1	8.33034	8.26974	8.19088	8.52879	8.31051	8.41855	8.35655	8.40015	8.46225	8.50632	8.42851	8.39161	8.36423	8.50343	8.40525	8.33822	8.24282	8.6201	8.2905	8.18056	8.79235	8.27121	8.29913	8.42277	8.43872	8.26602	8.40598	8.38388	8.3654	8.14998	8.35817	8.40323	8.39444	8.24656	8.28208	8.4637	8.47142	8.25976	8.54652	8.41725	8.4236	8.38043	8.60788	8.55122	8.59149	8.65798	8.60993
P00491;G3V5M2	Purine nucleoside phosphorylase	PNP	NaN	NaN	NaN	NaN	NaN	NaN	NaN	NaN	NaN	NaN	NaN	NaN	NaN	NaN	NaN	NaN	NaN	NaN	NaN	NaN	NaN	NaN	NaN	NaN	NaN	NaN	NaN	NaN	NaN	NaN	NaN	NaN	NaN	NaN	NaN	NaN	NaN	NaN	NaN	NaN	NaN	NaN	NaN	NaN	NaN	NaN	NaN
P00558;P00558-2	Phosphoglycerate kinase 1	PGK1	NaN	NaN	NaN	NaN	NaN	NaN	NaN	7.78099	NaN	NaN	6.92509	NaN	NaN	NaN	NaN	NaN	NaN	7.10028	NaN	NaN	NaN	NaN	NaN	NaN	NaN	NaN	NaN	NaN	NaN	NaN	7.68876	NaN	NaN	6.84545	NaN	NaN	NaN	NaN	NaN	NaN	NaN	NaN	7.12064	NaN	7.06281	7.24489	7.45635
P00568;Q5T9B7;H0YID2;H0Y4J6	Adenylate kinase isoenzyme 1	AK1	NaN	NaN	NaN	NaN	NaN	NaN	NaN	NaN	NaN	NaN	NaN	NaN	NaN	NaN	NaN	NaN	NaN	NaN	NaN	NaN	NaN	NaN	NaN	NaN	NaN	NaN	NaN	NaN	NaN	NaN	NaN	NaN	NaN	NaN	NaN	NaN	NaN	NaN	NaN	NaN	NaN	NaN	NaN	NaN	NaN	NaN	NaN
P00734;E9PIT3	Prothrombin;Activation peptide fragment 1;Activation peptide fragment 2;Thrombin light chain;Thrombin heavy chain	F2	10.0267	9.95979	10.0008	10.0183	10.0118	10.0389	10.0358	9.99129	9.98264	9.97132	9.91511	10.0302	9.96922	9.94511	10.075	10.0296	10.1046	9.99891	10.0685	10.1115	10.0432	9.96401	9.96677	9.91967	10.0005	10.0154	10.0639	9.95505	10.0505	10.0342	9.99709	9.97829	10.0415	10.035	9.97742	10.0219	10.0285	10.0161	9.89743	10.0091	10.0157	10.0381	10.0199	10.0372	9.98276	9.94758	10.0276
P00738;P00738-2;J3QLC9;H3BS21	Haptoglobin;Haptoglobin alpha chain;Haptoglobin beta chain	HP	11.2721	11.1815	11.3045	11.1959	11.2062	11.2896	11.2615	11.2146	11.1746	11.3041	11.2706	11.3199	11.282	11.243	11.1654	11.1424	11.2819	11.2794	11.1788	11.2613	11.1943	11.1468	11.0707	11.1429	11.1742	11.1188	11.1322	11.1039	11.276	11.108	11.2112	11.3858	11.0984	11.1776	11.2474	11.2525	11.1999	11.2759	11.2027	11.2206	11.2364	11.2618	11.2064	11.1602	11.2235	11.2554	11.1751
P00739;P00739-2;A0A0A0MRD9	Haptoglobin-related protein	HPR	9.03505	9.01734	9.0176	9.11678	9.00269	9.11114	9.10771	9.07236	8.84876	8.92364	8.87424	8.98849	9.02038	8.88598	9.30034	9.43776	9.35484	9.26078	9.44455	9.38159	9.21765	9.467	9.51956	9.52206	9.41287	9.52731	9.35211	9.49149	9.37579	9.34896	9.28392	9.4157	9.39161	9.35897	9.38194	8.98334	9.07105	8.98131	8.95382	8.83806	8.85825	9.0183	8.6854	8.86805	8.80675	8.74923	8.87459
P00740;P00740-2	Coagulation factor IX;Coagulation factor IXa light chain;Coagulation factor IXa heavy chain	F9	8.17883	8.28521	8.41962	8.38658	8.42839	8.41102	8.6718	8.40105	8.34629	8.38866	8.25697	8.32006	8.46005	8.30101	8.49834	8.40774	8.32903	8.66235	8.3703	8.60847	8.40755	8.45171	8.33073	8.31639	8.35847	8.50544	8.48884	8.41443	8.34867	8.58796	8.44072	8.49883	8.51592	8.52338	8.45762	8.43887	8.48385	8.32311	8.32013	8.61534	8.57417	8.50192	8.36205	8.11942	8.32543	8.35491	8.39928
P00742	Coagulation factor X;Factor X light chain;Factor X heavy chain;Activated factor Xa heavy chain	F10	8.32616	8.19919	8.41091	8.31657	8.26677	8.31603	8.26588	8.34529	8.29981	8.1707	8.22508	8.29341	8.29237	8.33046	8.49221	8.27717	8.3723	8.43863	8.38525	8.55932	8.41802	8.46318	8.32775	8.31053	8.31838	8.44867	8.40401	8.39209	8.32594	8.23433	8.36748	8.3086	8.3249	8.4198	8.45893	8.37285	8.37293	8.15749	8.24965	8.36445	8.37637	8.47051	8.28273	8.30749	8.14791	8.32711	8.30988
P00747	Plasminogen;Plasmin heavy chain A;Activation peptide;Angiostatin;Plasmin heavy chain A, short form;Plasmin light chain B	PLG	9.9734	9.99009	10.008	9.97765	9.99959	10.02	9.94085	9.96302	9.99459	9.9657	9.95489	9.95706	9.98745	9.98376	10.0367	9.9652	10.0875	10.0111	10.0772	10.0773	10.1313	10.058	10.0691	10.0702	10.0435	10.0232	10.0637	10.0641	10.0399	10.0806	10.0889	9.99685	10.0621	10.0588	10.0693	9.85152	9.8557	9.78359	9.85472	9.85575	9.93689	9.83135	9.82752	9.79025	9.80486	9.79954	9.85705
P00748	Coagulation factor XII;Coagulation factor XIIa heavy chain;Beta-factor XIIa part 1;Coagulation factor XIIa light chain	F12	9.29467	9.19637	9.23729	9.18022	9.28777	9.28864	9.2305	9.20139	9.08773	9.09624	9.07995	9.09685	9.22799	9.12678	9.26108	9.35715	9.27282	9.28595	9.32414	9.3448	9.15598	9.2573	9.32523	9.26049	9.30942	9.26844	9.29786	9.29815	9.31086	9.21689	9.22031	9.15369	9.30884	9.35265	9.24789	9.42727	9.2191	9.40673	9.16111	9.1911	9.28011	9.33843	9.29256	9.00797	9.09635	8.96234	9.08853
P00915;E5RH81;E5RHP7;E5RIF9;E5RG43;E5RFL2;E5RFE7;E5RGU8;H0YBE2	Carbonic anhydrase 1	CA1	7.60109	7.68478	7.57203	7.3514	7.52059	7.99971	7.8739	8.06427	8.09267	7.76497	8.24276	8.23184	8.4881	8.00342	7.96965	7.86993	7.80405	7.69322	8.17895	8.13126	8.40966	8.12909	7.5809	7.2638	8.01704	8.14002	8.27855	8.20299	7.8923	7.81715	7.37614	7.74011	7.87378	7.56541	7.52372	8.09988	7.67275	8.79306	8.15474	7.77938	8.25	8.29642	8.16622	7.68285	7.82319	8.06799	8.11184
P00918;E5RID5;E5RK37	Carbonic anhydrase 2	CA2	6.9456	7.1229	7.28237	7.28871	7.18513	7.35428	6.92395	6.86101	7.21341	7.22448	7.31181	7.40904	7.5247	7.20482	7.02535	7.05131	6.8408	7.42736	NaN	7.72385	7.68523	7.25909	6.57578	NaN	7.33349	7.09314	7.46063	7.19223	6.55936	7.15987	NaN	7.34844	7.17929	7.35887	6.95605	7.42436	7.04218	7.89837	7.83181	7.11882	7.0616	7.73187	7.46789	6.0216	NaN	7.62316	7.57023
P00966	Argininosuccinate synthase	ASS1	NaN	6.98542	NaN	NaN	NaN	NaN	NaN	NaN	NaN	NaN	6.44616	NaN	NaN	NaN	NaN	NaN	NaN	NaN	6.88132	NaN	NaN	NaN	NaN	NaN	NaN	NaN	NaN	NaN	NaN	NaN	NaN	NaN	NaN	NaN	NaN	NaN	NaN	NaN	NaN	NaN	NaN	NaN	NaN	NaN	NaN	NaN	NaN
P01008	Antithrombin-III	SERPINC1	10.449	10.4421	10.4165	10.4464	10.4788	10.4271	10.4418	10.3413	10.4647	10.4143	10.409	10.4461	10.4558	10.4513	10.3659	10.3817	10.4361	10.3434	10.4085	10.4243	10.3667	10.3617	10.403	10.3545	10.2984	10.3551	10.3265	10.3236	10.4229	10.4847	10.5281	10.4179	10.4996	10.3392	10.4375	10.3938	10.464	10.2918	10.4378	10.4304	10.4436	10.4311	10.2527	10.3357	10.3415	10.2776	10.3601
P01009;P01009-2;P01009-3	Alpha-1-antitrypsin;Short peptide from AAT	SERPINA1	11.4123	11.4952	11.4666	11.477	11.4191	11.3804	11.418	11.4268	11.4544	11.4698	11.4705	11.5107	11.4322	11.5008	11.3994	11.437	11.4805	11.4523	11.3818	11.3783	11.3451	11.475	11.5696	11.5163	11.459	11.4912	11.4481	11.464	11.3793	11.4675	11.4821	11.4726	11.4021	11.42	11.4344	11.4015	11.4887	11.482	11.5185	11.4203	11.3746	11.4096	11.4097	11.4573	11.4207	11.4128	11.3813
P01011;G3V595	Alpha-1-antichymotrypsin;Alpha-1-antichymotrypsin His-Pro-less	SERPINA3	10.3733	10.3972	10.3619	10.4056	10.3598	10.3596	10.3351	10.4093	10.4546	10.4596	10.3816	10.4164	10.4095	10.4135	10.4949	10.5075	10.508	10.4534	10.4773	10.4059	10.4336	10.2581	10.2667	10.275	10.2632	10.2293	10.208	10.198	10.2657	10.3457	10.345	10.4242	10.2759	10.316	10.2926	10.4197	10.3867	10.3963	10.3781	10.3547	10.355	10.362	10.4187	10.4402	10.4514	10.4323	10.4049
P01019	Angiotensinogen;Angiotensin-1;Angiotensin-2;Angiotensin-3;Angiotensin-4;Angiotensin 1-9;Angiotensin 1-7;Angiotensin 1-5;Angiotensin 1-4	AGT	9.52859	9.36575	9.44559	9.44065	9.48457	9.41815	9.37993	9.73751	9.49571	9.57304	9.69943	9.63617	9.69973	9.52092	9.50505	9.43673	9.4994	9.44062	9.47827	9.4869	9.40191	10.0628	10.0698	10.0251	9.86384	10.0638	9.99152	10.0688	9.41906	9.35106	9.33695	9.37982	9.5175	9.39592	9.43401	9.55976	9.43296	9.51112	9.52578	9.47271	9.50884	9.49717	9.65224	9.5101	9.54377	9.47918	9.52919
P01023	Alpha-2-macroglobulin	A2M	11.1607	11.1874	11.1346	11.1708	11.1614	11.1591	11.1404	11.2396	11.289	11.2419	11.2465	11.2569	11.2717	11.3118	10.9669	11.0657	11.0124	10.9554	10.9977	10.9585	10.9007	10.979	11.0395	11.0155	11.0072	11.0058	10.9668	10.9423	11.1221	11.1874	11.1944	11.0846	11.1718	11.1529	11.1402	11.1919	11.2536	11.261	11.2692	11.1971	11.2023	11.2269	11.0534	11.109	11.0639	11.0333	11.0827
P01024	Complement C3;Complement C3 beta chain;C3-beta-c;Complement C3 alpha chain;C3a anaphylatoxin;Acylation stimulating protein;Complement C3b alpha chain;Complement C3c alpha chain fragment 1;Complement C3dg fragment;Complement C3g fragment;Complement C3d fragment;Complement C3f fragment;Complement C3c alpha chain fragment 2	C3	11.1872	11.1197	11.2099	11.1784	11.2013	11.2095	11.1703	11.2938	11.2309	11.2547	11.2594	11.2519	11.2872	11.2259	11.3915	11.3001	11.3538	11.2774	11.3136	11.3348	11.2755	11.3751	11.2981	11.3107	11.3384	11.3124	11.3202	11.3625	11.2957	11.2466	11.2559	11.3172	11.2603	11.1986	11.3087	11.299	11.2447	11.2652	11.236	11.2697	11.2742	11.28	11.3544	11.283	11.2935	11.2916	11.3226
P01031	Complement C5;Complement C5 beta chain;Complement C5 alpha chain;C5a anaphylatoxin;Complement C5 alpha chain	C5	9.71127	9.66091	9.74727	9.73767	9.67305	9.75879	9.76045	9.7016	9.70425	9.70302	9.73706	9.76693	9.74061	9.705	9.73991	9.78164	9.7878	9.71468	9.77199	9.7289	9.7245	9.7076	9.77866	9.7244	9.67425	9.68103	9.70204	9.68301	9.68924	9.69544	9.70451	9.7986	9.73027	9.7351	9.77151	9.61916	9.66449	9.68605	9.62488	9.69024	9.7192	9.6693	9.76496	9.7758	9.76808	9.78709	9.70935
P01034	Cystatin-C	CST3	8.0728	7.98668	7.92342	8.1381	7.91033	7.83653	7.26043	8.19088	8.23529	8.11113	8.05037	8.02459	8.006	8.0027	7.92715	7.8309	7.64413	7.834	7.65494	7.91652	8.01144	7.77366	7.81854	7.84123	7.9007	7.86929	7.83961	7.79012	7.94372	8.10617	7.89961	8.05057	7.95788	7.83046	7.84462	8.06355	7.99616	7.97497	7.88341	7.66206	7.97125	8.00355	8.02193	7.89881	7.98456	7.92439	7.7911
P01042	Kininogen-1;Kininogen-1 heavy chain;T-kinin;Bradykinin;Lysyl-bradykinin;Kininogen-1 light chain;Low molecular weight growth-promoting factor	KNG1	10.3106	10.3667	10.331	10.2909	10.2935	10.3255	10.3229	10.2858	10.2955	10.2864	10.3309	10.2771	10.31	10.2076	10.2819	10.3072	10.3197	10.2933	10.3843	10.3626	10.2865	10.3863	10.3721	10.4041	10.3597	10.385	10.3787	10.3566	10.3183	10.4115	10.3729	10.3642	10.3162	10.3078	10.3308	10.3299	10.4314	10.3476	10.3516	10.3588	10.3374	10.3517	10.3063	10.2864	10.3039	10.3011	10.3123
P01042-2;P01042-3	Kininogen-1;Kininogen-1 heavy chain;T-kinin;Bradykinin;Lysyl-bradykinin;Kininogen-1 light chain;Low molecular weight growth-promoting factor	KNG1	9.67753	9.7308	9.74517	9.69304	9.68589	9.83537	9.75467	9.76545	9.90653	9.83605	9.82894	9.87445	9.96592	9.83291	9.7888	9.87454	9.79972	9.90887	9.87838	9.9162	9.86561	9.97202	10.0406	9.99988	10.0247	9.98671	10.0355	10.0615	9.93781	9.91703	9.97968	9.97944	9.99696	9.86793	9.99154	9.95444	9.90464	9.87304	9.82954	9.91297	9.96936	9.82967	9.839	9.76743	9.90107	9.79266	9.83668
P01594	Ig kappa chain V-I region AU		7.68727	7.88848	7.56445	7.82996	7.86976	7.54218	7.32264	NaN	7.6121	7.62788	7.59783	NaN	NaN	NaN	7.67384	7.63888	NaN	NaN	7.36174	7.44565	NaN	6.57138	7.40812	NaN	7.61937	7.24726	NaN	6.89996	7.61308	7.55787	7.73011	7.56691	7.60968	7.36095	7.38342	7.66796	7.47808	7.29736	7.63838	7.62811	NaN	7.37085	7.27882	7.55763	7.33858	7.43823	NaN
P01596	Ig kappa chain V-I region CAR		NaN	NaN	7.16844	7.45567	NaN	NaN	NaN	NaN	7.21365	6.82195	NaN	7.21323	6.90044	6.99532	NaN	NaN	NaN	NaN	NaN	NaN	NaN	NaN	NaN	NaN	NaN	NaN	NaN	NaN	NaN	NaN	NaN	NaN	NaN	NaN	NaN	NaN	NaN	NaN	6.82625	NaN	NaN	NaN	NaN	NaN	NaN	NaN	NaN
P01597	Ig kappa chain V-I region DEE		7.60387	NaN	7.63402	7.78798	7.92725	7.92303	7.66603	NaN	7.68928	7.6807	7.68047	7.58135	7.785	7.68869	8.04801	8.1069	8.05246	8.14189	NaN	7.87766	NaN	NaN	NaN	7.6916	NaN	7.36803	NaN	7.56573	NaN	7.7246	8.06863	8.22647	7.66708	7.99205	7.96015	7.99034	8.04466	NaN	8.13338	7.73271	7.63999	7.61302	8.22497	8.12408	7.73449	7.93617	7.8716
P01598	Ig kappa chain V-I region EU		9.25678	9.34504	9.23734	9.282	9.40694	9.34872	9.25322	9.24681	9.19796	9.21498	9.18953	9.2378	9.25517	9.33815	9.31054	9.29468	8.99472	9.27852	9.32201	9.21359	9.17444	9.29924	9.33875	9.26941	9.16418	9.24827	9.12037	9.21666	9.23447	9.39508	9.42478	9.16803	9.22896	9.26002	9.33521	9.35941	9.28448	9.30819	9.46633	8.95821	9.22546	9.3071	9.24174	9.36795	9.31156	9.3134	9.29308
P01603	Ig kappa chain V-I region Ka		6.94568	7.54752	6.76761	NaN	NaN	NaN	NaN	6.92932	7.13303	7.19147	NaN	NaN	NaN	NaN	NaN	NaN	7.02559	NaN	7.16423	NaN	NaN	NaN	NaN	NaN	6.81119	6.73803	NaN	NaN	7.23055	NaN	NaN	6.77502	NaN	NaN	NaN	NaN	NaN	NaN	NaN	NaN	NaN	7.04571	7.38191	6.95871	7.32978	7.19568	7.25559
P01604	Ig kappa chain V-I region Kue		7.81327	7.7923	7.95042	7.98841	7.70876	8.19745	7.82426	7.73998	7.74313	7.60778	7.60377	7.68422	7.69613	7.74161	7.7626	7.85865	7.91873	7.99739	7.883	7.92079	7.97911	7.70548	7.49826	7.6052	7.75314	7.71452	7.66362	7.62829	8.00574	8.00408	8.05315	8.15216	8.04764	8.21535	7.93943	7.75303	7.71034	7.79072	7.7746	8.00634	8.08192	7.92108	8.0183	8.03967	8.00066	7.97376	7.9963
P01605	Ig kappa chain V-I region Lay		7.74673	7.56067	7.614	7.71143	7.74459	7.53297	7.37407	7.22994	7.29078	7.28448	7.19393	NaN	7.36633	7.41655	7.84552	7.80286	7.71923	7.91233	7.29106	7.82592	7.70559	7.48503	7.76526	7.67481	7.34244	7.61857	7.59754	7.60769	7.44312	7.49997	7.59284	7.40957	7.49535	7.42754	7.39862	7.53345	7.61203	7.60212	7.53894	7.57923	7.49893	7.65827	7.65742	NaN	7.89073	7.46316	7.83417
P01607	Ig kappa chain V-I region Rei		NaN	NaN	NaN	NaN	NaN	NaN	NaN	NaN	7.45915	NaN	NaN	NaN	NaN	NaN	NaN	NaN	NaN	NaN	NaN	NaN	NaN	NaN	NaN	NaN	NaN	NaN	NaN	NaN	NaN	NaN	NaN	NaN	NaN	NaN	NaN	NaN	NaN	NaN	NaN	NaN	NaN	NaN	NaN	NaN	NaN	NaN	NaN
P01608	Ig kappa chain V-I region Roy		9.68393	9.51909	9.5713	9.73231	9.61435	9.50821	9.50135	9.46666	9.49387	9.41744	9.41395	9.27049	9.3953	9.45388	9.51079	9.5307	9.55111	9.40395	9.44713	9.44116	9.52489	9.56255	9.56686	9.48137	9.50739	9.55585	9.29601	9.31464	9.24584	9.44149	9.58396	9.37366	9.38711	9.37742	9.42493	9.69896	9.35862	9.46711	9.59725	9.09763	9.50803	9.59815	9.52014	9.59284	9.44662	9.5376	9.54424
P01610	Ig kappa chain V-I region WEA		NaN	NaN	NaN	NaN	NaN	NaN	NaN	NaN	NaN	NaN	NaN	NaN	NaN	NaN	NaN	7.24531	NaN	NaN	NaN	NaN	NaN	NaN	NaN	NaN	NaN	NaN	NaN	NaN	7.29946	NaN	6.68501	NaN	NaN	NaN	NaN	NaN	7.06621	NaN	7.22217	NaN	NaN	NaN	7.22201	NaN	NaN	NaN	NaN
P01611	Ig kappa chain V-I region Wes		8.54281	8.4606	8.42905	8.54384	8.46671	8.51872	8.45911	8.21553	8.2903	8.33836	8.22093	8.28316	8.35401	8.45885	8.54203	8.5053	8.52729	8.52773	8.47553	8.31777	8.41413	8.52797	8.35683	8.46006	8.39837	8.28299	8.29204	8.42006	8.10576	8.28684	8.40505	8.28485	8.12411	8.25956	8.28281	8.27171	8.30314	8.41903	8.39089	8.38357	8.23114	8.41458	8.51195	8.60556	8.51695	8.44649	8.55605
P01612	Ig kappa chain V-I region Mev		7.97741	7.99716	7.97184	7.97397	7.88478	7.80289	8.0069	NaN	7.48273	7.74247	7.80859	7.7154	7.58301	NaN	7.77015	7.82503	7.70479	7.78725	7.58999	7.68169	7.68733	7.60165	7.90323	8.01461	7.79385	7.88431	7.86669	7.92324	7.61947	7.82711	7.84153	7.88662	7.90148	7.88021	8.02939	7.84448	7.9079	7.79659	7.89849	7.98469	7.77595	7.89737	8.19349	8.0861	8.2002	8.11438	8.29078
P01613	Ig kappa chain V-I region Ni		8.38284	8.51555	8.25256	8.33197	8.3872	8.2962	8.16555	8.08971	8.05173	8.00856	7.92013	7.82891	8.0046	8.18592	8.6327	8.65043	8.72343	8.547	8.58711	8.18243	7.89173	8.16031	8.07262	8.0047	8.24412	8.34288	7.85736	7.89362	7.98899	8.20245	8.46444	8.16865	8.30663	8.20723	8.14438	8.14813	8.09191	8.08012	8.0432	8.0901	8.08662	8.15958	8.36342	8.33271	8.30819	8.27105	8.23933
P01615	Ig kappa chain V-II region FR		7.56684	7.7301	7.93558	7.98715	8.09339	7.99383	7.7508	7.5869	7.70958	7.60561	7.05162	7.49582	7.73565	7.73844	7.71731	NaN	NaN	7.92857	NaN	NaN	NaN	7.50375	7.42679	7.53997	7.2235	7.40458	NaN	7.37242	7.76335	NaN	7.81026	7.45527	7.57005	7.98417	NaN	7.61534	NaN	7.54482	7.52391	7.70252	7.81592	7.68072	7.50544	7.75696	7.40033	NaN	NaN
P01619	Ig kappa chain V-III region B6		7.54738	7.82635	7.49641	7.72021	7.67141	7.62859	7.55205	7.59113	7.67168	7.45214	7.39583	7.44107	7.75851	7.37476	7.82843	7.57408	7.7465	7.54293	7.68254	7.65861	7.48701	7.67905	7.96476	7.50666	7.82283	7.64365	7.73614	8.09583	7.71244	7.50199	7.47431	7.45828	7.63788	7.59781	7.58372	8.10953	7.90079	7.9997	8.07155	7.96651	7.64242	8.08451	7.56645	7.65554	7.90053	7.80528	7.8026
P01620	Ig kappa chain V-III region SIE		7.24839	7.37537	7.18963	7.48147	7.58051	NaN	NaN	NaN	7.47454	NaN	NaN	NaN	NaN	NaN	NaN	NaN	NaN	NaN	NaN	NaN	6.90182	NaN	NaN	NaN	NaN	NaN	NaN	NaN	NaN	NaN	NaN	NaN	NaN	7.21817	NaN	NaN	NaN	NaN	NaN	NaN	NaN	NaN	NaN	NaN	NaN	NaN	NaN
P01621	Ig kappa chain V-III region NG9		9.46329	8.77225	9.21479	9.13538	9.23235	9.42713	9.43461	9.2807	8.29839	9.1411	9.13825	9.14197	9.27077	9.30589	9.05342	8.8757	8.77919	9.02191	9.16665	9.22184	9.07709	9.30909	9.28423	9.04746	9.236	9.23109	9.24653	9.22378	9.00309	9.27918	9.16461	8.27967	8.9696	9.37014	9.22212	9.22689	9.19695	9.16358	9.15131	9.21879	9.01992	9.20801	9.14302	9.2793	8.38571	9.15387	9.22119
P01623	Ig kappa chain V-III region WOL		10.3752	10.3832	10.2724	10.3611	10.3749	10.3142	10.3404	10.2086	10.2684	10.2206	10.2297	10.1298	10.2584	10.1917	10.2485	10.1677	10.2137	10.1575	10.2098	10.1409	10.1208	10.1544	10.1426	10.1017	10.1679	10.2163	10.0899	10.144	10.1289	10.1973	10.1921	10.0062	10.213	10.2389	10.2074	10.1636	10.218	10.2128	10.2037	10.1801	10.1644	10.2438	10.1331	10.2008	10.2647	10.1699	10.306
P01624	Ig kappa chain V-III region POM		8.02652	8.23691	7.99514	7.97135	8.12248	7.95869	7.95682	7.75434	7.78189	7.69284	7.87703	7.65648	7.6475	7.90745	7.9823	8.0889	7.55135	7.91465	7.84769	7.86439	7.32687	7.5695	7.70655	7.44643	7.70518	7.11045	NaN	7.57354	7.86256	7.72708	7.84948	8.07365	7.769	7.91443	7.92287	7.7854	7.86252	7.78482	7.33143	7.6583	7.67798	7.93343	7.8732	7.9175	7.97445	7.84414	8.05869
P01625	Ig kappa chain V-IV region Len		9.83148	9.80268	9.78303	9.79921	9.77048	9.78623	9.69904	9.48677	9.60241	9.52683	9.59749	9.49967	9.51805	9.54508	9.59757	9.55848	9.57915	9.53646	9.54308	9.49291	9.42347	9.54372	9.63471	9.53777	9.49549	9.49752	9.47155	9.65541	9.56905	9.57991	9.64125	9.5793	9.56904	9.62084	9.59126	9.64234	9.67061	9.5844	9.68318	9.58748	9.69435	9.63259	9.67215	9.73578	9.70666	9.68473	9.73171
P01699	Ig lambda chain V-I region VOR		9.08687	8.75955	8.93958	8.785	8.86952	8.95503	8.63099	8.7752	8.67251	8.73437	8.7529	8.62154	8.64394	8.6027	8.61328	8.71134	8.79387	8.79474	8.75514	8.88594	8.84846	8.402	8.44989	8.57193	8.53046	8.47524	8.70484	8.5544	8.58109	8.5612	8.6192	8.57476	8.80204	8.84646	8.40663	8.76464	8.50404	8.64098	8.59387	8.78355	8.68385	8.82579	8.84653	8.80282	8.87056	8.99465	8.94843
P01701	Ig lambda chain V-I region NEW		8.41807	8.5049	8.4412	8.34419	8.44781	8.33386	8.38631	8.12957	8.10671	8.03832	8.08143	7.93702	8.06837	8.23874	8.47836	8.28595	8.50039	8.40885	8.5436	8.48019	8.61712	7.776	7.76536	7.86659	7.91474	7.77579	7.91664	7.86401	8.03068	8.42369	8.11089	8.09903	8.25836	8.32777	8.09398	8.56627	8.44677	8.31067	8.50706	8.65958	8.60885	8.86314	7.9083	7.60172	7.76809	7.48806	7.4788
P01703	Ig lambda chain V-I region NEWM		8.80114	8.81461	8.52011	9.02835	9.29106	9.1721	8.47659	7.12291	8.67833	8.13772	7.93379	7.3845	7.68129	8.84617	8.86655	8.84514	7.00809	8.69756	8.73593	NaN	7.16678	7.4724	8.76302	8.74217	7.46169	8.81261	8.47826	8.91566	8.80331	8.68337	8.90034	8.93404	8.57549	8.31264	8.90066	7.5104	8.65639	8.72442	8.54413	8.31365	7.37716	8.98185	8.52864	7.56349	8.52473	8.57512	NaN
P01707	Ig lambda chain V-II region TRO		8.46743	7.62971	7.66941	7.49357	7.68332	7.67464	7.67903	7.62742	7.62058	7.33306	7.49613	7.51031	7.68368	7.45949	7.54592	7.21651	7.4599	7.36784	7.27274	7.35488	7.2405	7.19326	7.32033	7.47637	NaN	7.15138	7.53449	7.38117	7.45484	7.45362	7.50799	7.52866	7.55244	7.71571	7.36513	7.3936	7.40276	7.64167	7.3429	7.1325	7.40381	7.47091	7.91885	7.274	7.35328	7.79194	7.45139
P01708	Ig lambda chain V-II region BUR		8.66531	8.66013	8.74135	8.79707	8.61013	8.69641	8.58426	8.41882	8.53941	8.40308	8.51221	8.57501	8.66012	8.52887	8.38368	8.40457	8.32921	8.32393	8.49564	8.35876	8.29565	8.21138	8.28331	8.18595	8.22629	8.34752	8.23208	8.36546	8.3122	8.47408	8.51465	8.44866	8.30052	8.49951	8.27185	8.60248	8.53977	8.59604	8.48221	8.70913	8.72132	8.52501	8.27303	8.50655	8.40807	8.45581	8.44865
P01710	Ig lambda chain V-II region BO		NaN	NaN	NaN	NaN	NaN	NaN	NaN	NaN	NaN	NaN	NaN	NaN	NaN	NaN	NaN	NaN	NaN	NaN	NaN	NaN	NaN	NaN	NaN	NaN	NaN	NaN	NaN	NaN	NaN	NaN	NaN	NaN	NaN	NaN	NaN	NaN	NaN	NaN	NaN	NaN	NaN	NaN	NaN	NaN	NaN	NaN	NaN
P01714	Ig lambda chain V-III region SH		9.04661	9.13376	8.9486	9.05258	9.02724	9.07142	9.11195	8.75775	8.71437	8.76925	8.74354	8.63678	8.82137	8.71354	8.77515	8.77489	8.69754	8.7598	8.74363	8.74227	8.74189	8.86058	8.76763	8.79405	8.863	8.85253	8.69839	8.86735	8.67227	8.54655	8.64991	8.44929	8.60736	8.63892	8.66259	8.19932	8.33819	8.40275	8.32742	8.20988	8.32756	8.34254	8.54664	8.51734	8.4455	8.52781	8.42911
P01717	Ig lambda chain V-IV region Hil		9.29531	9.40338	9.34779	9.37831	9.40701	9.38784	9.20651	9.11169	9.20127	9.09437	9.13597	9.1139	9.20005	9.21589	9.08024	9.10013	9.01943	8.9588	9.09301	9.08462	9.07386	9.36326	9.37429	9.33975	9.32693	9.4664	9.29979	9.36187	9.16118	9.22	9.24948	9.17879	9.20005	9.22844	9.21818	9.20471	9.16326	9.1075	9.16549	9.19634	9.09819	9.16139	8.66995	8.85932	8.75504	8.70819	8.85258
P01719	Ig lambda chain V-V region DEL		7.36991	7.80103	7.68886	7.73847	7.85062	7.76178	7.69823	7.67981	7.76277	7.78036	7.597	7.56722	7.70282	7.66866	NaN	7.72046	7.21484	7.42648	7.36821	7.24578	7.34082	7.25064	7.06741	7.46397	7.83865	7.56764	7.8792	7.74214	7.06904	7.05003	7.20523	7.42084	7.39739	7.37026	NaN	7.52971	7.9443	7.48116	7.43545	7.61404	7.51594	7.45858	7.67696	7.68233	7.68247	7.58774	7.73795
P01721	Ig lambda chain V-VI region AR		7.74355	7.66701	7.85602	7.80202	7.6244	7.57243	7.43832	7.75638	7.8024	7.663	7.69951	NaN	7.91056	7.91942	7.26845	7.57238	7.65674	7.48009	NaN	7.3894	7.47694	7.66466	7.5315	7.53821	7.53196	7.42819	7.73019	7.34692	NaN	7.54758	NaN	NaN	7.32375	7.55842	7.5241	7.72513	7.50665	7.57505	7.63742	7.46703	7.3332	7.66106	NaN	NaN	7.31605	NaN	NaN
P01742;P01761;P06326	Ig heavy chain V-I region EU;Ig heavy chain V-I region SIE;Ig heavy chain V-I region Mot		8.49105	8.56554	8.17252	8.20975	8.1519	8.14382	8.21861	8.15764	8.24588	8.32646	8.24886	8.29651	8.18502	8.36014	7.9835	8.02694	8.04606	8.07757	8.12717	7.97255	7.91786	8.15129	8.25384	8.26812	7.98144	8.18524	8.15476	8.06794	8.0881	8.17874	8.17783	8.00775	7.82057	8.05515	8.11826	7.96583	8.10353	8.3512	8.2003	7.93317	8.22991	8.20992	8.40717	8.4189	8.50353	8.19126	8.26072
P01763	Ig heavy chain V-III region WEA		7.9062	8.03294	7.77118	7.86604	8.03558	7.89959	7.89391	7.75715	7.57063	7.46018	7.446	7.52324	7.61231	7.73994	7.69182	7.74984	7.81638	7.76221	7.77048	7.66722	7.73849	7.33826	7.41642	7.28743	7.45439	7.31505	7.46428	7.28612	7.45381	7.82514	7.86671	7.65395	7.86984	7.77847	7.39225	7.82311	7.62198	7.59357	7.43621	7.77075	7.65109	7.78597	7.54106	7.7017	7.74971	7.63718	7.634
P01764;A0A0B4J2B7	Ig heavy chain V-III region 23	IGHV3-23;IGHV3-30	NaN	NaN	NaN	6.87925	7.085	7.00992	7.14778	NaN	NaN	NaN	NaN	NaN	7.221	NaN	NaN	NaN	7.08453	6.90292	6.83099	7.02481	7.22527	NaN	NaN	NaN	NaN	7.15712	6.99747	7.04646	NaN	NaN	NaN	NaN	NaN	NaN	7.07416	NaN	NaN	NaN	NaN	NaN	NaN	NaN	NaN	NaN	NaN	NaN	NaN
P01765	Ig heavy chain V-III region TIL		9.19375	9.15806	9.10728	9.08658	9.24728	9.12568	9.17246	9.20367	9.24438	9.17249	9.25539	9.25985	9.28301	9.35599	9.32512	9.2513	9.30516	9.20177	9.31703	9.37771	9.37269	9.20144	8.92268	9.1919	9.26682	9.29326	9.21114	9.24363	9.43145	9.11603	9.3749	8.90796	9.37501	9.30363	8.94596	9.29375	9.27382	9.27637	9.15868	9.10365	9.23605	9.22882	9.26017	9.30399	9.24153	9.23588	9.20297
P01767	Ig heavy chain V-III region BUT		8.05871	7.85163	7.85917	7.66263	7.89019	7.9769	8.15223	7.99208	7.99717	7.77876	7.72263	7.27117	7.50717	7.59945	7.93518	7.92596	7.28278	7.63635	7.77747	7.78895	7.70042	7.82436	7.53376	7.4718	7.66597	7.50795	7.55178	7.64215	8.45113	8.32933	8.29767	8.30733	8.31129	8.30209	8.27543	7.56826	7.53169	7.58032	7.6022	7.63701	7.66005	7.41736	8.05656	8.06854	7.96243	7.90843	8.10051
P01772	Ig heavy chain V-III region KOL		8.60176	8.63191	8.44048	8.5906	8.57385	8.21481	8.52982	8.51163	8.46389	8.61052	8.34338	8.29603	8.43769	8.43486	8.44557	8.28771	8.48123	8.38114	8.4675	8.45598	8.62948	8.3965	8.35599	8.34645	8.39458	8.41132	8.3517	8.32159	8.49381	8.59196	8.42704	8.4834	8.39156	8.45488	8.29452	8.46614	8.57768	8.41285	8.14535	8.4473	8.52483	8.55807	8.10478	8.17509	8.17132	8.31738	8.35836
P01775	Ig heavy chain V-III region LAY		NaN	NaN	NaN	NaN	NaN	7.81819	NaN	7.99108	7.24959	7.88042	7.9024	7.88142	NaN	7.63922	7.60899	7.43109	NaN	NaN	7.64208	NaN	7.60201	7.68047	7.61977	7.65464	7.81146	NaN	NaN	7.6672	7.15497	7.48255	7.64671	NaN	7.43612	7.5951	NaN	NaN	7.5026	NaN	NaN	7.36424	7.30555	NaN	7.48978	7.84419	7.31602	7.97417	7.58963
P01776	Ig heavy chain V-III region WAS		7.86701	7.78269	7.88041	8.11295	7.71134	7.91348	7.90536	NaN	NaN	7.77003	NaN	NaN	7.55712	7.79247	7.80021	7.50269	7.62592	7.96439	7.59905	7.69905	7.78484	7.8846	7.90968	7.79377	7.7632	7.63658	7.87903	7.62608	7.5137	7.49509	7.6616	7.70812	7.57084	7.89818	7.58872	7.50811	7.67281	7.54759	7.45547	7.71004	7.65658	7.63971	7.12064	7.72413	7.6616	NaN	7.73478
P01778	Ig heavy chain V-III region ZAP		7.60002	7.33204	7.64391	7.17256	7.45515	7.53698	6.61314	NaN	NaN	NaN	NaN	NaN	NaN	NaN	7.33539	7.42845	NaN	7.29126	7.33814	NaN	NaN	NaN	7.4357	NaN	NaN	NaN	NaN	7.45864	7.2745	7.08796	7.47416	7.07038	7.57511	7.48397	7.4097	7.07166	7.39101	7.20529	7.33122	NaN	7.54974	NaN	NaN	NaN	6.99697	NaN	NaN
P01780	Ig heavy chain V-III region JON		8.18038	8.24825	8.1451	8.22679	8.22425	8.34354	8.23941	NaN	7.54802	7.63182	NaN	7.57125	7.49104	7.6796	7.90317	7.64914	7.63019	7.7346	7.87064	7.83065	7.73728	7.91993	7.57343	7.49916	7.65726	7.75201	NaN	7.69864	7.63449	7.76609	7.75949	7.5821	7.72464	7.65382	7.73275	7.51074	7.47564	7.63667	7.59639	7.39338	7.3227	NaN	7.86555	7.86388	7.838	7.85897	7.9043
P01781	Ig heavy chain V-III region GAL		8.15293	7.98983	7.95846	7.96992	7.99702	8.03961	7.9397	7.8146	7.86981	NaN	7.85048	7.70509	NaN	7.65419	8.14406	8.14781	8.20453	7.9181	8.11879	8.06081	8.00036	8.1161	8.12099	8.71835	9.15018	9.11072	9.05381	8.95009	8.23704	8.19226	8.22326	8.13688	8.27674	8.22806	8.12396	8.18444	8.23588	8.19709	8.1095	8.07464	8.21115	8.31851	8.2407	8.22034	8.29112	8.18333	8.30345
P01824	Ig heavy chain V-II region WAH		7.40435	7.43415	7.65892	8.05856	7.88704	7.9701	7.62707	7.62335	7.61102	7.52677	7.51275	7.64111	7.47801	7.50356	8.01414	7.79784	7.71919	7.82019	7.89701	7.98875	7.55661	7.43491	7.77067	7.65404	7.66424	7.60661	7.61216	7.5232	7.19731	7.28619	7.21149	7.71946	7.61693	7.36924	7.04375	7.61272	7.86625	7.34873	7.54152	7.58178	7.79283	7.52515	7.49926	7.75663	7.16521	7.15088	7.41569
P01833	Polymeric immunoglobulin receptor;Secretory component	PIGR	7.46406	7.44921	7.72907	7.30382	NaN	NaN	7.27807	7.61496	NaN	6.91074	7.51644	7.31467	7.64742	NaN	7.09061	7.55262	7.34435	NaN	7.42882	7.92135	7.36472	7.73079	7.75236	7.45831	7.45863	7.61818	7.69608	7.46861	7.76406	7.74867	7.46383	NaN	7.29692	7.38236	7.40372	7.77067	7.87814	7.62981	7.47628	7.50994	7.52496	7.79038	7.15057	7.13356	7.78297	7.41975	7.12038
P01876	Ig alpha-1 chain C region	IGHA1	11.1824	11.2223	11.1957	11.1889	11.1037	11.1914	11.1547	10.7573	10.8054	10.7641	10.7965	10.7941	10.7734	10.7689	10.9733	10.9412	11.0354	10.9957	10.9832	11.0082	10.9669	10.8972	10.8793	10.8716	10.8443	10.8865	10.8799	10.8035	10.9712	11.0682	11.0608	10.9824	11.0105	11.0657	10.9745	10.9363	10.9729	10.9524	10.903	10.9307	10.9987	10.9738	10.8632	10.8742	10.8291	10.8905	10.9189
P02042;E9PFT6;E9PEW8	Hemoglobin subunit delta	HBD	8.12054	8.23726	8.16388	8.21226	8.24138	8.69752	8.60036	8.58963	8.45706	8.28787	8.72147	8.83838	8.84246	8.39479	8.28812	8.20604	7.9882	8.09248	8.22737	8.49853	8.59003	8.53829	8.19084	8.11075	8.42281	8.34684	8.6745	8.50849	8.41425	8.19144	8.21181	8.11735	8.39976	8.25302	8.26995	8.68496	8.30018	9.13018	8.549	8.50436	8.55141	8.72457	8.75324	8.38785	8.30339	8.68822	8.62251
P02647;F8W696	Apolipoprotein A-I;Proapolipoprotein A-I;Truncated apolipoprotein A-I	APOA1	11.6874	11.6215	11.6794	11.6718	11.5627	11.6164	11.5456	11.6015	11.5507	11.5692	11.6248	11.518	11.6173	11.6142	11.5326	11.4501	11.6247	11.5861	11.5287	11.598	11.5168	11.6281	11.6419	11.6661	11.6549	11.6444	11.6544	11.6228	11.6171	11.6255	11.6397	11.5978	11.606	11.5893	11.608	11.6587	11.564	11.5714	11.6666	11.5994	11.6481	11.6352	11.5851	11.562	11.559	11.574	11.5165
P02649;H0Y7L5;E9PEV4;E7ERP7	Apolipoprotein E	APOE	10.3725	10.2825	10.3844	10.3941	10.2927	10.2321	10.2851	10.3305	10.3756	10.3539	10.3749	10.3222	10.3033	10.2697	10.352	10.4345	10.3563	10.4122	10.3895	10.4671	10.3319	10.2553	10.2207	10.3535	10.3029	10.2442	10.3509	10.2215	10.1965	10.1361	10.1388	10.1832	10.0976	10.1077	10.1233	10.2083	10.1851	10.1845	10.141	10.216	10.2113	10.196	10.3354	10.2287	10.2639	10.3517	10.2165
P02652;V9GYM3;V9GYG9;V9GYE3	Apolipoprotein A-II;Proapolipoprotein A-II;Truncated apolipoprotein A-II	APOA2	10.7941	10.8338	10.8234	10.7893	10.7274	10.8017	10.7846	10.8224	10.7892	10.8075	10.7867	10.6013	10.7943	10.7886	10.7636	10.7088	10.8176	10.7587	10.702	10.8007	10.7452	10.8302	10.7727	10.8157	10.8648	10.7674	10.8231	10.7971	10.7977	10.8332	10.7645	10.8389	10.8575	10.7992	10.7063	10.8181	10.7247	10.6542	10.7872	10.7491	10.7691	10.8053	10.9176	10.8037	10.8175	10.8318	10.8505
P02671;P02671-2	Fibrinogen alpha chain;Fibrinopeptide A;Fibrinogen alpha chain	FGA	11.3819	11.4108	11.3865	11.3842	11.3669	11.418	11.4152	11.2811	11.3473	11.3136	11.3413	11.3643	11.1925	11.3154	11.3618	11.3771	11.3521	11.4178	11.3106	11.3308	11.6466	11.3492	11.3498	11.3467	11.3104	11.3108	11.3413	11.283	11.3554	11.3631	11.3382	11.4723	11.3228	11.4339	11.4319	11.3741	11.4443	11.4082	11.3688	11.4143	11.4271	11.3092	11.4004	11.3887	11.385	11.3807	11.3791
P02675;D6REL8	Fibrinogen beta chain;Fibrinopeptide B;Fibrinogen beta chain	FGB	11.1337	11.0883	11.1627	11.1469	11.0877	11.1228	10.9667	11.0501	11.1279	11.1062	11.1149	11.1129	10.92	11.1193	11.1292	11.1794	11.1602	11.1368	11.0383	11.0831	11.4226	11.0817	11.1283	11.0968	11.0395	11.0066	11.0353	11.056	11.0482	11.0239	11.0973	11.1729	11.0215	11.1593	11.1374	11.1352	11.1593	11.1193	11.1397	11.1181	11.0496	11.0581	11.1522	11.1664	11.1979	11.1627	11.1207
P02679;P02679-2;C9JC84;C9JEU5	Fibrinogen gamma chain	FGG	11.1306	11.111	11.1249	11.1225	11.0871	11.1366	11.027	11.0265	11.1013	11.0535	11.1126	11.0952	10.9111	11.0736	11.1257	11.1161	11.1358	11.1325	11.0186	11.0725	11.3668	11.0825	11.0454	11.0623	11.054	11.0091	11.0467	11.0473	11.0742	11.0996	11.1014	11.2037	11.0333	11.1941	11.1516	11.1417	11.1805	11.1363	11.1158	11.1153	11.0621	11.042	11.1653	11.1688	11.1769	11.1646	11.0894
P02730;A0A0A0MS98	Band 3 anion transport protein	SLC4A1	NaN	NaN	NaN	NaN	NaN	NaN	NaN	NaN	NaN	NaN	NaN	7.76735	NaN	NaN	NaN	NaN	NaN	NaN	NaN	NaN	7.10921	NaN	NaN	NaN	NaN	NaN	7.04096	NaN	NaN	NaN	NaN	NaN	NaN	NaN	NaN	NaN	NaN	NaN	NaN	NaN	NaN	NaN	NaN	NaN	NaN	NaN	NaN
P02741;Q5VVP7;P02741-2;C9JRE9	C-reactive protein;C-reactive protein(1-205)	CRP	NaN	NaN	NaN	7.17278	NaN	NaN	NaN	8.07409	7.2478	7.0166	8.13773	8.01569	7.57862	7.12691	8.62702	8.01617	8.1907	7.99364	8.08732	7.79004	8.40054	8.19898	8.08364	8.31843	7.66231	8.21648	8.06957	8.14327	NaN	NaN	NaN	8.34092	NaN	NaN	7.82464	8.28446	7.84227	7.98032	7.7839	7.99747	7.83696	7.69275	8.37064	7.94834	8.53902	8.38475	7.78142
P02743	Serum amyloid P-component;Serum amyloid P-component(1-203)	APCS	9.61505	9.36572	9.63924	9.60458	9.50813	9.64195	9.54354	9.7533	9.66734	9.68276	9.72132	9.68813	9.681	9.67477	9.78868	9.65541	9.83877	9.78641	9.71946	9.87734	9.70789	9.85015	9.74222	9.80318	9.69482	9.78119	9.78677	9.77479	9.64896	9.45336	9.54056	9.81485	9.55474	9.6788	9.71171	9.78393	9.64376	9.60129	9.59779	9.66577	9.65104	9.74621	9.85123	9.80551	9.8462	9.86116	9.84928
P02745	Complement C1q subcomponent subunit A	C1QA	7.98374	8.30847	7.85978	7.88497	8.501	8.1763	8.42067	8.73085	8.60692	8.75403	8.70509	8.79525	8.61977	8.92099	8.41619	8.43541	8.60708	8.1562	8.54474	8.43035	8.4221	8.35956	8.50498	8.30922	8.27399	8.44577	8.17346	8.56472	8.37281	8.52404	8.40155	8.38659	8.4423	8.44398	8.59344	8.42785	8.45271	8.48812	8.52569	8.61905	8.56644	8.59413	8.67075	8.6627	8.79673	8.62414	8.81735
P02747	Complement C1q subcomponent subunit C	C1QC	8.38588	8.70291	8.61958	8.62667	8.93932	8.98908	9.05088	9.10147	9.14693	9.04388	8.9891	9.18885	9.18281	9.1354	8.96568	9.0845	8.98107	8.87966	9.14931	9.19073	8.99688	8.90793	8.77002	8.94566	8.9217	9.07653	9.11732	9.03469	8.92299	8.92371	8.9136	9.00287	9.22673	9.1345	8.93145	9.09675	8.70187	8.98435	8.89445	9.13304	8.90584	9.06812	9.2014	9.16604	9.04271	9.14828	9.20083
P02748	Complement component C9;Complement component C9a;Complement component C9b	C9	9.5261	9.44014	9.54778	9.46708	9.45461	9.57338	9.4949	9.50348	9.55015	9.52988	9.59754	9.58975	9.51051	9.48112	9.73871	9.6478	9.72673	9.64473	9.59456	9.6084	9.63712	9.3678	9.39704	9.45003	9.37226	9.30157	9.28935	9.30597	9.34028	9.30841	9.3801	9.56203	9.29618	9.42646	9.44519	9.52863	9.56402	9.55144	9.51497	9.59458	9.54056	9.50635	9.46386	9.54496	9.57894	9.56135	9.44514
P02749	Beta-2-glycoprotein 1	APOH	9.89915	9.96916	9.964	10.044	9.90894	9.93434	9.99709	9.97483	9.91916	9.97524	9.9491	9.95253	9.94113	9.99453	9.86091	9.80215	9.87087	9.92836	9.84476	9.92686	9.92092	9.95013	9.96454	9.86368	9.89179	9.79598	9.91977	9.86927	10.0397	9.97202	9.93387	9.92084	10.0088	9.97581	9.93773	9.97577	9.93664	9.84548	9.86806	9.98693	9.98109	9.96167	9.78598	9.84202	9.83421	9.7776	9.76776
P02750	Leucine-rich alpha-2-glycoprotein	LRG1	9.78025	9.77599	9.86907	9.70614	9.71909	9.76088	9.72616	9.67194	9.74518	9.71863	9.77494	9.81391	9.65724	9.67248	9.85731	9.87506	9.87143	9.79431	9.79899	9.71952	9.80757	9.50668	9.56036	9.5394	9.58445	9.5845	9.50128	9.49043	9.78429	9.8262	9.87764	10.0997	9.82401	9.87149	9.98471	9.70838	9.75032	9.79306	9.66334	9.66644	9.58588	9.67929	9.52324	9.595	9.68893	9.48982	9.49259
P02751;P02751-3;P02751-14;P02751-8;P02751-7;P02751-15;P02751-17;P02751-9;P02751-5;P02751-6;P02751-10;P02751-11;P02751-13;P02751-4;P02751-12;H0Y7Z1	Fibronectin;Anastellin;Ugl-Y1;Ugl-Y2;Ugl-Y3	FN1	10.3715	10.4128	10.4413	10.3377	10.475	10.3925	10.2587	10.4594	10.5389	10.513	10.4589	10.4412	10.3053	10.5282	10.4877	10.5128	10.4056	10.5105	10.4924	10.512	11.0519	10.4341	10.4145	10.4217	10.4732	10.3777	10.5235	10.4355	10.5557	10.4563	10.2851	10.4333	10.5421	10.6626	10.5506	10.4059	10.3566	10.4285	10.4108	10.3945	10.4399	10.149	10.5968	10.4884	10.4878	10.5114	10.4837
P02760;S4R3Y4;S4R471	Protein AMBP;Alpha-1-microglobulin;Inter-alpha-trypsin inhibitor light chain;Trypstatin	AMBP	9.35984	9.30995	9.47772	9.38884	9.39197	9.38646	9.42188	9.19739	9.25929	9.16631	9.33946	9.26688	9.24131	9.29312	9.48054	9.47749	9.56329	9.40816	9.42321	9.41868	9.41781	9.31536	9.37806	9.2402	9.3994	9.38594	9.30923	9.30847	9.48999	9.45396	9.45644	9.44852	9.31257	9.43844	9.46007	9.43795	9.44479	9.33074	9.38496	9.43051	9.39729	9.43233	9.33546	9.37625	9.31146	9.29603	9.32845
P02763	Alpha-1-acid glycoprotein 1	ORM1	10.6544	10.582	10.6907	10.6706	10.5507	10.5087	10.5005	10.7247	10.6681	10.7347	10.6854	10.7254	10.5971	10.6294	10.7432	10.6736	10.8086	10.743	10.6409	10.6849	10.7419	10.5501	10.4359	10.5259	10.5464	10.5099	10.4779	10.4806	10.6484	10.5764	10.7132	10.7723	10.5859	10.5974	10.6209	10.7683	10.7169	10.7101	10.6352	10.6639	10.6965	10.7423	10.73	10.6592	10.6787	10.7321	10.632
P02765;C9JV77	Alpha-2-HS-glycoprotein;Alpha-2-HS-glycoprotein chain A;Alpha-2-HS-glycoprotein chain B	AHSG	10.2905	10.2588	10.3028	10.2563	10.2893	10.2751	10.1569	10.4406	10.4449	10.4592	10.3739	10.3037	10.4126	10.3792	10.4189	10.2829	10.4089	10.3526	10.2661	10.4076	10.3746	10.5303	10.4281	10.49	10.4849	10.4787	10.4242	10.4325	10.3919	10.4445	10.4409	10.4065	10.371	10.4059	10.3515	10.3858	10.377	10.3414	10.4155	10.3847	10.3291	10.423	10.2986	10.255	10.3039	10.2988	10.3392
P02766;A0A087WT59;A0A087WV45	Transthyretin	TTR	10.3108	10.2767	10.2732	10.2807	10.4156	10.2343	10.16	10.4626	10.4627	10.5054	10.4894	10.4487	10.5586	10.5699	10.3496	10.4126	10.4628	10.3142	10.4601	10.3898	10.3075	10.47	10.4647	10.4243	10.5231	10.5036	10.3917	10.524	10.4832	10.5047	10.5055	10.2559	10.4871	10.5126	10.4616	10.4693	10.3028	10.4684	10.4757	10.3636	10.373	10.4469	10.4869	10.3348	10.4695	10.3526	10.4987
P02774;P02774-3;P02774-2;D6RBJ7	Vitamin D-binding protein	GC	9.3119	9.36247	9.51036	9.36215	9.42217	9.44424	9.60029	NaN	NaN	NaN	NaN	NaN	NaN	NaN	9.37402	9.54543	9.39975	9.53285	9.31594	9.50203	9.25538	NaN	NaN	NaN	NaN	NaN	NaN	NaN	9.46164	9.34635	9.42756	9.58474	9.48511	9.52791	9.4986	9.40376	9.36595	9.19875	9.18364	9.37228	9.46042	9.29912	9.30068	9.30129	9.18845	9.28328	9.31415
P02775	Platelet basic protein;Connective tissue-activating peptide III;TC-2;Connective tissue-activating peptide III(1-81);Beta-thromboglobulin;Neutrophil-activating peptide 2(74);Neutrophil-activating peptide 2(73);Neutrophil-activating peptide 2;TC-1;Neutrophil-activating peptide 2(1-66);Neutrophil-activating peptide 2(1-63)	PPBP	8.06741	8.25244	8.33822	8.26538	8.26774	8.10377	8.3471	6.90295	7.76798	8.35908	8.32367	7.82152	7.89395	7.48311	7.44147	7.73799	8.16081	8.70937	7.90106	7.67856	7.89687	7.92101	7.65439	7.85266	8.48148	8.47046	8.31352	7.88744	7.22321	8.32994	8.20222	7.86234	7.97093	7.48319	7.65746	6.91383	7.60536	7.40829	8.61576	7.87509	7.08264	7.61919	7.62829	8.09014	8.3063	8.51774	8.35626
P10720;P02776	Platelet factor 4 variant;Platelet factor 4 variant(4-74);Platelet factor 4 variant(5-74);Platelet factor 4 variant(6-74);Platelet factor 4;Platelet factor 4, short form	PF4V1;PF4	7.91086	7.78229	8.27322	8.43924	8.18558	8.13618	8.11931	NaN	7.27971	8.17067	8.11897	7.62882	7.82737	7.2119	NaN	7.47144	8.07262	8.76197	7.47192	7.34254	7.99736	7.71602	7.3368	7.57986	8.4248	8.02255	8.05263	7.62469	NaN	7.89726	8.01267	8.07574	7.40146	7.17187	7.29988	NaN	7.64711	7.53689	8.29709	7.83547	NaN	7.2011	7.31528	8.0816	8.1491	8.35509	8.33564
P02787	Serotransferrin	TF	11.405	11.3809	11.3805	11.4168	11.3708	11.409	11.329	11.5002	11.5123	11.5132	11.5058	11.5006	11.5265	11.5012	11.3792	11.3394	11.3983	11.3742	11.3807	11.3808	11.3131	11.4037	11.4056	11.3962	11.4088	11.3621	11.3567	11.4032	11.4526	11.4141	11.4362	11.4003	11.4531	11.451	11.422	11.3804	11.3543	11.3494	11.4047	11.4094	11.4194	11.4312	11.3967	11.3895	11.3685	11.3857	11.3886
P02790;Q9BS19	Hemopexin	HPX	10.519	10.4522	10.4822	10.4743	10.4498	10.5134	10.4773	10.433	10.4285	10.4077	10.4288	10.4176	10.442	10.4492	10.536	10.5436	10.5357	10.5329	10.5683	10.6097	10.4757	10.4773	10.4585	10.5014	10.5283	10.4926	10.4484	10.482	10.514	10.5696	10.5479	10.534	10.5157	10.5563	10.4871	10.6063	10.5844	10.6174	10.5817	10.6065	10.5313	10.6163	10.6171	10.5477	10.5217	10.5373	10.5531
P03950	Angiogenin	ANG	NaN	NaN	NaN	NaN	NaN	NaN	NaN	NaN	NaN	NaN	NaN	NaN	NaN	NaN	NaN	NaN	NaN	NaN	NaN	NaN	NaN	NaN	NaN	NaN	NaN	NaN	NaN	NaN	NaN	NaN	NaN	NaN	NaN	NaN	NaN	NaN	NaN	NaN	NaN	NaN	NaN	NaN	NaN	NaN	NaN	NaN	NaN
P03951;P03951-2	Coagulation factor XI;Coagulation factor XIa heavy chain;Coagulation factor XIa light chain	F11	8.56042	8.68943	8.62659	8.59668	8.43163	8.6788	8.71103	8.32481	8.27505	8.35563	8.25285	8.38771	8.22362	8.37236	8.3773	8.44479	8.30811	8.46092	8.29273	8.43825	8.27589	8.45384	8.49669	8.41982	8.37234	8.30322	8.37391	8.36717	8.49449	8.45996	8.45968	8.45158	8.27004	8.41841	8.31522	8.29463	8.43562	8.3858	8.32105	8.40583	8.50258	8.48355	8.40508	8.43219	8.26621	8.42261	8.30426
P04003	C4b-binding protein alpha chain	C4BPA	9.44987	9.50656	9.52761	9.61035	9.53864	9.6785	9.69375	9.56597	9.61274	9.54653	9.59856	9.56409	9.59284	9.53053	9.6746	9.73994	9.56872	9.7078	9.58777	9.66523	9.55263	9.46214	9.56181	9.36563	9.46901	9.50039	9.44322	9.41574	9.59869	9.57602	9.56075	9.67896	9.51901	9.57888	9.6412	9.63218	9.69752	9.70578	9.59018	9.59601	9.64891	9.66275	9.69357	9.62421	9.52851	9.64988	9.54488
P04004	Vitronectin;Vitronectin V65 subunit;Vitronectin V10 subunit;Somatomedin-B	VTN	9.85705	9.90746	9.92483	9.90396	9.91675	9.87227	9.85973	10.0616	9.93893	9.9981	9.98851	10.0014	9.99256	9.96929	10.0113	9.94278	10.0154	10.0129	10.0323	9.9964	9.9827	10.0752	9.99617	10.109	10.0357	10.0513	10.0807	10.0274	9.94454	9.96946	9.94313	10.049	9.96499	9.96035	9.93565	9.98859	9.98449	9.92497	9.91737	9.99121	9.95478	10.0146	9.98335	9.92963	9.95165	9.92788	9.94764
P04040	Catalase	CAT	NaN	NaN	NaN	NaN	NaN	6.37791	6.85448	6.29416	NaN	NaN	NaN	6.6909	6.70958	NaN	NaN	NaN	NaN	6.99013	6.64967	NaN	6.15478	6.72976	NaN	NaN	NaN	6.58397	6.92972	6.7031	NaN	NaN	NaN	NaN	6.56597	NaN	NaN	5.94882	NaN	6.87986	NaN	6.57156	6.66055	6.67123	6.60846	NaN	NaN	5.69191	6.66865
P04066	Tissue alpha-L-fucosidase	FUCA1	NaN	6.66686	NaN	NaN	NaN	NaN	NaN	NaN	NaN	NaN	NaN	NaN	NaN	NaN	NaN	NaN	NaN	NaN	NaN	NaN	NaN	NaN	NaN	NaN	NaN	NaN	7.14348	7.71422	NaN	7.21317	NaN	NaN	NaN	NaN	NaN	NaN	NaN	NaN	NaN	NaN	NaN	NaN	NaN	NaN	6.61413	NaN	NaN
P04114	Apolipoprotein B-100;Apolipoprotein B-48	APOB	11.081	11.0395	11.0455	11.0832	11.0167	10.9558	10.9391	11.1568	11.0138	11.0469	11.0329	10.9316	11.0132	10.982	11.0832	11.0865	11.0975	11.0803	11.1071	11.1053	11.025	11.1104	11.0131	11.0852	11.1251	11.1027	11.0264	11.0758	10.9828	11.0347	10.9827	10.9	10.9145	10.8803	10.848	11.0815	10.9929	11.0648	11.0415	11.0483	11.0723	11.0799	11.1042	11.1623	11.2043	11.16	11.0491
P04180;J3QSE5;J3QKT0	Phosphatidylcholine-sterol acyltransferase	LCAT	8.02414	8.00764	8.07859	8.18149	7.89631	8.02482	7.99986	7.98839	8.14019	7.91395	7.93163	8.03121	8.00331	7.8897	8.05362	7.80133	8.02054	7.83417	8.00891	8.22932	7.86167	8.03116	8.06562	8.0211	8.03771	8.14053	7.89753	7.95278	8.00718	7.97382	8.13066	8.19126	8.1532	8.04666	8.15786	7.98384	8.0346	8.15775	8.0467	8.02288	8.09712	8.07394	8.0029	8.09089	8.21524	8.19589	8.08638
P04196	Histidine-rich glycoprotein	HRG	10.2168	10.2681	10.2278	10.2378	10.2201	10.2763	10.2306	10.0375	10.118	10.0591	10.0617	10.0384	10.1029	10.113	10.2083	10.2208	10.1692	10.1658	10.1583	10.0625	10.1913	10.0156	10.1299	10.0093	10.1344	10.0304	10.0387	10.0499	10.2941	10.3691	10.3365	10.224	10.3046	10.3198	10.2831	10.0912	10.1421	10.1466	10.1292	10.1421	10.092	10.138	10.2187	10.2254	10.2024	10.1669	10.1715
P04206	Ig kappa chain V-III region GOL		8.12966	7.98195	8.24534	7.92843	7.19879	7.97497	8.41318	7.37867	7.83226	7.90878	7.49108	7.39606	7.12023	7.1117	8.16838	8.28318	8.70003	8.28778	8.34747	8.68773	8.5392	7.16944	6.30849	7.32188	7.45981	7.39952	7.9895	7.36977	7.7341	8.20233	8.18959	8.02062	7.7698	8.11932	8.09109	8.46179	6.72436	8.18877	7.90728	8.39429	8.12464	8.12539	7.67167	8.88934	8.41714	8.68714	8.48585
P04207	Ig kappa chain V-III region CLL		8.05834	7.99778	7.79123	8.03902	8.10082	8.02369	7.85841	7.78399	7.79071	7.76236	7.90071	7.7259	7.72736	7.92402	8.01244	7.83501	7.60064	7.50921	7.43837	7.6595	7.48429	7.8797	7.86471	7.94808	7.8426	7.74179	7.72151	7.96592	7.65876	7.77499	7.77647	7.6241	7.96823	7.57064	7.73488	8.06778	7.80477	8.02599	8.12867	7.71392	7.99534	7.91682	8.05637	7.76955	8.03242	7.886	7.9475
P04208	Ig lambda chain V-I region WAH		9.03119	9.09904	9.1267	9.17255	9.12582	9.09196	9.07423	8.98132	9.11357	8.87047	8.91503	8.99267	8.99225	9.07651	9.0618	8.96137	9.09224	9.02685	8.92164	9.02779	8.98095	9.03265	9.05126	8.96863	9.01798	8.91794	8.86854	9.09014	8.85096	8.93699	8.97446	8.95823	8.8989	8.96885	9.02949	8.87484	8.90675	8.73774	8.82788	8.99663	8.79082	8.85631	8.71998	8.81708	8.83367	8.8055	8.83777
P04209	Ig lambda chain V-II region NIG-84		8.35643	8.4298	8.10487	8.27612	8.26533	8.22669	8.25518	8.0209	8.02403	7.86728	7.79659	NaN	7.84046	8.04817	8.09454	8.13792	7.93916	7.95982	8.09623	8.05197	8.04536	8.00462	8.00474	7.89635	7.77002	8.04809	7.82634	8.04665	NaN	8.2097	8.06863	8.03695	8.236	8.02681	8.05693	8.15589	7.3979	8.11153	7.54382	7.81429	6.89604	8.17117	8.00707	7.73788	7.74534	8.11397	8.34539
P04217	Alpha-1B-glycoprotein	A1BG	10.4435	10.3332	10.3835	10.3397	10.4378	10.3198	10.2748	10.457	10.4055	10.4635	10.4796	10.3777	10.4658	10.3884	10.4469	10.391	10.4708	10.4481	10.4544	10.451	10.4431	10.3808	10.3642	10.3765	10.3898	10.3374	10.3605	10.3598	10.4595	10.3491	10.416	10.4931	10.3872	10.3914	10.4573	10.4471	10.4041	10.4095	10.3875	10.4652	10.3757	10.4112	10.4347	10.3573	10.4201	10.3544	10.36
P04259	Keratin, type II cytoskeletal 6B	KRT6B	NaN	NaN	NaN	NaN	NaN	NaN	NaN	NaN	NaN	NaN	NaN	NaN	NaN	NaN	NaN	NaN	NaN	NaN	NaN	NaN	NaN	NaN	NaN	7.77534	NaN	NaN	NaN	NaN	NaN	NaN	NaN	NaN	NaN	NaN	NaN	NaN	NaN	NaN	NaN	NaN	NaN	NaN	NaN	NaN	NaN	NaN	NaN
P04264	Keratin, type II cytoskeletal 1	KRT1	6.42367	5.97369	6.37427	5.98236	6.73128	5.91501	6.46295	5.95137	5.63042	6.57415	6.96607	5.66153	6.33787	6.84606	5.82429	6.80779	6.06324	5.71416	6.03478	6.59632	6.7374	6.94774	NaN	8.89554	6.07153	5.98253	6.69025	7.35936	5.63139	5.81473	5.9786	8.64038	5.94111	8.51679	6.88506	5.78543	6.0765	6.05174	6.62806	6.16885	7.79982	8.88714	7.31726	6.81257	6.03842	6.71511	6.23891
P04275	von Willebrand factor;von Willebrand antigen 2	VWF	8.75458	8.70411	8.77974	8.66819	8.82914	8.90719	8.53866	7.89898	8.31241	8.21302	8.14142	8.30625	8.0594	8.03267	8.31878	8.53338	8.17432	8.54849	8.52435	8.52129	9.43258	8.58601	8.71596	8.58131	8.60033	8.61749	8.70187	8.73728	8.69523	8.45963	7.93643	8.48122	8.75527	8.74387	8.9441	8.51894	8.50457	8.58628	8.56088	8.7108	8.70208	7.93309	8.6797	8.28824	8.66559	8.58436	8.57944
P04406;E7EUT5;P04406-2	Glyceraldehyde-3-phosphate dehydrogenase	GAPDH	6.98829	6.84758	7.6931	7.16898	7.24324	7.15116	7.55619	NaN	NaN	7.88208	7.66971	7.12477	7.15333	6.69854	7.31247	7.33634	7.20252	8.16482	7.1181	7.30923	7.47219	7.15131	7.03929	6.55422	7.71065	6.89269	7.29044	7.49397	NaN	6.87342	7.42666	7.64355	7.67008	6.87673	6.66565	6.7697	6.68053	7.15278	7.50802	7.15919	6.97037	6.93445	6.87877	7.51364	7.85586	7.66478	7.9002
P04430	Ig kappa chain V-I region BAN		8.25947	8.25298	8.08607	8.19977	8.2809	8.16846	8.0302	8.11682	8.11964	8.0917	7.95757	8.05516	8.18763	8.17652	8.11193	8.20159	8.09748	8.0468	8.05786	7.95095	7.98054	8.34429	8.30451	8.23932	8.29342	8.34172	8.2005	8.23222	8.08167	8.22424	8.21089	8.05668	8.25928	8.10852	8.13953	8.31541	8.24945	8.32762	8.36925	8.12879	8.14594	8.33722	8.41303	8.32915	8.41226	8.45553	8.42528
P04792;F8WE04	Heat shock protein beta-1	HSPB1	NaN	NaN	7.03292	6.87179	NaN	NaN	NaN	NaN	NaN	7.00852	6.71089	NaN	NaN	NaN	NaN	NaN	NaN	NaN	NaN	NaN	NaN	NaN	NaN	NaN	7.01519	NaN	6.61937	NaN	NaN	NaN	6.86927	NaN	NaN	NaN	NaN	NaN	NaN	NaN	7.01545	NaN	NaN	NaN	NaN	NaN	NaN	6.67328	NaN
P05062;A0A087WXX2	Fructose-bisphosphate aldolase B;Fructose-bisphosphate aldolase	ALDOB	NaN	NaN	NaN	NaN	NaN	NaN	NaN	7.49857	NaN	NaN	NaN	NaN	NaN	NaN	NaN	7.44339	NaN	NaN	NaN	NaN	NaN	NaN	NaN	NaN	NaN	NaN	NaN	NaN	NaN	NaN	NaN	NaN	NaN	NaN	NaN	NaN	NaN	NaN	NaN	NaN	NaN	NaN	NaN	NaN	7.843	NaN	7.82868
P05106;H3BM21;P05106-2;P05106-3;I3L4X8	Integrin beta-3;Integrin beta	ITGB3	NaN	NaN	NaN	NaN	NaN	8.1372	NaN	NaN	NaN	7.59228	7.14425	NaN	NaN	6.36663	NaN	7.1574	7.16197	7.93348	NaN	NaN	7.20063	NaN	NaN	NaN	7.46919	NaN	7.37164	NaN	NaN	6.90256	7.1745	7.09346	NaN	6.75047	7.85132	NaN	NaN	NaN	7.50583	NaN	NaN	NaN	5.89198	7.38289	7.49256	7.64469	7.76092
P05109	Protein S100-A8;Protein S100-A8, N-terminally processed	S100A8	7.26609	7.35692	7.5597	NaN	NaN	NaN	7.18176	NaN	NaN	NaN	7.83701	NaN	7.53208	NaN	7.58441	7.60482	7.83296	7.68042	NaN	7.6918	NaN	7.64357	NaN	7.19362	6.91222	NaN	NaN	NaN	7.46365	7.5505	NaN	7.8849	7.46175	8.00004	7.70872	7.85841	NaN	7.61134	7.73911	7.78062	NaN	7.88019	7.87324	7.79208	7.94339	8.22378	7.83894
P05154;G3V5Q9;G3V2M1	Plasma serine protease inhibitor	SERPINA5	7.95333	8.11584	8.01139	7.88244	8.03455	7.8912	7.92955	7.39254	8.23196	8.24374	8.14094	8.084	8.0453	8.10519	8.19379	8.06419	8.08308	8.16341	7.7584	8.02129	8.11397	8.13755	7.58138	8.20848	NaN	8.13688	7.98931	7.76878	NaN	8.32476	8.37953	8.13892	7.37343	NaN	7.98333	7.22253	8.21388	NaN	8.15031	7.74859	7.76645	7.9004	NaN	8.15908	8.22441	8.2086	8.03472
P05155;P05155-3;P05155-2;H9KV48;E9PGN7	Plasma protease C1 inhibitor	SERPING1	10.2109	10.1536	10.2027	10.1475	9.99948	10.1138	10.0641	9.70392	10.1378	10.1988	10.1745	10.0827	10.1164	10.1144	10.1332	10.2108	10.2771	10.1192	10.1002	10.1616	10.084	9.93394	10.029	9.97858	9.52249	9.82519	9.79355	9.7935	9.67686	10.2018	10.2383	10.2721	9.9056	9.12291	10.029	9.3378	10.2182	9.73598	10.2102	10.0428	9.98009	10.1293	9.08406	10.1008	10.0661	10.0585	9.98112
P05160	Coagulation factor XIII B chain	F13B	8.57542	8.50988	8.53543	8.66533	8.53555	8.60394	8.61661	8.6149	8.63596	8.53465	8.6315	8.57549	8.47691	8.54446	8.53831	8.4996	8.38594	8.55032	8.67307	8.80944	8.86383	8.66773	8.60659	8.58429	8.61913	8.61727	8.6856	8.6087	8.7006	8.60352	8.52375	8.65732	8.66022	8.74957	8.52875	8.69314	8.72055	8.65356	8.6976	8.64395	8.66176	8.62003	8.70488	8.70666	8.67884	8.70729	8.62839
P05186;P05186-3;P05186-2;B1ANL0	Alkaline phosphatase, tissue-nonspecific isozyme	ALPL	NaN	NaN	NaN	NaN	NaN	NaN	NaN	NaN	NaN	NaN	NaN	NaN	NaN	NaN	NaN	NaN	NaN	NaN	NaN	NaN	NaN	NaN	NaN	NaN	NaN	NaN	NaN	NaN	NaN	NaN	NaN	NaN	NaN	NaN	NaN	NaN	NaN	NaN	NaN	NaN	NaN	NaN	NaN	NaN	NaN	NaN	NaN
P05386	60S acidic ribosomal protein P1	RPLP1	NaN	NaN	NaN	NaN	7.16044	NaN	NaN	NaN	NaN	NaN	NaN	NaN	NaN	NaN	NaN	NaN	NaN	NaN	NaN	8.58539	NaN	NaN	NaN	NaN	NaN	NaN	NaN	7.80814	NaN	NaN	NaN	NaN	NaN	NaN	8.29192	NaN	NaN	NaN	NaN	NaN	NaN	NaN	NaN	5.82137	NaN	NaN	NaN
P05452;E9PHK0	Tetranectin	CLEC3B	8.69185	8.68444	8.52748	8.55708	8.63029	8.54571	8.60579	8.76524	8.74957	8.72647	8.67815	8.7542	8.6869	8.84205	8.67641	8.54757	8.54056	8.43466	8.64565	8.71117	8.61925	8.32104	8.47187	8.38194	8.51858	8.44007	8.47287	8.3627	8.69182	8.78913	8.81326	8.57262	8.65382	8.71003	8.57587	8.69136	8.70453	8.66039	8.68385	8.6756	8.74248	8.75445	8.66639	8.64008	8.5283	8.60286	8.62204
P05534;P30447;P30455;P04439;A0A0G2JI36;Q5SRN7;A0A0G2JIF2;Q5SRN5;A0A0G2JL56;P30443;P13746;P13746-2	HLA class I histocompatibility antigen, A-24 alpha chain;HLA class I histocompatibility antigen, A-23 alpha chain;HLA class I histocompatibility antigen, A-36 alpha chain;HLA class I histocompatibility antigen, A-3 alpha chain;HLA class I histocompatibility antigen, A-1 alpha chain;HLA class I histocompatibility antigen, A-11 alpha chain	HLA-A	NaN	NaN	NaN	7.25088	NaN	NaN	NaN	NaN	NaN	NaN	7.02342	NaN	NaN	NaN	NaN	6.60286	NaN	NaN	NaN	NaN	NaN	NaN	NaN	NaN	NaN	NaN	NaN	NaN	7.3571	7.74077	7.53099	7.64853	7.40674	7.28926	7.3309	NaN	NaN	NaN	NaN	NaN	NaN	NaN	NaN	NaN	7.27784	NaN	NaN
P05543	Thyroxine-binding globulin	SERPINA7	8.93707	8.8563	8.84116	8.96897	8.81735	8.86797	8.90102	8.97	8.97719	8.92033	9.00447	8.74845	8.99736	8.90492	8.98452	8.90774	8.93576	9.01648	8.90418	8.85801	8.92151	8.97621	8.91357	8.98288	8.92049	8.92046	8.98013	8.9891	8.92747	8.93487	8.93026	9.15339	9.0388	9.0479	8.89488	8.91182	8.92738	8.87308	8.89331	8.90733	9.05867	8.97973	8.80715	8.85454	8.80123	8.8154	8.71307
P05546	Heparin cofactor 2	SERPIND1	9.72524	9.66188	9.75413	9.76034	9.74724	9.77704	9.68867	9.77241	9.67077	9.70522	9.74527	9.71067	9.81153	9.76142	9.8393	9.71947	9.8689	9.82991	9.846	9.84739	9.73542	9.87776	9.80585	9.87788	9.81501	9.81284	9.83042	9.82793	9.83631	9.72046	9.79674	9.82394	9.78298	9.83411	9.76483	9.81066	9.62875	9.75741	9.70799	9.74904	9.73789	9.80094	9.74027	9.7314	9.69318	9.72325	9.65557
P08590;P05976;P05976-2	Myosin light chain 3;Myosin light chain 1/3, skeletal muscle isoform	MYL3;MYL1	NaN	NaN	NaN	NaN	NaN	NaN	NaN	NaN	NaN	NaN	7.17076	NaN	NaN	NaN	NaN	NaN	NaN	7.68101	NaN	NaN	NaN	NaN	NaN	NaN	7.24167	NaN	NaN	NaN	NaN	NaN	NaN	NaN	NaN	NaN	NaN	NaN	NaN	NaN	NaN	NaN	NaN	NaN	NaN	NaN	NaN	NaN	7.11193
P06276;F8WF14;F8WEX7	Cholinesterase;Carboxylic ester hydrolase	BCHE	7.92319	8.05717	7.97494	7.85225	7.88666	7.96022	8.02563	7.94024	7.98818	7.76515	7.85224	7.75035	7.83347	7.93332	8.04828	7.67224	7.92425	7.9177	8.03771	8.02356	7.92044	8.0204	7.8739	7.80872	7.91769	7.88297	7.95278	7.94367	7.92075	8.05143	8.01313	8.01552	7.86399	7.94987	7.94498	8.1128	7.97437	8.05581	8.01353	7.82817	7.8377	7.89836	7.96661	8.04071	7.92076	8.0288	7.8935
P06311	Ig kappa chain V-III region IARC/BL41		7.41672	7.28705	7.13271	7.3566	7.39587	7.10971	7.46407	NaN	7.5524	7.24636	NaN	7.20366	6.81568	NaN	7.35226	7.13247	7.27987	NaN	NaN	7.23249	NaN	7.22128	7.01233	NaN	7.46398	7.64815	NaN	7.32619	NaN	NaN	7.17345	7.21048	NaN	NaN	NaN	NaN	7.35837	7.51211	7.57679	NaN	7.02198	7.32807	7.36465	7.57313	7.35233	7.58059	NaN
P06314	Ig kappa chain V-IV region B17		NaN	NaN	6.9672	6.99453	NaN	NaN	NaN	NaN	6.83367	NaN	NaN	NaN	NaN	NaN	7.18851	7.01284	NaN	6.89546	NaN	7.0743	NaN	NaN	NaN	NaN	NaN	NaN	NaN	NaN	NaN	7.41157	7.43476	6.86237	7.37809	7.3259	6.94793	NaN	NaN	NaN	NaN	NaN	NaN	NaN	6.99185	7.13944	6.76006	6.79566	NaN
P06396;A0A0A0MS51;A0A0A0MT01;P06396-4;P06396-3;Q5T0H9	Gelsolin	GSN	10.2645	10.2504	10.1662	10.23	10.1913	10.198	10.2391	10.2209	10.2724	10.2206	10.1469	10.179	10.173	10.2104	10.2257	10.1776	10.1641	10.0791	10.0956	10.1902	10.154	10.1203	10.1902	10.0742	10.1659	10.1194	10.1661	10.1202	10.2678	10.362	10.3527	10.2454	10.2765	10.3012	10.2027	10.2941	10.3136	10.2725	10.2857	10.2739	10.299	10.3242	10.2343	10.2469	10.2306	10.2177	10.2281
P06576;H0YH81	ATP synthase subunit beta, mitochondrial;ATP synthase subunit beta	ATP5B	NaN	NaN	NaN	NaN	NaN	NaN	NaN	NaN	NaN	NaN	NaN	NaN	NaN	NaN	NaN	NaN	NaN	NaN	NaN	7.10541	NaN	NaN	NaN	NaN	NaN	NaN	NaN	NaN	NaN	NaN	NaN	NaN	NaN	NaN	NaN	NaN	NaN	NaN	NaN	NaN	NaN	NaN	NaN	NaN	NaN	NaN	NaN
P06681;A0A0G2JL69;P06681-3;B4DQI1;P06681-2;A0A0G2JIE7;H0Y3H6;E9PDZ0;A0A0G2JK28	Complement C2;Complement C2b fragment;Complement C2a fragment	C2	8.35234	8.5146	8.37512	8.34883	8.45843	8.37801	8.36281	8.47808	8.31563	8.32161	8.47281	8.41615	8.33973	8.30173	8.26683	8.37605	8.25942	8.42392	8.33641	8.49395	8.27986	8.33232	8.28962	8.24426	8.31646	8.23907	8.23357	8.26073	8.28035	8.46686	8.47636	8.37774	8.27105	8.23112	8.36693	8.53285	8.40143	8.42624	8.27614	8.37699	8.32026	8.47156	8.42023	8.42141	8.33129	8.3093	8.24574
P06702	Protein S100-A9	S100A9	NaN	NaN	7.08526	7.54185	7.21635	NaN	NaN	6.84627	NaN	NaN	6.68597	6.86085	NaN	NaN	7.4473	7.33387	7.64275	7.57988	7.34719	7.01161	7.61666	7.06766	6.68623	7.09423	7.212	NaN	7.35664	NaN	NaN	7.39189	7.38705	7.4324	7.59858	7.52468	7.68163	7.61574	7.46542	7.17577	7.36596	7.70456	7.70847	7.24716	7.4843	6.52043	7.59111	7.89085	7.59412
P06703;R4GN98	Protein S100-A6;Protein S100	S100A6	NaN	NaN	NaN	NaN	NaN	7.02321	7.53375	NaN	NaN	NaN	NaN	NaN	6.72874	NaN	NaN	NaN	NaN	6.19723	NaN	8.55134	6.70565	NaN	7.24539	NaN	NaN	NaN	6.7145	7.43516	NaN	NaN	NaN	NaN	NaN	NaN	8.55386	6.80632	6.25326	7.25587	NaN	NaN	6.67034	NaN	6.78078	NaN	6.64337	6.76911	6.76635
P06727	Apolipoprotein A-IV	APOA4	10.4262	10.3477	10.6533	10.3535	10.3162	10.3017	10.3241	10.5303	10.3373	10.3228	10.4099	10.4621	10.6027	10.5906	10.5811	10.1985	10.5174	10.576	10.4931	10.5664	10.5353	10.6044	10.3288	10.6804	10.7118	10.6907	10.6409	10.595	10.6848	10.6616	10.6847	10.7672	10.7281	10.4727	10.6261	10.4954	10.3798	10.4303	10.6766	10.548	10.6974	10.5763	10.7732	10.6301	10.7195	10.6496	10.6165
P06732	Creatine kinase M-type;Creatine kinase M-type, N-terminally processed	CKM	NaN	NaN	NaN	NaN	NaN	NaN	NaN	NaN	NaN	NaN	NaN	NaN	NaN	NaN	NaN	NaN	NaN	NaN	6.95167	NaN	NaN	NaN	NaN	NaN	NaN	NaN	NaN	NaN	NaN	NaN	NaN	NaN	NaN	NaN	NaN	NaN	NaN	NaN	NaN	NaN	NaN	NaN	NaN	NaN	NaN	NaN	NaN
P06733;P06733-2;K7EM90	Alpha-enolase;Enolase	ENO1	NaN	6.73426	7.24301	7.49551	6.87216	7.13558	7.71198	NaN	NaN	6.83128	7.20474	NaN	NaN	NaN	NaN	6.88469	7.19604	8.02056	7.44906	7.23535	6.54932	NaN	NaN	6.65573	7.33558	6.76821	NaN	NaN	NaN	NaN	7.36474	7.31504	7.0809	6.59616	7.15056	6.48531	NaN	6.88183	7.29341	7.27038	NaN	6.64226	6.6558	6.55256	7.00745	7.46647	7.15287
P06748;P06748-2;P06748-3	Nucleophosmin	NPM1	NaN	NaN	NaN	NaN	NaN	NaN	NaN	NaN	NaN	NaN	NaN	NaN	NaN	NaN	NaN	NaN	NaN	NaN	NaN	NaN	NaN	NaN	NaN	NaN	NaN	NaN	NaN	NaN	NaN	NaN	NaN	NaN	NaN	NaN	NaN	NaN	NaN	NaN	NaN	NaN	NaN	NaN	NaN	NaN	NaN	NaN	NaN
P06753-2;P06753-3;P06753-6;Q5HYB6;J3KN67;Q5VU61		DKFZp686J1372;TPM3	NaN	NaN	7.36749	7.09119	7.32812	7.34477	NaN	NaN	NaN	7.34143	7.25602	NaN	6.892	NaN	6.35135	NaN	7.30824	8.13929	NaN	NaN	7.46787	NaN	NaN	NaN	7.69783	7.21133	7.70754	6.6939	8.56856	NaN	6.95013	6.92784	NaN	7.04766	7.21911	NaN	7.10137	8.05169	7.17302	6.16397	7.33624	NaN	NaN	6.91065	7.64291	7.05065	7.59007
P07195;A8MW50	L-lactate dehydrogenase B chain;L-lactate dehydrogenase	LDHB	7.14949	7.07638	6.9847	7.08146	NaN	7.18253	7.45029	6.79861	6.56745	7.04379	7.25008	NaN	NaN	7.07092	6.69738	7.42006	7.05421	7.32806	6.92047	7.03298	6.85009	6.89944	NaN	6.93822	7.30078	7.49755	7.53034	6.79675	6.95718	6.87422	7.03207	7.162	NaN	7.03569	7.70969	7.18399	7.00621	6.95657	7.37333	7.23705	6.95011	7.18959	NaN	6.66109	7.26207	6.96976	6.98065
P07225;G5E9F8	Vitamin K-dependent protein S	PROS1	9.04005	9.07176	9.07528	9.17573	9.07212	9.18139	9.15809	9.03784	9.18676	9.15545	9.06094	9.16052	9.12327	9.12993	9.27889	9.14214	9.2539	9.17733	9.19412	9.2252	9.23319	9.03701	8.96467	8.96932	8.97349	9.00873	9.04238	9.01655	9.08905	8.99053	9.12312	9.13448	9.07514	9.06621	9.09692	9.20077	9.04929	9.08599	9.10716	9.13041	9.24762	9.1666	9.15383	9.20607	9.16001	9.14781	9.21616
P07237;H7BZ94;I3L0S0;H0Y3Z3	Protein disulfide-isomerase	P4HB	7.93646	7.9288	NaN	7.82039	NaN	7.83633	7.98978	7.78829	7.82747	7.82571	7.49459	NaN	6.84774	NaN	NaN	7.72948	7.68414	7.52695	NaN	NaN	7.56795	7.77712	7.84493	7.88835	7.77951	8.09909	NaN	NaN	7.94131	7.63251	7.89155	7.94053	7.84912	NaN	7.82774	7.80724	NaN	7.5923	7.82463	NaN	7.62911	7.92216	NaN	7.64944	7.2596	7.81613	NaN
P07357	Complement component C8 alpha chain	C8A	9.19546	9.14829	9.23789	9.15363	9.14935	9.17345	9.13147	9.29149	9.28358	9.29098	9.29294	9.27208	9.21467	9.24237	9.16606	9.17889	9.19765	9.20899	9.18955	9.22373	9.24343	9.15965	9.17258	9.17403	9.19275	9.12814	9.17051	9.07074	9.15513	9.12765	9.10898	9.15339	9.0529	9.09291	9.14772	9.23246	9.229	9.2644	9.07274	9.25697	9.25441	9.32809	9.04904	9.25643	9.16995	9.18421	9.08069
P07360;Q5SQ08	Complement component C8 gamma chain	C8G	8.5865	8.46627	8.47003	8.50761	8.42393	8.51096	8.45125	8.81912	8.78664	8.77906	8.83605	8.79338	8.72707	8.71773	8.70621	8.75723	8.68521	8.6577	8.64038	8.72572	8.61672	8.64893	8.7042	8.67541	8.67178	8.57932	8.62811	8.65199	8.62416	8.52494	8.55791	8.63521	8.50681	8.43659	8.67075	8.73376	8.69746	8.72503	8.73181	8.62618	8.66159	8.70364	8.6751	8.62875	8.6941	8.6918	8.59316
P07437;Q5JP53;Q5ST81;P68371;Q9BVA1;Q13885;P04350;Q13509;A0A0B4J269;Q13509-2	Tubulin beta chain;Tubulin beta-4B chain;Tubulin beta-2B chain;Tubulin beta-2A chain;Tubulin beta-4A chain;Tubulin beta-3 chain	TUBB;TUBB4B;TUBB2B;TUBB2A;TUBB4A;TUBB3	7.56781	NaN	6.94175	6.99043	7.18999	7.41862	6.80164	NaN	NaN	7.24279	6.83083	NaN	NaN	NaN	NaN	NaN	7.1191	7.82775	NaN	7.25079	7.22326	NaN	7.56483	6.36209	7.21069	NaN	NaN	NaN	NaN	NaN	NaN	7.13881	NaN	7.07759	NaN	NaN	7.38526	NaN	NaN	6.94704	NaN	NaN	NaN	NaN	7.06265	7.43095	7.30127
P07451	Carbonic anhydrase 3	CA3	NaN	NaN	NaN	NaN	NaN	NaN	NaN	NaN	NaN	NaN	NaN	NaN	NaN	NaN	NaN	NaN	NaN	NaN	NaN	NaN	NaN	NaN	NaN	NaN	NaN	NaN	NaN	NaN	NaN	6.92385	7.08189	NaN	NaN	NaN	NaN	NaN	NaN	NaN	NaN	NaN	NaN	NaN	NaN	NaN	NaN	NaN	NaN
P07737;K7EJ44	Profilin-1	PFN1	7.64752	NaN	8.02071	7.76086	7.54814	7.54147	7.58386	NaN	NaN	8.16985	7.95798	7.21293	NaN	NaN	NaN	7.26043	7.81357	8.51034	NaN	8.13252	7.697	NaN	NaN	NaN	8.09003	6.92795	7.79131	7.43829	NaN	NaN	7.81722	7.76662	NaN	NaN	NaN	NaN	NaN	NaN	8.14151	7.50133	NaN	NaN	NaN	7.4778	7.95814	8.09007	7.8654
P07738	Bisphosphoglycerate mutase	BPGM	NaN	NaN	NaN	NaN	NaN	NaN	NaN	5.95762	5.73128	NaN	NaN	NaN	NaN	NaN	NaN	NaN	NaN	NaN	NaN	NaN	NaN	NaN	NaN	NaN	NaN	NaN	NaN	NaN	NaN	6.33272	NaN	NaN	NaN	NaN	NaN	NaN	NaN	6.3141	6.2826	NaN	NaN	NaN	NaN	NaN	NaN	NaN	NaN
P07900;P07900-2	Heat shock protein HSP 90-alpha	HSP90AA1	NaN	NaN	NaN	NaN	7.77716	NaN	7.40998	NaN	NaN	NaN	NaN	NaN	NaN	NaN	NaN	NaN	NaN	6.93663	NaN	7.83823	NaN	NaN	NaN	NaN	NaN	NaN	NaN	7.85623	NaN	NaN	NaN	NaN	NaN	NaN	NaN	6.77917	NaN	NaN	NaN	NaN	NaN	NaN	NaN	NaN	NaN	NaN	NaN
P07954;P07954-2	Fumarate hydratase, mitochondrial	FH	NaN	NaN	NaN	NaN	NaN	NaN	6.60029	NaN	NaN	NaN	NaN	6.45524	NaN	NaN	NaN	NaN	NaN	NaN	NaN	NaN	NaN	NaN	NaN	6.61277	NaN	NaN	NaN	NaN	NaN	NaN	NaN	NaN	NaN	NaN	NaN	NaN	NaN	NaN	NaN	NaN	NaN	NaN	NaN	6.40388	NaN	6.45787	NaN
P07996;P07996-2;CON__Q28194	Thrombospondin-1	THBS1	6.72368	NaN	6.97619	7.21906	7.22032	7.10435	7.50043	NaN	NaN	7.53031	7.43448	7.3951	7.04037	NaN	NaN	7.18588	7.58083	8.76741	7.25753	7.04218	7.99614	6.9033	6.26731	NaN	7.89116	7.46814	7.53903	7.0561	NaN	6.1483	7.45716	7.07703	NaN	NaN	NaN	NaN	6.66659	NaN	7.24831	7.17214	NaN	NaN	6.65771	7.59101	7.76259	7.80311	7.8959
P08185	Corticosteroid-binding globulin	SERPINA6	9.49813	9.58838	9.49361	9.54634	9.55561	9.54841	9.4793	9.51544	9.58256	9.59206	9.53653	9.58546	9.56355	9.54761	9.50028	9.54793	9.49297	9.39267	9.59552	9.50223	9.37262	9.71909	9.85695	9.75681	9.65805	9.73504	9.69005	9.72821	9.41419	9.55271	9.53968	9.49074	9.51655	9.52678	9.44832	9.53234	9.55381	9.53389	9.59007	9.57234	9.55268	9.5671	9.3973	9.43779	9.34437	9.36501	9.37923
P08238	Heat shock protein HSP 90-beta	HSP90AB1	NaN	NaN	NaN	NaN	8.24876	NaN	7.95071	NaN	NaN	NaN	NaN	NaN	NaN	NaN	6.73311	NaN	NaN	NaN	6.6182	8.66068	NaN	NaN	7.61049	NaN	NaN	NaN	NaN	7.72065	NaN	NaN	NaN	NaN	NaN	NaN	8.56549	7.39122	NaN	NaN	NaN	NaN	NaN	NaN	NaN	NaN	NaN	NaN	NaN
P08294	Extracellular superoxide dismutase [Cu-Zn]	SOD3	6.4764	6.60346	NaN	6.55345	NaN	NaN	NaN	NaN	NaN	7.00169	NaN	NaN	NaN	NaN	6.49242	NaN	6.57474	6.54935	NaN	6.93239	6.74181	NaN	6.72914	NaN	NaN	NaN	NaN	NaN	7.09705	7.10809	6.80672	7.13523	NaN	7.16274	NaN	NaN	7.01127	7.13953	NaN	NaN	6.7972	NaN	NaN	6.59521	6.95498	6.56477	NaN
P08514;P08514-2;P08514-3	Integrin alpha-IIb;Integrin alpha-IIb heavy chain;Integrin alpha-IIb light chain, form 1;Integrin alpha-IIb light chain, form 2	ITGA2B	NaN	NaN	NaN	NaN	7.13717	NaN	7.03378	NaN	NaN	7.24399	7.22011	6.91313	NaN	NaN	NaN	NaN	6.87433	7.88814	NaN	NaN	6.90713	NaN	NaN	NaN	7.49458	NaN	7.18301	NaN	NaN	7.33903	NaN	NaN	NaN	6.43683	NaN	NaN	NaN	NaN	7.37698	6.9397	NaN	NaN	NaN	7.12349	7.34498	7.46131	7.8073
P08519	Apolipoprotein(a)	LPA	8.78647	8.75221	8.83225	9.12022	8.73749	8.55008	8.90447	8.31715	8.66659	8.09795	8.52404	8.64931	8.6883	8.27626	9.57871	9.63129	9.5867	9.69604	9.78663	9.53205	9.77833	7.72054	7.80049	7.18676	7.864	7.68299	7.48322	7.45617	8.60471	8.10332	8.4993	8.22737	8.53251	8.70738	8.60007	7.9344	9.07172	8.75012	8.75789	8.61383	8.92332	8.95253	7.52373	8.09203	7.81239	8.04281	7.74409
P08567	Pleckstrin	PLEK	6.59204	NaN	7.59292	7.05437	NaN	NaN	NaN	NaN	NaN	7.88369	7.11378	NaN	NaN	NaN	NaN	NaN	7.45375	7.78327	NaN	NaN	7.4825	NaN	NaN	NaN	6.97293	NaN	7.17519	NaN	NaN	NaN	NaN	NaN	NaN	NaN	7.50977	NaN	NaN	NaN	6.8112	NaN	NaN	NaN	NaN	NaN	7.86855	7.35388	7.61295
P08571;D6RFL4	Monocyte differentiation antigen CD14;Monocyte differentiation antigen CD14, urinary form;Monocyte differentiation antigen CD14, membrane-bound form	CD14	7.94548	8.08059	8.0493	7.93194	7.99076	7.84612	8.19407	8.11688	8.04482	8.01932	8.16507	8.12497	7.98093	7.95967	7.88198	7.90297	7.86232	7.70388	7.80859	7.9344	7.96801	7.81201	7.92886	7.64556	7.7175	7.66182	7.68348	7.78032	8.09551	8.17406	8.07987	8.08251	8.08407	8.00017	8.06271	8.03482	8.11207	8.09676	7.99964	8.02702	8.07207	7.75805	7.90786	7.80795	7.70766	7.72131	7.8046
P08579	U2 small nuclear ribonucleoprotein B	SNRPB2	NaN	NaN	NaN	NaN	NaN	NaN	NaN	NaN	NaN	NaN	NaN	NaN	NaN	NaN	NaN	NaN	NaN	NaN	NaN	NaN	NaN	NaN	NaN	NaN	NaN	NaN	NaN	NaN	NaN	NaN	NaN	NaN	NaN	NaN	NaN	NaN	NaN	NaN	NaN	NaN	NaN	NaN	NaN	NaN	NaN	NaN	NaN
P08603	Complement factor H	CFH	10.4387	10.3522	10.4158	10.4306	10.394	10.4345	10.3612	10.3584	10.3372	10.3623	10.3336	10.2828	10.3171	10.2786	10.4924	10.4142	10.3988	10.4355	10.4149	10.4449	10.3946	10.4407	10.4068	10.4197	10.4725	10.3579	10.3856	10.4238	10.392	10.3788	10.3603	10.413	10.3157	10.3761	10.3701	10.4003	10.4258	10.3993	10.3797	10.3328	10.4237	10.4372	10.4012	10.4115	10.417	10.421	10.3926
P08697;P08697-2;A0A0G2JPA8;C9JMH6	Alpha-2-antiplasmin	SERPINF2	9.98857	9.94414	9.95631	9.89665	9.94267	9.90073	9.94886	9.9371	10.1047	10.0565	10.0205	10.0529	10.0493	10.0376	9.9972	10.0205	10.0534	9.93264	9.98703	9.9131	9.91005	9.93654	10.0336	9.93746	9.92613	9.95762	9.90364	9.98218	9.8001	9.97607	9.98192	9.91147	9.89538	9.64355	9.93117	9.72452	9.97399	9.88191	9.9659	9.90624	9.90914	9.98525	9.74771	9.95825	9.98024	9.90983	10.0012
P09172	Dopamine beta-hydroxylase;Soluble dopamine beta-hydroxylase	DBH	7.19254	7.7059	7.61571	7.50388	7.47927	7.55143	7.50611	7.15697	7.3849	7.18196	7.27258	6.83852	7.49586	NaN	7.58882	7.59625	7.5131	7.59388	7.65483	7.7132	7.36248	7.36805	7.46902	7.02567	7.42863	7.33289	7.47537	7.43091	7.75577	7.66369	7.69786	7.82236	7.81766	7.67272	7.59211	NaN	7.0664	6.69249	NaN	NaN	NaN	6.84972	5.25587	7.12911	6.65498	6.67	NaN
P09382	Galectin-1	LGALS1	NaN	NaN	NaN	NaN	NaN	NaN	NaN	NaN	NaN	NaN	NaN	NaN	NaN	NaN	NaN	NaN	NaN	NaN	NaN	NaN	NaN	NaN	NaN	NaN	NaN	NaN	NaN	NaN	NaN	NaN	NaN	NaN	NaN	NaN	NaN	NaN	NaN	NaN	NaN	NaN	NaN	NaN	NaN	NaN	NaN	NaN	NaN
P09871;F8WCZ6;A0A087X232	Complement C1s subcomponent;Complement C1s subcomponent heavy chain;Complement C1s subcomponent light chain	C1S	9.36634	9.30482	9.36232	9.34256	9.32286	9.31066	9.31302	9.52384	9.5085	9.43934	9.50523	9.5576	9.50278	9.50409	9.4651	9.45381	9.49847	9.40866	9.50315	9.47327	9.48867	9.32947	9.43201	9.37967	9.3691	9.37405	9.35396	9.36645	9.45783	9.5008	9.45353	9.50247	9.45999	9.44387	9.42908	9.50406	9.39673	9.49669	9.45064	9.46746	9.52237	9.46535	9.50885	9.4975	9.5335	9.46849	9.50519
P0C0L4;P0C0L4-2	Complement C4-A;Complement C4 beta chain;Complement C4-A alpha chain;C4a anaphylatoxin;C4b-A;C4d-A;Complement C4 gamma chain	C4A	8.86191	8.78661	8.93454	8.96898	8.85588	8.92253	8.89021	8.83664	8.95843	9.00883	9.00532	8.85699	8.81934	8.81271	8.84414	8.78873	8.59725	8.60521	8.66113	8.75635	8.59214	9.01177	8.91069	8.85835	8.94704	8.79573	8.71051	8.9242	9.09128	8.89132	9.04484	9.09735	8.93545	9.0752	9.09542	8.7378	8.9424	8.84195	8.89847	8.0221	8.78523	8.94039	8.62672	8.73401	8.69437	8.68564	8.63832
P0C0L5;F5GXS0	Complement C4-B;Complement C4 beta chain;Complement C4-B alpha chain;C4a anaphylatoxin;C4b-B;C4d-B;Complement C4 gamma chain	C4B	10.7033	10.6388	10.7042	10.678	10.6375	10.6477	10.6267	10.4378	10.4489	10.4482	10.4238	10.4357	10.3573	10.3684	10.8105	10.7616	10.7978	10.7076	10.7208	10.7499	10.7311	10.6709	10.6296	10.6788	10.6138	10.562	10.5896	10.6382	10.7027	10.6607	10.7362	10.7889	10.6239	10.7206	10.7169	10.6184	10.6558	10.6678	10.5885	10.5862	10.6116	10.6473	10.7552	10.7374	10.7125	10.7229	10.6894
P0DJI8;E9PQD6	Serum amyloid A-1 protein;Amyloid protein A;Serum amyloid protein A(2-104);Serum amyloid protein A(3-104);Serum amyloid protein A(2-103);Serum amyloid protein A(2-102);Serum amyloid protein A(4-101);Serum amyloid A protein	SAA1	8.20303	7.63488	8.15117	7.94263	7.95894	7.82368	7.71958	7.9575	7.58833	7.51975	8.04269	8.34282	7.71104	7.70486	8.43251	7.99549	8.46622	8.13802	8.18895	8.20377	8.39234	8.01666	7.83175	7.97701	7.95588	7.91054	7.76524	7.82839	7.96289	NaN	7.6861	8.58118	NaN	7.74753	8.17641	8.84222	8.32944	8.47709	8.52906	8.16439	8.50419	8.52896	7.97144	7.92442	8.81361	8.49444	8.14845
P0DJI9	Serum amyloid A-2 protein	SAA2	NaN	NaN	NaN	NaN	NaN	NaN	NaN	NaN	NaN	NaN	NaN	NaN	NaN	NaN	NaN	NaN	NaN	NaN	NaN	NaN	NaN	NaN	NaN	NaN	NaN	NaN	NaN	NaN	NaN	NaN	NaN	NaN	NaN	NaN	NaN	7.54638	NaN	NaN	NaN	NaN	NaN	NaN	NaN	NaN	NaN	NaN	NaN
P10124	Serglycin	SRGN	6.71739	NaN	NaN	NaN	6.77413	NaN	NaN	NaN	NaN	NaN	NaN	NaN	NaN	NaN	NaN	6.71406	NaN	NaN	NaN	NaN	NaN	NaN	NaN	NaN	NaN	NaN	NaN	NaN	NaN	6.84922	7.19742	NaN	NaN	NaN	NaN	NaN	NaN	NaN	NaN	NaN	NaN	NaN	NaN	NaN	NaN	7.1494	7.03427
P10599;P10599-2	Thioredoxin	TXN	6.94825	NaN	7.11888	NaN	NaN	6.93931	NaN	NaN	NaN	7.06856	7.26349	NaN	6.77165	NaN	NaN	NaN	NaN	7.54673	NaN	NaN	NaN	NaN	7.13127	NaN	NaN	NaN	6.70155	6.89316	NaN	NaN	NaN	NaN	NaN	NaN	NaN	NaN	NaN	NaN	6.85339	6.90972	NaN	6.8284	NaN	NaN	NaN	NaN	6.80814
P10606	Cytochrome c oxidase subunit 5B, mitochondrial	COX5B	NaN	NaN	NaN	NaN	NaN	NaN	NaN	NaN	NaN	6.43234	NaN	NaN	NaN	NaN	NaN	NaN	NaN	NaN	NaN	NaN	NaN	NaN	NaN	NaN	NaN	NaN	NaN	NaN	NaN	NaN	NaN	NaN	NaN	NaN	NaN	NaN	NaN	NaN	NaN	NaN	NaN	NaN	NaN	6.49743	NaN	NaN	6.49696
P10643	Complement component C7	C7	8.82889	8.85164	8.94817	8.94506	8.89185	8.95112	8.81032	8.82326	8.87906	8.85157	8.83288	8.85856	8.81626	8.91572	8.8475	8.85146	8.83878	8.88049	8.85982	8.88534	8.71775	8.83578	8.92653	8.86231	8.83008	8.87479	8.87582	8.87339	8.68091	8.74821	8.74794	8.75298	8.74711	8.80006	8.86224	8.85351	8.92303	8.91605	8.89486	8.83427	8.91399	8.91861	8.98394	8.97918	8.96717	9.02066	8.96199
P10809	60 kDa heat shock protein, mitochondrial	HSPD1	7.0333	NaN	NaN	NaN	6.175	NaN	7.38739	NaN	NaN	NaN	NaN	NaN	NaN	NaN	NaN	NaN	NaN	NaN	NaN	9.17817	NaN	5.66368	6.8161	NaN	NaN	NaN	NaN	7.67706	NaN	NaN	5.85735	NaN	NaN	NaN	8.27937	7.10992	NaN	NaN	NaN	NaN	NaN	NaN	NaN	NaN	NaN	NaN	NaN
P10909;P10909-4;P10909-5;P10909-2;P10909-3;H0YC35;H0YLK8	Clusterin;Clusterin beta chain;Clusterin alpha chain;Clusterin	CLU	10.4384	10.3796	10.5108	10.4871	10.4096	10.4023	10.3856	10.3346	10.4507	10.3856	10.4261	10.3405	10.4433	10.3575	10.3587	10.3441	10.4652	10.3791	10.2807	10.3517	10.3571	10.4026	10.4257	10.4048	10.3658	10.3233	10.3279	10.372	10.3444	10.4235	10.4599	10.4399	10.3902	10.4424	10.327	10.4516	10.4375	10.4513	10.4342	10.4265	10.4321	10.4792	10.3703	10.3587	10.3541	10.359	10.3482
P11021	78 kDa glucose-regulated protein	HSPA5	6.9345	7.62237	7.36885	7.12859	7.23442	7.47683	6.9872	6.94869	7.18825	7.17942	7.41517	7.20005	7.40502	7.19248	7.09833	7.10403	7.23624	7.5004	7.0801	6.99281	7.49499	7.29449	7.27786	6.70806	7.0777	7.22442	7.13744	7.14003	NaN	7.43781	7.17587	NaN	NaN	7.1168	7.05134	6.8862	6.98734	NaN	7.08267	7.3858	NaN	7.14472	7.17691	7.2347	7.47935	7.35459	7.48643
P11169;Q8TDB8;Q8TDB8-4;Q8TDB8-2;Q8TDB8-5;Q8TDB8-3	Solute carrier family 2, facilitated glucose transporter member 3;Solute carrier family 2, facilitated glucose transporter member 14	SLC2A3;SLC2A14	NaN	NaN	NaN	NaN	NaN	NaN	NaN	NaN	NaN	6.92736	NaN	NaN	NaN	NaN	NaN	NaN	NaN	7.2188	NaN	NaN	6.85002	NaN	NaN	NaN	NaN	NaN	NaN	NaN	NaN	NaN	NaN	NaN	NaN	NaN	NaN	NaN	NaN	NaN	NaN	NaN	NaN	NaN	7.32793	NaN	6.63108	6.56027	6.72434
P11226	Mannose-binding protein C	MBL2	7.71442	7.93787	7.75302	7.86738	7.9048	8.02674	8.26631	7.83442	7.71997	7.60065	7.89482	8.09954	7.97419	7.90745	7.39602	7.47305	7.5579	7.46037	NaN	7.46448	NaN	7.02637	NaN	7.10387	NaN	NaN	NaN	7.16732	NaN	6.81906	NaN	NaN	NaN	NaN	NaN	7.49328	7.73968	7.47027	7.82141	7.67548	7.62225	7.29045	7.89388	7.90312	7.95191	7.7012	7.73471
P12236;P12235;V9GYG0	ADP/ATP translocase 3;ADP/ATP translocase 3, N-terminally processed;ADP/ATP translocase 1	SLC25A6;SLC25A4	NaN	NaN	NaN	NaN	NaN	NaN	NaN	NaN	NaN	NaN	NaN	NaN	NaN	NaN	NaN	NaN	NaN	NaN	NaN	NaN	NaN	NaN	NaN	NaN	NaN	NaN	NaN	NaN	NaN	NaN	NaN	NaN	NaN	NaN	NaN	NaN	NaN	NaN	NaN	NaN	NaN	NaN	NaN	NaN	NaN	NaN	NaN
P12814;P12814-2;P12814-3;P12814-4;H9KV75	Alpha-actinin-1	ACTN1	7.51292	6.99551	6.99909	6.98046	7.16447	7.23447	7.75014	NaN	6.46793	8.01688	7.63755	7.14889	6.89434	5.94314	NaN	7.05636	6.98526	8.62438	6.98388	6.95445	7.35432	6.9415	7.10485	7.2917	8.0599	NaN	7.48553	7.53801	6.77792	5.67623	7.71853	7.26645	7.04282	6.8092	6.95719	5.99589	7.16415	7.22619	7.96974	6.9576	7.33363	6.80011	7.06941	7.48931	7.72346	8.06507	7.90646
P12955;P12955-3;P12955-2	Xaa-Pro dipeptidase	PEPD	NaN	NaN	NaN	NaN	NaN	NaN	NaN	NaN	NaN	NaN	NaN	NaN	6.8403	NaN	NaN	NaN	NaN	NaN	NaN	NaN	NaN	NaN	NaN	NaN	NaN	NaN	NaN	NaN	NaN	NaN	NaN	NaN	NaN	NaN	NaN	NaN	5.86109	NaN	NaN	NaN	NaN	NaN	NaN	NaN	NaN	NaN	NaN
P13010	X-ray repair cross-complementing protein 5	XRCC5	NaN	NaN	NaN	NaN	NaN	NaN	NaN	NaN	NaN	NaN	NaN	NaN	NaN	NaN	NaN	NaN	NaN	NaN	NaN	NaN	NaN	NaN	NaN	NaN	NaN	NaN	NaN	NaN	NaN	NaN	NaN	NaN	NaN	NaN	NaN	NaN	NaN	NaN	NaN	NaN	NaN	NaN	NaN	NaN	NaN	NaN	NaN
P13224;P13224-2	Platelet glycoprotein Ib beta chain	GP1BB	NaN	NaN	6.06547	NaN	NaN	NaN	NaN	NaN	NaN	6.53728	NaN	NaN	NaN	NaN	NaN	NaN	6.42783	7.44789	NaN	NaN	6.71126	NaN	NaN	NaN	6.914	NaN	NaN	6.54337	NaN	NaN	NaN	NaN	NaN	NaN	NaN	NaN	NaN	NaN	NaN	NaN	NaN	NaN	NaN	6.57167	6.81832	7.10332	6.8964
P13473;P13473-2;P13473-3;H0YCG2	Lysosome-associated membrane glycoprotein 2	LAMP2	7.16495	7.34023	6.98111	NaN	7.13941	6.88392	6.9896	6.98634	NaN	NaN	7.19016	NaN	7.34537	NaN	6.47018	6.33112	6.89508	7.01724	6.69813	6.56201	6.72628	6.85062	7.55916	7.42763	7.19447	7.16418	NaN	7.10023	7.07493	NaN	6.88381	7.04608	7.27397	7.12678	6.77412	6.98972	7.13245	7.21738	6.82903	6.80699	7.18826	6.95974	NaN	7.3561	7.31811	NaN	7.18412
P13639	Elongation factor 2	EEF2	NaN	NaN	NaN	NaN	NaN	NaN	7.27321	NaN	NaN	NaN	NaN	NaN	NaN	NaN	NaN	NaN	NaN	NaN	NaN	5.9544	NaN	NaN	6.70719	NaN	NaN	NaN	NaN	7.23249	NaN	NaN	NaN	NaN	NaN	NaN	NaN	NaN	NaN	NaN	NaN	NaN	NaN	NaN	NaN	NaN	NaN	NaN	NaN
P13671	Complement component C6	C6	9.43022	9.46608	9.50011	9.48854	9.49548	9.47953	9.47074	9.39313	9.48289	9.44641	9.44094	9.41378	9.41614	9.39466	9.53156	9.60342	9.53839	9.47488	9.4871	9.52515	9.53082	9.27821	9.31923	9.33479	9.34823	9.324	9.31818	9.31415	9.50812	9.5613	9.57237	9.57101	9.50151	9.54501	9.52077	9.46522	9.57374	9.5359	9.45086	9.495	9.511	9.54629	9.41279	9.36197	9.40728	9.39556	9.39676
P13727;P13727-2	Bone marrow proteoglycan;Eosinophil granule major basic protein	PRG2	NaN	NaN	NaN	NaN	NaN	NaN	NaN	NaN	NaN	NaN	NaN	NaN	NaN	NaN	NaN	NaN	NaN	NaN	NaN	NaN	NaN	NaN	NaN	NaN	NaN	NaN	NaN	NaN	NaN	NaN	NaN	NaN	NaN	NaN	NaN	NaN	NaN	NaN	NaN	NaN	NaN	NaN	NaN	NaN	NaN	NaN	NaN
P13796	Plastin-2	LCP1	7.18588	7.41228	7.24353	7.02003	7.2258	7.5666	NaN	NaN	7.76908	7.14308	7.32118	NaN	NaN	7.19335	NaN	NaN	7.48923	NaN	6.88745	6.86335	7.23006	7.32619	7.49729	7.16473	7.12649	7.34641	7.2443	7.13941	7.39335	7.27887	7.5391	NaN	7.45314	7.45942	7.36201	7.42886	7.42101	7.47719	7.11625	7.23533	7.40035	7.34171	NaN	7.56234	7.27469	7.39724	7.31834
P14151;P14151-2	L-selectin	SELL	8.15014	8.01442	8.00932	8.09113	8.02241	8.13064	7.98588	8.18106	8.24453	8.2116	8.20113	8.20332	8.05338	8.24919	7.76293	7.83357	7.78487	7.81731	7.97487	7.87169	7.78096	7.8811	7.84172	7.8789	7.98674	7.91726	7.82466	7.89081	8.14403	8.21397	8.03952	7.98472	8.01552	8.17754	7.9877	8.11978	8.16779	8.10774	8.12999	8.05383	8.14576	8.09181	8.04687	8.05573	7.97283	8.01209	8.01412
P14618;P14618-2;H3BTN5;P14618-3;B4DNK4;H3BQ34;H3BR70	Pyruvate kinase PKM;Pyruvate kinase	PKM	7.22521	NaN	7.62981	7.00928	7.39978	7.53573	7.3204	7.6947	7.4533	7.31464	7.27778	7.06277	NaN	NaN	8.3526	NaN	8.63338	8.14083	7.54976	7.49118	7.85424	7.4098	NaN	7.53017	7.69329	7.71122	7.35268	7.49991	7.25377	7.59581	7.57299	7.05235	7.7944	8.50864	7.9145	7.95456	NaN	NaN	7.52331	7.995	8.49887	8.22745	7.43811	7.27566	7.58905	7.68966	7.51084
P14625	Endoplasmin	HSP90B1	NaN	NaN	6.99268	6.89205	7.05671	6.85371	6.71832	6.64105	7.07247	6.98857	7.22629	7.21268	7.46174	6.94921	6.77146	6.84976	6.96691	5.16447	6.97125	7.7448	7.02512	NaN	6.69307	6.78023	7.21966	7.01695	7.03129	6.64579	NaN	6.7788	6.7951	7.05446	NaN	6.94464	7.69644	7.25616	NaN	7.0228	6.67064	7.25585	6.0604	6.95514	6.94409	NaN	6.80715	6.97382	6.95128
P15144	Aminopeptidase N	ANPEP	6.06592	NaN	6.33308	7.26304	NaN	6.00462	NaN	6.46459	6.46442	6.34508	6.72915	NaN	6.88219	6.91772	NaN	7.18662	7.09983	6.23568	NaN	6.44494	7.0503	NaN	6.55774	7.26658	NaN	6.29552	7.04973	NaN	5.93804	NaN	NaN	6.42534	7.94843	6.44857	NaN	6.42287	6.51463	6.04696	7.20472	6.56637	6.33955	6.22518	6.58788	NaN	NaN	NaN	NaN
P15169	Carboxypeptidase N catalytic chain	CPN1	8.8651	8.83394	8.80592	8.88743	8.7979	8.90797	8.89761	8.91258	8.91672	8.92107	8.90444	8.90843	8.92216	8.772	8.90412	8.87746	8.89275	8.84113	8.83228	8.88503	8.71382	8.89331	8.92797	8.9073	8.87506	8.90302	8.91801	8.89014	8.83766	8.86821	8.85286	8.88124	8.80346	8.90001	8.87459	8.87218	8.85152	8.8665	8.78705	8.82925	8.90799	8.85531	8.81197	8.77735	8.78867	8.71994	8.75371
P15531;P15531-2	Nucleoside diphosphate kinase A	NME1	NaN	NaN	NaN	NaN	NaN	NaN	NaN	NaN	NaN	NaN	NaN	NaN	NaN	NaN	NaN	NaN	NaN	NaN	NaN	NaN	NaN	NaN	NaN	NaN	NaN	NaN	NaN	NaN	NaN	NaN	NaN	NaN	NaN	NaN	NaN	NaN	NaN	NaN	NaN	NaN	NaN	NaN	NaN	NaN	NaN	NaN	NaN
P15814;C9JEE0	Immunoglobulin lambda-like polypeptide 1	IGLL1	8.11531	7.931	8.00041	7.85928	7.81372	7.7345	7.87272	7.72103	NaN	NaN	7.59709	NaN	NaN	7.85163	7.94433	7.86113	7.74406	7.83987	NaN	7.69483	7.56198	NaN	NaN	7.56538	7.77811	NaN	NaN	7.60962	7.77423	NaN	7.94088	7.68816	7.71791	7.62255	7.89669	7.75472	NaN	7.81167	7.95964	7.9051	NaN	7.89815	7.99483	8.05557	7.73025	7.91936	7.80851
P15924;P15924-2;P15924-3	Desmoplakin	DSP	7.37373	7.49129	7.556	7.41046	7.45653	NaN	7.32145	NaN	NaN	NaN	NaN	NaN	NaN	7.5235	7.44426	NaN	NaN	NaN	7.40758	NaN	NaN	7.42731	NaN	NaN	7.45422	NaN	7.27747	7.3041	NaN	NaN	NaN	7.50565	7.40494	7.52938	7.46877	NaN	7.57169	7.43902	7.21669	NaN	NaN	7.52105	NaN	7.45831	NaN	NaN	NaN
P16930;P16930-2;H0YLC7	Fumarylacetoacetase	FAH	NaN	NaN	NaN	NaN	NaN	NaN	NaN	NaN	NaN	NaN	NaN	NaN	NaN	NaN	NaN	NaN	7.63515	NaN	NaN	NaN	NaN	NaN	NaN	NaN	NaN	NaN	NaN	NaN	NaN	NaN	NaN	NaN	NaN	NaN	NaN	NaN	NaN	NaN	NaN	NaN	NaN	NaN	NaN	NaN	NaN	NaN	NaN
P17066	Heat shock 70 kDa protein 6	HSPA6	NaN	NaN	NaN	NaN	NaN	NaN	NaN	NaN	6.75885	6.78386	NaN	NaN	NaN	NaN	6.9436	NaN	NaN	7.35156	NaN	7.25455	NaN	NaN	NaN	NaN	7.2394	NaN	NaN	NaN	NaN	NaN	NaN	NaN	NaN	NaN	NaN	NaN	NaN	NaN	7.01364	NaN	NaN	NaN	NaN	NaN	6.98834	6.81859	7.21632
P18135;A0A0B4J1Z6;P18136	Ig kappa chain V-III region HAH;Ig kappa chain V-III region HIC	IGKV3-20	7.56332	7.75943	7.16247	NaN	7.66136	7.48031	NaN	NaN	NaN	7.54945	7.60861	NaN	NaN	NaN	NaN	7.61416	7.64261	NaN	7.4429	7.82168	NaN	NaN	NaN	NaN	7.3373	NaN	NaN	NaN	7.74809	7.46274	7.58472	NaN	NaN	7.37969	NaN	NaN	NaN	NaN	NaN	NaN	NaN	NaN	NaN	NaN	NaN	NaN	NaN
P18206;P18206-2;Q5JQ13	Vinculin	VCL	7.76315	8.03268	8.30968	8.15533	7.97601	8.00934	7.89406	8.11333	8.04082	8.44927	8.35279	8.29192	7.94098	8.12524	7.87129	7.7647	7.63386	9.5984	7.36843	8.25581	8.37031	7.6713	7.60234	8.05793	8.73392	6.88275	8.2075	7.94318	7.9993	7.85089	8.31622	7.70161	7.79091	7.62959	7.88655	8.13636	7.88317	7.91898	8.22707	7.72479	8.1675	7.50623	8.10342	7.66569	8.50112	8.77846	8.40384
P18428	Lipopolysaccharide-binding protein	LBP	8.09102	7.91607	7.9784	7.86769	7.65042	7.82606	8.02918	8.01325	7.94389	7.95707	8.02072	8.07203	7.90296	7.83564	8.30761	8.03426	8.17188	7.77222	7.88001	7.5515	7.7141	8.02278	8.17705	8.47618	7.88838	8.04783	7.72275	8.02458	7.90687	7.88738	7.92903	8.11659	7.75778	8.00139	8.13605	7.59662	7.25688	7.2984	7.54875	7.30514	7.0584	7.60134	8.07534	7.81245	8.16504	7.81704	7.72018
P30685;P30491;P30490;P18464;P30466;P30498;P10319;Q95365;Q29940;P30464;P18463;P01889;P30460;P30486;Q29836;Q29718;P30495;P30493;P30492;P30484;P30480;P30475;P30462;P18465;P03989	HLA class I histocompatibility antigen, B-35 alpha chain;HLA class I histocompatibility antigen, B-53 alpha chain;HLA class I histocompatibility antigen, B-52 alpha chain;HLA class I histocompatibility antigen, B-51 alpha chain;HLA class I histocompatibility antigen, B-18 alpha chain;HLA class I histocompatibility antigen, B-78 alpha chain;HLA class I histocompatibility antigen, B-58 alpha chain;…	HLA-B	6.54692	NaN	NaN	NaN	6.99478	7.00368	NaN	NaN	7.12782	NaN	NaN	NaN	NaN	NaN	NaN	NaN	NaN	7.19662	NaN	NaN	NaN	NaN	NaN	NaN	6.80266	NaN	NaN	NaN	NaN	NaN	NaN	NaN	NaN	NaN	NaN	NaN	NaN	NaN	NaN	NaN	NaN	6.78109	6.82954	NaN	6.8701	6.95221	6.72513
P18669	Phosphoglycerate mutase 1	PGAM1	NaN	NaN	6.6683	6.49122	NaN	NaN	6.7429	NaN	NaN	NaN	NaN	NaN	NaN	6.95177	NaN	NaN	NaN	NaN	NaN	NaN	NaN	NaN	NaN	NaN	NaN	NaN	NaN	NaN	NaN	NaN	NaN	NaN	NaN	NaN	NaN	NaN	NaN	NaN	NaN	6.73398	NaN	NaN	NaN	NaN	NaN	NaN	NaN
P19320;P19320-2;P19320-3;E9PDD2	Vascular cell adhesion protein 1	VCAM1	6.99105	NaN	7.17843	7.17786	6.99384	6.8963	6.88293	7.45986	7.38352	7.32586	7.05492	7.31027	7.08302	7.14393	7.03822	7.21549	7.22665	7.13491	7.01637	7.13264	7.05603	NaN	7.00979	7.0385	7.04984	6.89442	6.99167	7.05362	7.36222	7.12084	7.34344	7.32811	7.5117	7.37622	7.35783	7.2272	7.17519	7.29354	7.15409	7.05942	7.20362	7.38926	7.21783	6.96047	7.23416	7.11574	6.87682
P19652	Alpha-1-acid glycoprotein 2	ORM2	10.2012	10.1079	10.3104	10.3057	10.211	10.2147	10.1103	10.308	10.2501	10.255	10.2936	10.3463	10.2351	10.1829	10.2917	10.1475	10.3514	10.3145	10.3069	10.3384	10.2792	10.1288	10.0692	10.1185	10.1547	10.058	10.0586	10.0337	10.2202	10.1182	10.2035	10.3841	10.2242	10.2806	10.1824	10.3298	10.1845	10.2106	10.1578	10.2666	10.2744	10.3776	10.2826	10.2111	10.2138	10.2802	10.279
P19823;Q5T985;A0A087WTE1	Inter-alpha-trypsin inhibitor heavy chain H2	ITIH2	10.5426	10.5489	10.5746	10.5234	10.535	10.5042	10.4942	10.5131	10.5132	10.5594	10.5353	10.5053	10.5278	10.5732	10.5017	10.5359	10.5576	10.4546	10.4644	10.4909	10.4615	10.4273	10.485	10.4504	10.4946	10.4326	10.4277	10.4565	10.3758	10.4249	10.4177	10.3072	10.4135	10.4523	10.383	10.4539	10.4932	10.5444	10.5048	10.4725	10.5311	10.533	10.5259	10.5271	10.572	10.5181	10.5084
P19827;P19827-2;P19827-3	Inter-alpha-trypsin inhibitor heavy chain H1	ITIH1	10.2962	10.2216	10.291	10.2752	10.2256	10.2529	10.1985	10.2919	10.3272	10.3481	10.3042	10.2587	10.3122	10.3346	10.2904	10.3195	10.2897	10.2376	10.2085	10.224	10.1918	10.2109	10.1931	10.2082	10.2392	10.1703	10.1636	10.2067	10.1989	10.2588	10.2199	10.0689	10.1804	10.2172	10.1866	10.2537	10.288	10.312	10.2835	10.2423	10.2785	10.2966	10.3024	10.3391	10.3507	10.2666	10.2964
P20290;P20290-2;H0Y9Y1;D6RDG3	Transcription factor BTF3	BTF3	NaN	NaN	NaN	NaN	NaN	NaN	NaN	NaN	NaN	NaN	NaN	NaN	NaN	NaN	NaN	NaN	NaN	NaN	NaN	NaN	NaN	NaN	NaN	NaN	NaN	NaN	NaN	NaN	NaN	NaN	NaN	NaN	NaN	NaN	NaN	NaN	NaN	NaN	NaN	NaN	NaN	NaN	NaN	NaN	NaN	NaN	NaN
P20618	Proteasome subunit beta type-1	PSMB1	NaN	NaN	NaN	NaN	NaN	NaN	NaN	NaN	NaN	NaN	NaN	NaN	NaN	NaN	NaN	NaN	NaN	NaN	NaN	NaN	NaN	NaN	NaN	NaN	NaN	NaN	NaN	NaN	NaN	NaN	NaN	NaN	NaN	NaN	NaN	NaN	NaN	NaN	NaN	NaN	NaN	NaN	NaN	NaN	NaN	NaN	NaN
P20742;P20742-2	Pregnancy zone protein	PZP	9.28888	9.13928	9.32865	9.41018	9.27385	9.31941	9.11074	9.21072	9.06077	9.07267	9.07506	9.04809	9.00258	8.82873	9.45692	9.46589	9.39903	9.44794	9.42872	9.38147	9.33727	10.1723	10.1385	10.1591	10.1634	10.0802	10.1464	10.1819	8.35504	8.07689	8.10742	8.4638	7.28621	8.40561	8.22745	8.78591	8.85971	8.92055	8.68185	8.74812	8.70544	8.79237	7.1835	7.23619	7.56795	7.30386	7.38854
P20851;P20851-2	C4b-binding protein beta chain	C4BPB	8.40581	8.37869	8.45999	8.54433	8.31307	8.46203	8.31776	8.45303	8.48416	8.47491	8.40609	8.39421	8.30556	8.42016	8.27532	8.29965	8.45744	8.57513	8.3312	8.46145	8.51763	8.20067	8.06865	8.1303	7.98338	8.14404	8.08858	8.02877	8.28713	8.33757	8.17093	8.50595	8.41175	8.53171	8.06661	8.5765	8.42122	8.56149	8.18905	8.51894	8.39553	8.48618	8.50895	8.59666	8.51173	8.47392	8.4982
P21333;P21333-2;Q5HY54;Q60FE5;A0A087WWY3	Filamin-A	FLNA	6.85128	7.01958	7.03144	6.80267	7.12082	7.04116	7.29939	NaN	NaN	8.32102	8.51564	7.02057	6.62851	6.43377	6.69491	6.79268	8.16909	9.48517	7.30737	6.84795	8.32081	7.24207	6.93484	6.83603	8.90545	6.90093	8.29014	6.93862	7.01603	7.42472	7.8922	8.00282	7.00247	7.23293	7.22894	7.79739	7.38579	6.53818	8.24343	7.06025	7.9585	7.28903	6.97621	7.75047	8.48386	8.72989	8.87044
P21796	Voltage-dependent anion-selective channel protein 1	VDAC1	NaN	NaN	NaN	NaN	NaN	NaN	NaN	NaN	NaN	NaN	NaN	NaN	NaN	NaN	NaN	NaN	NaN	NaN	NaN	NaN	NaN	NaN	NaN	NaN	NaN	NaN	NaN	NaN	NaN	NaN	NaN	NaN	NaN	NaN	NaN	NaN	NaN	NaN	NaN	NaN	NaN	NaN	NaN	NaN	NaN	NaN	NaN
P22314;Q5JRR6;P22314-2	Ubiquitin-like modifier-activating enzyme 1	UBA1	7.39959	7.40814	NaN	7.51312	7.58629	8.15815	NaN	NaN	7.08458	NaN	NaN	7.21804	NaN	NaN	NaN	NaN	7.14579	NaN	NaN	7.07929	NaN	NaN	NaN	NaN	NaN	NaN	NaN	NaN	NaN	NaN	NaN	NaN	NaN	NaN	NaN	7.11886	NaN	NaN	7.1183	NaN	NaN	NaN	7.63772	7.64489	7.45611	7.63985	7.18239
P22792	Carboxypeptidase N subunit 2	CPN2	8.94461	9.00102	8.89928	8.95243	8.91003	8.9117	8.92832	8.89566	8.92437	8.91759	8.95322	8.91858	8.91235	8.85626	8.99195	9.02424	8.98455	8.96487	9.0719	8.98705	8.89385	8.95488	8.99894	9.0068	8.97356	8.95513	8.96578	8.97367	8.88745	8.81359	8.80328	8.83498	8.80495	8.81142	8.88471	8.98149	8.9938	8.98079	8.93559	8.92291	8.94332	8.93304	8.81881	8.8586	8.77478	8.75489	8.81203
P22891;P22891-2	Vitamin K-dependent protein Z	PROZ	7.69095	7.58596	7.75397	7.87053	7.77697	7.97266	7.62289	7.62709	7.61065	7.6267	7.65866	7.80332	7.63271	7.59865	7.50428	7.67653	7.65697	7.6934	7.82288	7.89089	7.64223	7.54869	7.6249	7.3768	7.4484	7.54668	7.529	7.66951	6.94452	NaN	7.22528	7.23953	7.11103	NaN	7.09075	7.86135	7.74728	7.78432	7.82977	7.80957	7.9041	7.77111	7.7021	7.57784	7.73432	7.69368	7.73271
P23083	Ig heavy chain V-I region V35		8.97631	9.0791	8.97639	9.13671	9.11003	8.96099	8.93755	8.06017	8.06031	7.99635	7.9448	8.07414	8.01088	8.13051	8.79246	8.79216	8.91285	8.7107	8.84308	8.7714	8.90167	9.09611	9.03504	9.02698	9.01285	9.00816	9.01545	9.08066	8.70835	8.82998	8.88386	8.747	8.77237	8.88745	8.78842	9.04054	9.09216	9.02727	9.03891	8.99819	9.10613	9.08356	8.80602	8.73583	8.77761	8.81608	8.7668
P23142	Fibulin-1	FBLN1	8.72352	8.72622	8.74642	8.71547	8.66241	8.636	8.82753	8.59918	8.56659	8.5473	8.57114	8.58083	8.55991	8.61599	8.78303	8.72832	8.74328	8.75488	8.67059	8.77016	8.80688	8.61529	8.68614	8.64893	8.69372	8.69056	8.76023	8.61993	8.83329	8.76744	8.78141	8.9344	8.74382	8.84357	8.65941	8.78055	8.80436	8.73081	8.8239	8.77399	8.8057	8.84388	8.65338	8.69121	8.68465	8.70864	8.52355
P23284	Peptidyl-prolyl cis-trans isomerase B	PPIB	NaN	NaN	NaN	NaN	NaN	NaN	NaN	NaN	NaN	NaN	NaN	NaN	NaN	NaN	NaN	NaN	NaN	NaN	NaN	NaN	NaN	NaN	NaN	NaN	NaN	NaN	NaN	NaN	NaN	NaN	NaN	NaN	NaN	NaN	NaN	NaN	NaN	NaN	NaN	NaN	NaN	NaN	NaN	NaN	NaN	NaN	NaN
P23526;P23526-2	Adenosylhomocysteinase	AHCY	NaN	NaN	NaN	NaN	NaN	NaN	NaN	NaN	NaN	NaN	NaN	NaN	NaN	NaN	NaN	NaN	NaN	NaN	NaN	NaN	NaN	NaN	7.04348	NaN	NaN	NaN	NaN	NaN	NaN	NaN	NaN	NaN	NaN	NaN	NaN	NaN	NaN	NaN	NaN	NaN	NaN	NaN	NaN	NaN	NaN	NaN	NaN
P23528;G3V1A4;E9PP50;E9PK25;E9PQB7;E9PLJ3;E9PS23	Cofilin-1	CFL1	7.20801	7.02305	7.49671	7.39261	7.09135	7.15748	7.17243	7.27415	7.23162	7.70826	7.36449	7.12966	NaN	7.28912	7.20976	7.28493	7.20213	8.19262	7.31904	7.19471	7.13527	7.22052	7.03611	7.05196	7.98739	7.1303	7.01585	7.18794	7.0766	6.75306	7.05365	7.33943	6.96557	7.30617	7.01316	7.20912	7.11085	7.04206	7.80427	7.24726	7.25223	7.31511	NaN	7.08314	7.79396	7.82224	7.61718
P24592;F8VYK9	Insulin-like growth factor-binding protein 6	IGFBP6	7.22994	7.10899	7.19056	7.12786	NaN	7.24628	7.40844	7.632	7.37488	7.26865	NaN	7.59749	7.4585	7.38884	7.09128	7.15539	7.23699	7.16023	7.25765	7.17571	7.02264	7.02044	7.21285	7.0922	7.19442	NaN	7.34304	7.08425	7.13938	7.48008	7.22295	7.41764	7.33258	NaN	7.37111	7.31855	7.45518	7.54636	7.3738	7.50372	7.48626	7.41792	7.6013	7.672	7.44006	7.22459	7.43216
P24593;C9JXX4	Insulin-like growth factor-binding protein 5	IGFBP5	6.98939	6.99064	7.473	NaN	NaN	7.35448	NaN	7.07876	7.19318	NaN	6.9972	6.78593	7.37086	7.13609	6.93063	NaN	NaN	NaN	7.09398	6.80451	7.01263	NaN	6.94953	7.29312	NaN	7.39517	6.89138	NaN	6.46827	7.1456	7.3085	NaN	7.20761	7.24423	NaN	NaN	NaN	7.3134	NaN	NaN	NaN	NaN	NaN	6.9703	7.31359	7.20257	NaN
P24844;P24844-2	Myosin regulatory light polypeptide 9	MYL9	NaN	NaN	NaN	NaN	NaN	NaN	NaN	NaN	NaN	NaN	NaN	NaN	NaN	NaN	NaN	NaN	NaN	NaN	NaN	NaN	NaN	NaN	NaN	NaN	7.06815	NaN	NaN	NaN	NaN	NaN	NaN	NaN	NaN	NaN	NaN	NaN	NaN	NaN	NaN	NaN	NaN	NaN	NaN	NaN	7.05975	NaN	NaN
P25311;C9JEV0	Zinc-alpha-2-glycoprotein	AZGP1	9.79803	9.8193	9.81887	9.81832	9.82249	9.83921	9.81561	9.92812	9.97425	9.90668	9.9787	10.0888	10.0146	10.0204	9.66126	9.68469	9.77931	9.7168	9.80765	9.83923	9.83392	9.80524	9.76564	9.77459	9.80689	9.86665	9.82451	9.76414	9.80183	9.94465	9.95925	9.85683	9.98956	9.9967	9.86731	9.81094	9.76968	9.84257	9.83446	9.88918	9.86969	9.85762	9.88252	9.84818	9.82748	9.82231	9.88861
P25398	40S ribosomal protein S12	RPS12	NaN	9.06993	8.28185	NaN	8.14082	9.14501	7.96983	8.1581	8.25168	8.08831	7.91271	9.43326	NaN	8.68706	7.6635	8.68285	NaN	9.53998	8.07434	8.65618	NaN	8.62186	9.4421	7.89852	9.4596	7.8004	8.51051	8.45717	9.46195	7.75194	7.35968	NaN	NaN	NaN	NaN	NaN	9.44096	NaN	7.56715	8.69377	9.37087	NaN	8.36654	8.5485	8.0888	7.83827	8.99
P25815	Protein S100-P	S100P	NaN	NaN	NaN	NaN	NaN	NaN	NaN	NaN	NaN	NaN	NaN	NaN	NaN	NaN	NaN	NaN	NaN	NaN	NaN	NaN	NaN	NaN	6.29046	NaN	NaN	NaN	NaN	NaN	NaN	NaN	NaN	NaN	NaN	NaN	NaN	NaN	NaN	NaN	NaN	NaN	NaN	NaN	NaN	NaN	NaN	NaN	NaN
P26038	Moesin	MSN	7.2051	NaN	6.97465	6.78343	NaN	NaN	NaN	NaN	NaN	6.76893	6.80887	NaN	NaN	NaN	NaN	NaN	NaN	7.20017	NaN	NaN	6.82631	NaN	NaN	NaN	6.78517	NaN	NaN	NaN	NaN	NaN	NaN	6.32576	NaN	NaN	NaN	NaN	NaN	NaN	7.16137	NaN	NaN	NaN	NaN	NaN	NaN	6.84368	NaN
P26447	Protein S100-A4	S100A4	NaN	NaN	6.2629	6.66038	NaN	NaN	6.46693	NaN	NaN	NaN	NaN	NaN	NaN	NaN	NaN	NaN	NaN	7.00863	NaN	NaN	7.11769	7.17545	NaN	NaN	7.08973	NaN	6.98755	NaN	NaN	NaN	6.56805	NaN	NaN	NaN	NaN	NaN	7.41704	6.83833	7.31412	NaN	NaN	NaN	6.67428	NaN	NaN	6.88211	6.54726
P26641;P26641-2	Elongation factor 1-gamma	EEF1G	NaN	NaN	NaN	NaN	NaN	NaN	NaN	NaN	NaN	NaN	NaN	NaN	NaN	NaN	NaN	NaN	NaN	NaN	NaN	NaN	NaN	NaN	NaN	NaN	NaN	NaN	NaN	NaN	NaN	NaN	NaN	NaN	NaN	NaN	NaN	NaN	NaN	NaN	NaN	NaN	NaN	NaN	NaN	NaN	NaN	NaN	NaN
Q5T8H6;P26992	Ciliary neurotrophic factor receptor subunit alpha	CNTFR	NaN	NaN	NaN	NaN	NaN	NaN	NaN	NaN	NaN	NaN	NaN	NaN	NaN	NaN	NaN	NaN	NaN	NaN	NaN	NaN	NaN	NaN	NaN	NaN	NaN	NaN	NaN	NaN	NaN	NaN	NaN	NaN	NaN	NaN	NaN	NaN	NaN	NaN	NaN	NaN	NaN	NaN	NaN	NaN	NaN	NaN	NaN
P27105	Erythrocyte band 7 integral membrane protein	STOM	NaN	NaN	NaN	NaN	NaN	NaN	NaN	NaN	NaN	NaN	NaN	7.8459	7.7729	NaN	NaN	NaN	7.3881	8.1797	8.02283	NaN	NaN	NaN	NaN	NaN	8.03926	NaN	NaN	NaN	8.24095	NaN	7.87645	8.15664	NaN	8.29259	8.16625	NaN	NaN	7.85131	NaN	7.74917	NaN	8.20755	8.27423	NaN	7.59534	8.08966	NaN
P27169	Serum paraoxonase/arylesterase 1	PON1	9.71388	9.61936	9.69726	9.71539	9.77233	9.66499	9.66913	9.71632	9.69227	9.6933	9.72825	9.79828	9.77842	9.74048	9.66654	9.61205	9.63639	9.57033	9.71087	9.71983	9.59358	9.76875	9.79363	9.76383	9.7951	9.8794	9.84815	9.83123	9.51659	9.46667	9.49962	9.41684	9.5465	9.57845	9.54591	9.52603	9.41075	9.37847	9.50173	9.58762	9.5435	9.58487	9.68868	9.62876	9.65925	9.62618	9.71552
P27487	Dipeptidyl peptidase 4;Dipeptidyl peptidase 4 membrane form;Dipeptidyl peptidase 4 soluble form	DPP4	NaN	7.13631	NaN	7.14076	NaN	NaN	NaN	NaN	NaN	NaN	6.87745	7.06312	7.24588	6.9835	7.4794	7.55164	7.22526	7.15546	NaN	NaN	7.43963	NaN	NaN	NaN	NaN	NaN	NaN	NaN	NaN	NaN	NaN	NaN	NaN	NaN	NaN	7.3792	NaN	6.78657	6.94429	7.10731	7.22901	7.39721	7.07911	NaN	NaN	7.09574	NaN
P27797;K7EJB9	Calreticulin	CALR	7.1383	NaN	7.38175	NaN	NaN	NaN	NaN	NaN	NaN	7.4717	NaN	NaN	NaN	NaN	NaN	NaN	NaN	8.08746	NaN	NaN	NaN	7.35652	NaN	NaN	6.56463	NaN	6.95968	6.54482	NaN	NaN	NaN	7.27786	NaN	NaN	NaN	7.0944	NaN	NaN	NaN	NaN	NaN	7.30127	NaN	NaN	NaN	7.2242	7.40485
P27918;E9PAQ1	Properdin	CFP	8.10209	NaN	NaN	NaN	NaN	NaN	7.86654	NaN	7.09198	7.9777	7.1304	NaN	NaN	NaN	NaN	NaN	NaN	NaN	NaN	NaN	7.95168	NaN	8.01716	NaN	NaN	NaN	NaN	7.95619	NaN	NaN	NaN	8.05065	NaN	NaN	NaN	8.10027	NaN	NaN	NaN	NaN	NaN	NaN	NaN	NaN	NaN	NaN	NaN
P28066;P28066-2	Proteasome subunit alpha type-5	PSMA5	7.82147	7.77004	NaN	NaN	7.66195	NaN	NaN	NaN	NaN	NaN	NaN	NaN	7.84431	NaN	NaN	NaN	7.67824	NaN	NaN	NaN	NaN	NaN	NaN	NaN	NaN	7.70365	NaN	NaN	NaN	NaN	NaN	NaN	NaN	NaN	NaN	NaN	NaN	NaN	7.86163	7.68756	NaN	NaN	NaN	NaN	7.54981	NaN	NaN
P29401;P29401-2;E9PFF2;A0A0B4J1R6	Transketolase	TKT	NaN	6.30129	NaN	NaN	NaN	NaN	NaN	NaN	NaN	NaN	NaN	NaN	NaN	NaN	NaN	NaN	NaN	NaN	6.51292	6.5309	NaN	NaN	NaN	NaN	NaN	NaN	NaN	NaN	NaN	NaN	NaN	NaN	NaN	NaN	NaN	NaN	NaN	NaN	NaN	NaN	NaN	NaN	NaN	NaN	NaN	NaN	NaN
P29622	Kallistatin	SERPINA4	8.80178	8.79548	8.95483	8.70033	8.70037	8.76992	8.78737	8.91871	8.89427	8.90637	8.92067	8.82936	8.76004	8.8523	8.73963	8.85915	8.94522	8.88229	8.75906	8.93377	8.87615	8.9351	8.99146	8.93207	8.93285	8.85201	8.88633	8.83818	8.98696	8.9676	8.9799	8.7969	8.90287	8.87588	8.81151	9.04976	8.87233	8.91514	8.92203	8.89175	8.88628	8.90207	8.88303	8.77959	8.75717	8.85027	8.70798
P30041	Peroxiredoxin-6	PRDX6	NaN	NaN	NaN	NaN	NaN	NaN	NaN	NaN	NaN	NaN	NaN	NaN	NaN	NaN	NaN	NaN	NaN	NaN	NaN	NaN	NaN	NaN	NaN	NaN	NaN	NaN	NaN	NaN	NaN	NaN	NaN	NaN	NaN	NaN	NaN	NaN	NaN	NaN	NaN	NaN	NaN	NaN	NaN	NaN	NaN	NaN	NaN
P30043;M0R192;M0QZL1	Flavin reductase (NADPH)	BLVRB	7.3969	6.57537	NaN	NaN	6.79564	7.42234	7.3753	6.94683	7.17654	7.31476	7.1188	7.52621	7.48264	7.04708	7.55528	NaN	6.62842	6.67144	6.52038	7.80382	7.41296	NaN	NaN	NaN	7.30809	7.39122	7.43475	7.41387	7.38189	6.64471	6.76243	NaN	7.63038	NaN	NaN	7.40756	NaN	7.90178	7.15134	7.70335	6.87887	7.56886	NaN	6.8794	6.77636	6.9086	7.4297
P30048;P30048-2	Thioredoxin-dependent peroxide reductase, mitochondrial	PRDX3	NaN	NaN	NaN	NaN	NaN	NaN	NaN	NaN	NaN	NaN	NaN	NaN	NaN	NaN	NaN	NaN	NaN	NaN	NaN	NaN	NaN	NaN	NaN	NaN	NaN	NaN	NaN	NaN	NaN	NaN	NaN	NaN	NaN	NaN	NaN	NaN	NaN	NaN	NaN	NaN	NaN	NaN	NaN	NaN	NaN	NaN	NaN
P30101	Protein disulfide-isomerase A3	PDIA3	NaN	NaN	NaN	NaN	NaN	NaN	6.53389	NaN	NaN	7.00484	NaN	NaN	6.59274	NaN	NaN	NaN	6.97671	7.35717	NaN	NaN	NaN	NaN	NaN	NaN	7.2931	6.93975	6.91287	NaN	NaN	NaN	7.2168	NaN	NaN	NaN	NaN	NaN	NaN	NaN	6.98128	6.34547	NaN	NaN	NaN	NaN	NaN	7.45396	7.28363
P30481;Q04826;P30488;P30487;P30485;P30483;P30479;P30461	HLA class I histocompatibility antigen, B-44 alpha chain;HLA class I histocompatibility antigen, B-40 alpha chain;HLA class I histocompatibility antigen, B-50 alpha chain;HLA class I histocompatibility antigen, B-49 alpha chain;HLA class I histocompatibility antigen, B-47 alpha chain;HLA class I histocompatibility antigen, B-45 alpha chain;HLA class I histocompatibility antigen, B-41 alpha chain;…	HLA-B	NaN	NaN	NaN	NaN	NaN	NaN	NaN	NaN	NaN	NaN	NaN	NaN	NaN	NaN	NaN	NaN	NaN	NaN	NaN	NaN	NaN	NaN	NaN	NaN	NaN	NaN	NaN	NaN	NaN	NaN	NaN	NaN	NaN	NaN	NaN	NaN	NaN	NaN	NaN	NaN	NaN	NaN	NaN	NaN	NaN	NaN	NaN
P31146	Coronin-1A	CORO1A	NaN	NaN	NaN	NaN	NaN	NaN	NaN	NaN	NaN	NaN	NaN	NaN	NaN	NaN	NaN	NaN	NaN	7.14588	NaN	NaN	NaN	NaN	NaN	NaN	6.91918	NaN	NaN	NaN	NaN	NaN	NaN	NaN	NaN	NaN	NaN	NaN	NaN	NaN	NaN	NaN	NaN	NaN	NaN	NaN	NaN	NaN	NaN
P50395;P31150;Q5SX87;P50395-2;Q5SX91	Rab GDP dissociation inhibitor beta;Rab GDP dissociation inhibitor alpha	GDI2;GDI1	NaN	NaN	NaN	NaN	NaN	NaN	NaN	NaN	NaN	NaN	NaN	NaN	NaN	NaN	NaN	NaN	NaN	NaN	NaN	NaN	NaN	NaN	NaN	NaN	NaN	NaN	NaN	NaN	NaN	NaN	NaN	NaN	NaN	NaN	NaN	NaN	NaN	NaN	NaN	NaN	NaN	NaN	NaN	NaN	NaN	NaN	NaN
P31151	Protein S100-A7	S100A7	NaN	NaN	NaN	NaN	7.55227	NaN	NaN	8.3322	NaN	NaN	NaN	NaN	NaN	NaN	NaN	NaN	NaN	NaN	NaN	NaN	7.94179	NaN	NaN	NaN	NaN	NaN	NaN	NaN	NaN	NaN	NaN	NaN	NaN	NaN	NaN	NaN	NaN	NaN	NaN	NaN	NaN	NaN	NaN	NaN	NaN	NaN	NaN
P31327;P31327-3;P31327-2	Carbamoyl-phosphate synthase [ammonia], mitochondrial	CPS1	NaN	NaN	NaN	NaN	NaN	NaN	NaN	NaN	NaN	NaN	NaN	NaN	NaN	NaN	NaN	NaN	NaN	NaN	NaN	NaN	NaN	NaN	NaN	NaN	NaN	NaN	NaN	NaN	NaN	NaN	6.69847	NaN	NaN	NaN	NaN	NaN	NaN	NaN	NaN	NaN	NaN	NaN	NaN	NaN	NaN	NaN	NaN
P31946;P31946-2	14-3-3 protein beta/alpha;14-3-3 protein beta/alpha, N-terminally processed	YWHAB	NaN	NaN	6.63609	NaN	NaN	NaN	NaN	NaN	NaN	NaN	NaN	NaN	NaN	NaN	NaN	NaN	NaN	7.18842	NaN	NaN	NaN	NaN	NaN	NaN	7.05499	NaN	NaN	NaN	NaN	NaN	6.45737	NaN	NaN	NaN	NaN	NaN	NaN	NaN	7.02865	NaN	NaN	NaN	NaN	NaN	6.67565	NaN	6.72582
P31948;P31948-3;P31948-2;F5GXD8;F5H783	Stress-induced-phosphoprotein 1	STIP1	6.80275	6.73288	NaN	7.03299	NaN	7.01486	7.26401	NaN	NaN	NaN	NaN	NaN	NaN	NaN	NaN	NaN	NaN	NaN	NaN	NaN	NaN	NaN	6.83777	6.77076	6.723	NaN	NaN	NaN	NaN	NaN	NaN	NaN	NaN	NaN	NaN	NaN	NaN	NaN	NaN	NaN	NaN	NaN	NaN	NaN	NaN	NaN	NaN
P31949	Protein S100-A11;Protein S100-A11, N-terminally processed	S100A11	NaN	NaN	NaN	NaN	NaN	NaN	NaN	NaN	NaN	NaN	NaN	NaN	NaN	NaN	NaN	NaN	NaN	NaN	NaN	NaN	NaN	NaN	NaN	NaN	NaN	NaN	NaN	NaN	NaN	NaN	NaN	NaN	NaN	7.5223	NaN	NaN	NaN	NaN	NaN	NaN	7.39382	NaN	NaN	NaN	NaN	NaN	NaN
P32119;A6NIW5	Peroxiredoxin-2	PRDX2	7.26898	7.30869	7.51509	7.43729	7.42315	7.9264	8.11775	7.74166	7.8172	7.68719	7.94483	8.12016	8.21077	7.66287	6.89107	7.5186	6.91029	7.2824	7.65564	7.43599	8.06468	7.55958	6.9953	7.21446	7.46753	7.46675	7.96873	8.09634	7.72096	7.60658	7.96033	7.39555	7.94599	7.52691	7.47728	8.02099	7.56351	8.36702	7.66566	7.57004	7.9722	8.05148	8.11335	7.6442	7.5814	7.78194	8.041
P33151;P33151-2;I3L1J2	Cadherin-5	CDH5	8.10504	8.16435	8.14353	8.27774	7.94164	8.03803	8.35821	7.86156	8.0804	8.01015	7.79923	7.88848	7.94457	7.97029	7.85698	7.71944	7.72901	8.00113	7.82525	7.84894	7.67751	7.80758	7.86244	7.98869	7.93831	8.01937	7.78844	7.88816	8.13199	8.17007	8.03004	7.97822	8.10135	8.02195	8.03073	8.09738	8.11648	8.12293	7.99402	8.00361	8.15763	8.12626	7.91521	7.80293	7.87786	7.97092	7.85221
P33908;P33908-2	Mannosyl-oligosaccharide 1,2-alpha-mannosidase IA	MAN1A1	7.31216	7.30359	7.5241	7.54861	7.6369	7.45057	7.47474	7.41347	7.32846	7.31192	7.32411	7.3857	7.2439	7.3016	7.43754	7.24264	7.41972	7.69215	7.3002	7.48761	7.5386	7.10061	7.45749	7.3254	7.0117	7.4772	NaN	7.59591	7.59769	7.37952	7.37805	7.67998	7.52978	7.09237	7.45536	7.42469	7.37648	7.36578	7.31496	7.38703	7.50603	7.44893	7.13226	7.33252	7.39369	7.49878	7.21737
P34096	Ribonuclease 4	RNASE4	NaN	NaN	NaN	NaN	NaN	NaN	NaN	NaN	NaN	NaN	NaN	NaN	NaN	NaN	NaN	NaN	NaN	NaN	NaN	NaN	NaN	NaN	NaN	NaN	NaN	NaN	NaN	NaN	NaN	NaN	NaN	NaN	NaN	NaN	NaN	NaN	NaN	NaN	NaN	NaN	NaN	NaN	NaN	NaN	NaN	NaN	NaN
P35527;CON__P35527;K7EQQ3	Keratin, type I cytoskeletal 9	KRT9	NaN	5.24174	6.26328	7.66729	6.71403	5.94412	6.27425	NaN	6.78764	7.07802	6.49813	NaN	NaN	6.45685	6.45175	5.71892	NaN	7.59418	6.63734	5.72551	6.3229	6.49395	6.44674	7.76736	5.0327	NaN	7.09205	NaN	7.15354	NaN	NaN	7.60939	6.35696	7.34207	8.37691	NaN	NaN	NaN	5.13675	NaN	8.78713	7.303	7.15697	7.0771	NaN	6.68961	NaN
P35579;P35579-2	Myosin-9	MYH9	7.81548	7.19362	7.38639	7.31636	7.60198	8.2565	7.82462	6.98082	8.27923	7.56596	8.02273	7.30466	7.06832	8.31229	7.86184	7.03165	7.75072	9.3557	7.67678	6.76942	8.12764	7.21796	6.97361	7.20401	8.02912	7.71355	7.53299	7.57331	7.57224	7.5587	7.30618	7.82885	8.32497	7.91354	7.55084	7.85304	7.88682	6.81434	7.91233	7.70001	7.45132	7.45113	6.85052	7.58096	8.25741	8.12542	8.38425
P35858;P35858-2	Insulin-like growth factor-binding protein complex acid labile subunit	IGFALS	9.19304	9.15963	9.1894	9.17036	9.21702	9.18293	9.14281	9.25638	9.26994	9.21596	9.28716	9.20606	9.26676	9.27425	9.05065	8.99956	9.09015	9.05858	8.98162	9.05071	8.97582	9.17891	9.20123	9.18805	9.14906	9.17545	9.12413	9.20176	9.1944	9.22611	9.15992	9.08632	9.17997	9.21157	9.1593	9.20989	9.07711	9.0949	9.07106	9.02631	9.11489	9.09786	9.1306	9.09506	9.13699	9.10209	9.10371
P36955	Pigment epithelium-derived factor	SERPINF1	9.32891	9.21861	9.26741	9.31937	9.28768	9.26769	9.23338	9.46635	9.37103	9.39116	9.41385	9.40694	9.42164	9.38509	9.43292	9.25881	9.34168	9.29079	9.30628	9.35846	9.30793	9.43001	9.39646	9.41978	9.41541	9.43972	9.39527	9.47755	9.46515	9.40999	9.29839	9.29338	9.36314	9.34594	9.37484	9.51847	9.38591	9.4416	9.38621	9.43004	9.44747	9.47373	9.48738	9.35431	9.39047	9.37618	9.37861
P37802;P37802-2;X6RJP6	Transgelin-2	TAGLN2	6.80508	NaN	7.71861	7.65168	6.31603	6.97587	7.20287	NaN	NaN	7.88849	7.61868	NaN	7.3909	NaN	NaN	7.04064	7.35665	8.41376	NaN	NaN	7.61591	6.00949	6.25638	NaN	7.78828	NaN	7.44834	NaN	NaN	NaN	6.66657	7.11217	NaN	NaN	6.5671	NaN	6.43381	6.22477	7.88902	7.22468	NaN	NaN	6.92183	7.64262	7.36491	7.91408	7.8863
P38646	Stress-70 protein, mitochondrial	HSPA9	7.38494	7.00779	NaN	7.19828	6.98672	7.07587	6.97174	6.84968	NaN	7.02494	NaN	NaN	NaN	NaN	6.93131	NaN	6.71877	6.83472	6.96929	7.01708	6.59784	6.89506	7.07205	6.87644	6.93369	NaN	7.11056	7.11338	NaN	6.97134	NaN	6.74908	6.90592	7.02898	6.77141	6.97773	7.08248	NaN	7.04895	NaN	NaN	6.9488	6.98024	NaN	6.91443	7.13485	7.11505
P40189;P40189-3;D6RH03;P40189-2	Interleukin-6 receptor subunit beta	IL6ST	NaN	NaN	NaN	NaN	NaN	NaN	NaN	NaN	7.81834	NaN	NaN	7.82965	NaN	NaN	NaN	NaN	NaN	NaN	NaN	7.69787	NaN	7.65463	NaN	7.72634	7.63391	NaN	NaN	NaN	NaN	NaN	NaN	NaN	NaN	NaN	NaN	NaN	NaN	NaN	NaN	NaN	NaN	NaN	NaN	NaN	7.71556	NaN	7.68371
P40227;P40227-2	T-complex protein 1 subunit zeta	CCT6A	NaN	NaN	NaN	NaN	NaN	NaN	NaN	NaN	NaN	NaN	NaN	NaN	NaN	NaN	NaN	NaN	NaN	5.37512	NaN	7.59397	NaN	NaN	NaN	NaN	NaN	NaN	NaN	NaN	NaN	NaN	NaN	NaN	NaN	NaN	NaN	NaN	NaN	NaN	NaN	NaN	NaN	NaN	NaN	NaN	NaN	NaN	NaN
P41091	Eukaryotic translation initiation factor 2 subunit 3	EIF2S3	NaN	NaN	NaN	NaN	NaN	NaN	NaN	NaN	NaN	NaN	NaN	NaN	NaN	NaN	NaN	NaN	NaN	NaN	NaN	7.343	NaN	NaN	NaN	NaN	NaN	NaN	NaN	NaN	NaN	NaN	NaN	NaN	NaN	NaN	NaN	NaN	NaN	NaN	NaN	NaN	NaN	NaN	NaN	NaN	NaN	NaN	NaN
P43121;P43121-2	Cell surface glycoprotein MUC18	MCAM	NaN	NaN	NaN	NaN	NaN	NaN	NaN	NaN	NaN	NaN	NaN	NaN	NaN	NaN	NaN	NaN	NaN	NaN	NaN	NaN	NaN	NaN	8.10343	NaN	NaN	NaN	8.38376	NaN	8.16271	NaN	NaN	NaN	NaN	NaN	NaN	NaN	NaN	NaN	NaN	NaN	NaN	NaN	NaN	8.19541	NaN	NaN	NaN
P43251;P43251-4;P43251-3;P43251-2;C9JSN9	Biotinidase	BTD	8.05562	7.68026	7.47025	7.59239	7.56893	7.78366	7.75563	8.17845	8.07069	8.15858	8.11059	8.12147	8.1723	8.25457	8.15537	7.93824	7.92555	7.99118	8.19984	8.08801	8.22837	8.01396	7.85642	7.93567	8.04113	7.89572	8.04035	8.08475	8.00017	7.99468	7.86842	8.04168	8.02238	8.09126	7.99546	8.04069	7.94644	7.90325	7.85221	8.01775	8.0825	8.08991	8.03296	7.50907	7.91706	7.8148	7.90891
P43652	Afamin	AFM	9.67632	9.48849	9.52709	9.53349	9.49653	9.50467	9.50669	9.82702	9.61735	9.6797	9.76039	9.79165	9.75562	9.77117	9.61641	9.58069	9.62146	9.52379	9.70388	9.71765	9.60648	9.65313	9.71056	9.68785	9.71073	9.69446	9.64648	9.75505	9.65307	9.56723	9.55213	9.59509	9.64989	9.62722	9.53538	9.63977	9.55326	9.54601	9.58224	9.65271	9.59582	9.65427	9.68483	9.64378	9.68997	9.64476	9.68106
P46777;Q5T7N0	60S ribosomal protein L5	RPL5	NaN	NaN	NaN	NaN	NaN	NaN	NaN	NaN	NaN	NaN	NaN	NaN	NaN	NaN	NaN	NaN	NaN	NaN	NaN	NaN	NaN	NaN	NaN	NaN	NaN	NaN	NaN	NaN	NaN	NaN	NaN	NaN	NaN	NaN	NaN	NaN	NaN	NaN	NaN	NaN	NaN	NaN	NaN	NaN	NaN	NaN	NaN
P48740;F8W876;P48740-3	Mannan-binding lectin serine protease 1;Mannan-binding lectin serine protease 1 heavy chain;Mannan-binding lectin serine protease 1 light chain	MASP1	8.18449	8.01187	8.21227	7.99374	8.09699	7.86086	8.22084	8.04964	7.92376	7.66064	7.80942	7.95572	7.96587	7.80903	8.14576	8.03534	7.98527	7.92709	8.13764	8.21977	8.12082	8.06449	8.27994	8.13388	7.96977	8.05557	7.98785	8.09576	8.03027	8.13039	8.00985	8.09932	8.14262	8.09641	8.03563	7.86184	8.0842	8.14879	8.06731	8.01256	7.96818	7.90011	7.93446	7.7605	7.86694	7.9049	7.98332
P48740-4;P48740-2	Mannan-binding lectin serine protease 1;Mannan-binding lectin serine protease 1 heavy chain;Mannan-binding lectin serine protease 1 light chain	MASP1	7.21011	NaN	NaN	NaN	NaN	6.93474	NaN	7.04975	6.71685	7.23167	NaN	6.89603	7.10732	7.38485	6.64785	NaN	6.71395	NaN	NaN	7.3229	NaN	7.25486	NaN	6.53935	7.2428	7.30332	7.2763	7.09419	7.43417	7.30576	7.24314	7.12819	7.02251	7.28301	NaN	7.29483	7.26387	7.11692	7.31008	7.022	6.68121	7.20634	NaN	7.34568	7.17316	7.46012	7.27889
P49327	Fatty acid synthase;[Acyl-carrier-protein] S-acetyltransferase;[Acyl-carrier-protein] S-malonyltransferase;3-oxoacyl-[acyl-carrier-protein] synthase;3-oxoacyl-[acyl-carrier-protein] reductase;3-hydroxyacyl-[acyl-carrier-protein] dehydratase;Enoyl-[acyl-carrier-protein] reductase;Oleoyl-[acyl-carrier-protein] hydrolase	FASN	NaN	NaN	NaN	NaN	NaN	NaN	6.50661	NaN	NaN	NaN	NaN	NaN	NaN	NaN	NaN	NaN	NaN	NaN	NaN	6.70072	NaN	NaN	NaN	NaN	NaN	NaN	NaN	NaN	NaN	NaN	NaN	NaN	NaN	NaN	NaN	NaN	NaN	NaN	NaN	NaN	NaN	NaN	NaN	NaN	NaN	NaN	NaN
P49773	Histidine triad nucleotide-binding protein 1	HINT1	NaN	NaN	NaN	NaN	NaN	NaN	NaN	NaN	NaN	NaN	NaN	NaN	NaN	NaN	NaN	NaN	NaN	NaN	NaN	NaN	NaN	NaN	NaN	NaN	NaN	NaN	NaN	NaN	NaN	NaN	NaN	NaN	NaN	NaN	NaN	NaN	NaN	NaN	NaN	NaN	NaN	NaN	NaN	NaN	NaN	NaN	NaN
P50552;K7EM16	Vasodilator-stimulated phosphoprotein	VASP	NaN	NaN	NaN	NaN	NaN	NaN	NaN	NaN	NaN	6.66648	NaN	NaN	NaN	NaN	NaN	NaN	6.46639	7.21888	NaN	NaN	NaN	NaN	NaN	NaN	7.13136	NaN	6.40615	NaN	NaN	NaN	6.50671	6.64263	NaN	NaN	6.37607	NaN	NaN	NaN	6.63009	NaN	NaN	NaN	NaN	NaN	6.70323	6.67981	6.62259
P50990;P50990-3;P50990-2;H7C2U0;H7C4C8	T-complex protein 1 subunit theta	CCT8	6.90859	6.95657	7.04941	7.27897	NaN	7.39003	NaN	NaN	7.50293	NaN	NaN	NaN	7.40217	NaN	7.23737	7.38265	NaN	7.13347	NaN	NaN	NaN	7.54187	7.5834	NaN	NaN	7.53574	7.65993	7.53923	NaN	NaN	NaN	7.46196	NaN	7.71259	NaN	7.62172	NaN	NaN	NaN	7.47685	NaN	7.6222	NaN	NaN	NaN	NaN	NaN
P50991;P50991-2	T-complex protein 1 subunit delta	CCT4	NaN	NaN	NaN	NaN	NaN	NaN	NaN	NaN	NaN	NaN	NaN	NaN	NaN	NaN	NaN	NaN	NaN	NaN	NaN	NaN	NaN	NaN	NaN	NaN	NaN	NaN	NaN	NaN	NaN	NaN	NaN	NaN	NaN	NaN	NaN	NaN	NaN	NaN	NaN	NaN	NaN	NaN	NaN	NaN	NaN	NaN	NaN
P51884	Lumican	LUM	9.37898	9.32863	9.33888	9.44748	9.40992	9.43223	9.34126	9.44247	9.44641	9.36659	9.46188	9.32062	9.40707	9.46223	9.55859	9.49415	9.41521	9.44533	9.43504	9.5571	9.41825	9.2156	9.23855	9.26347	9.30785	9.29034	9.24818	9.24656	9.4825	9.47992	9.51182	9.41359	9.42034	9.52893	9.36312	9.5326	9.44637	9.53091	9.49391	9.56302	9.47473	9.43667	9.35646	9.42718	9.42192	9.38283	9.38184
P51991;P51991-2	Heterogeneous nuclear ribonucleoprotein A3	HNRNPA3	NaN	NaN	NaN	NaN	NaN	NaN	NaN	NaN	NaN	NaN	NaN	NaN	NaN	NaN	NaN	NaN	NaN	NaN	NaN	NaN	NaN	NaN	NaN	NaN	NaN	NaN	NaN	NaN	NaN	NaN	NaN	NaN	NaN	NaN	NaN	NaN	NaN	NaN	NaN	NaN	NaN	NaN	NaN	NaN	NaN	NaN	NaN
P52292	Importin subunit alpha-1	KPNA2	NaN	NaN	NaN	NaN	NaN	NaN	NaN	NaN	NaN	NaN	NaN	NaN	NaN	NaN	NaN	NaN	NaN	NaN	NaN	7.57121	NaN	NaN	NaN	NaN	NaN	NaN	NaN	NaN	NaN	NaN	NaN	NaN	NaN	NaN	NaN	NaN	NaN	NaN	NaN	NaN	NaN	NaN	NaN	NaN	NaN	NaN	NaN
P52907	F-actin-capping protein subunit alpha-1	CAPZA1	NaN	NaN	NaN	NaN	NaN	NaN	NaN	NaN	NaN	NaN	NaN	NaN	NaN	NaN	NaN	NaN	NaN	NaN	NaN	NaN	NaN	NaN	NaN	NaN	NaN	NaN	NaN	NaN	NaN	NaN	NaN	NaN	NaN	NaN	NaN	NaN	NaN	NaN	NaN	NaN	NaN	NaN	NaN	NaN	NaN	NaN	NaN
P54289;P54289-3;P54289-4;P54289-5;P54289-2	Voltage-dependent calcium channel subunit alpha-2/delta-1;Voltage-dependent calcium channel subunit alpha-2-1;Voltage-dependent calcium channel subunit delta-1	CACNA2D1	NaN	NaN	NaN	NaN	NaN	NaN	NaN	NaN	NaN	8.30343	8.34885	8.35497	NaN	NaN	8.26684	8.47599	NaN	NaN	NaN	NaN	NaN	NaN	NaN	8.25302	NaN	8.31572	8.13789	8.38234	NaN	NaN	8.37314	NaN	8.39945	8.00962	8.16566	NaN	NaN	NaN	8.24147	8.46271	NaN	NaN	NaN	8.45306	NaN	NaN	NaN
P54802;K7ENX5	Alpha-N-acetylglucosaminidase;Alpha-N-acetylglucosaminidase 82 kDa form;Alpha-N-acetylglucosaminidase 77 kDa form	NAGLU	NaN	NaN	NaN	NaN	NaN	NaN	NaN	NaN	NaN	NaN	NaN	NaN	NaN	NaN	NaN	NaN	NaN	NaN	NaN	NaN	NaN	NaN	NaN	NaN	NaN	NaN	NaN	NaN	NaN	NaN	NaN	NaN	NaN	NaN	NaN	NaN	NaN	NaN	NaN	NaN	NaN	NaN	NaN	NaN	NaN	NaN	NaN
P55056	Apolipoprotein C-IV	APOC4	8.19753	8.60656	8.62691	8.64915	8.24944	8.27584	8.20819	7.51805	7.96989	7.76671	7.92599	7.88315	7.58653	7.28712	7.87258	8.30362	8.30821	8.15318	7.99478	7.73459	7.82983	7.75416	8.01883	8.06739	7.80137	7.59916	7.51484	7.35334	8.13692	8.2643	7.99917	8.01397	7.94221	7.81379	8.05255	7.8986	7.96481	7.98946	8.02641	7.83924	7.64439	7.62813	8.44183	8.28529	8.36621	8.39905	7.9668
P55058;P55058-3;P55058-2;P55058-4	Phospholipid transfer protein	PLTP	7.28887	6.91186	7.27395	7.10998	7.70237	7.17922	7.41693	7.69795	7.38888	7.69874	7.48074	7.11945	7.29907	7.64249	7.77874	7.46052	7.48184	7.51981	NaN	7.226	7.60889	7.44201	7.40847	6.98421	7.09888	7.15883	7.32748	7.07813	7.30229	7.21035	7.57151	7.28583	7.66625	7.84285	7.40907	7.62995	7.50019	7.20717	7.49918	7.1763	7.24561	7.27462	7.50085	7.24017	7.83037	7.39892	7.27388
P55072	Transitional endoplasmic reticulum ATPase	VCP	NaN	NaN	NaN	NaN	NaN	NaN	NaN	NaN	NaN	NaN	NaN	NaN	NaN	NaN	NaN	NaN	NaN	6.92901	NaN	NaN	NaN	NaN	NaN	NaN	NaN	NaN	NaN	NaN	NaN	NaN	NaN	NaN	NaN	NaN	NaN	NaN	NaN	NaN	NaN	NaN	NaN	NaN	NaN	NaN	NaN	NaN	NaN
P55809	Succinyl-CoA:3-ketoacid coenzyme A transferase 1, mitochondrial	OXCT1	NaN	NaN	NaN	NaN	NaN	NaN	NaN	NaN	NaN	NaN	NaN	NaN	NaN	NaN	NaN	NaN	NaN	NaN	NaN	NaN	NaN	NaN	NaN	NaN	NaN	NaN	NaN	NaN	NaN	NaN	NaN	NaN	NaN	NaN	NaN	NaN	NaN	NaN	NaN	NaN	NaN	NaN	NaN	NaN	NaN	NaN	NaN
P60174;P60174-4;P60174-1;U3KPZ0;U3KQF3	Triosephosphate isomerase	TPI1	6.76241	NaN	6.64933	NaN	NaN	6.89855	7.09691	NaN	NaN	7.06658	6.97426	NaN	6.70709	NaN	NaN	NaN	6.81903	7.15238	6.38412	NaN	NaN	6.69979	6.89813	NaN	7.18845	NaN	7.39062	6.55424	NaN	NaN	7.37656	6.83249	6.91491	NaN	7.03443	6.79254	NaN	6.81668	7.65	NaN	NaN	6.87591	NaN	6.56282	7.12811	6.98613	7.00894
P60709;P63261;I3L3I0;I3L1U9	Actin, cytoplasmic 1;Actin, cytoplasmic 1, N-terminally processed;Actin, cytoplasmic 2;Actin, cytoplasmic 2, N-terminally processed	ACTB;ACTG1	9.41034	9.03969	9.65158	9.57404	9.41848	9.44506	9.43349	8.63736	8.92245	9.64674	9.67525	9.19994	9.13884	8.84857	8.62646	9.21295	9.48926	10.0462	9.09323	9.1272	9.4782	9.20789	8.96346	9.11991	9.81004	9.02099	9.45638	9.18836	8.712	8.73621	9.56657	9.44788	9.20311	8.82369	9.08557	8.39848	9.00167	8.79355	9.71345	9.32338	8.61982	9.02521	9.05045	9.42586	9.66277	9.77704	9.67726
P61224;P62834;P61224-2;P61224-3;F5GX62;E7ESV4;F5H7Y6;P61224-4;A6NIZ1;F5H4H0;F5GYH7;F5H077;F5GWU8;F5H491;F5H0B7;F5H500;F5H823;B7ZB78;F5H6R7;F5GZG1;F5H004;A0A075B6Q0;F5GYB5	Ras-related protein Rap-1b;Ras-related protein Rap-1A;Ras-related protein Rap-1b-like protein	RAP1B;RAP1A	NaN	7.9261	7.7103	7.79865	7.4241	7.84221	8.44931	7.56134	7.59368	7.83464	7.56354	NaN	7.094	NaN	NaN	7.14533	7.55284	7.27768	NaN	NaN	NaN	NaN	NaN	7.22115	7.77364	7.43138	NaN	7.35247	8.02822	8.07739	NaN	7.64637	NaN	NaN	NaN	NaN	7.53027	8.13574	8.13865	7.22572	NaN	NaN	7.01806	7.50378	7.80831	7.68586	7.64454
P61978;P61978-2;Q5T6W2;P61978-3	Heterogeneous nuclear ribonucleoprotein K	HNRNPK	NaN	NaN	NaN	NaN	NaN	NaN	NaN	NaN	NaN	NaN	NaN	NaN	NaN	NaN	NaN	NaN	NaN	NaN	NaN	6.46523	NaN	NaN	NaN	NaN	NaN	NaN	NaN	6.75726	NaN	NaN	NaN	NaN	NaN	NaN	6.79152	NaN	NaN	NaN	NaN	NaN	NaN	NaN	NaN	NaN	NaN	NaN	NaN
P61981	14-3-3 protein gamma;14-3-3 protein gamma, N-terminally processed	YWHAG	NaN	NaN	NaN	NaN	NaN	NaN	NaN	NaN	NaN	NaN	NaN	NaN	NaN	NaN	NaN	NaN	NaN	6.64651	NaN	NaN	NaN	NaN	NaN	NaN	6.44029	NaN	NaN	NaN	NaN	NaN	NaN	NaN	NaN	6.47406	NaN	NaN	NaN	NaN	6.9329	NaN	NaN	NaN	NaN	NaN	NaN	NaN	NaN
P62258;P62258-2;K7EM20	14-3-3 protein epsilon	YWHAE	NaN	NaN	NaN	NaN	NaN	NaN	NaN	NaN	NaN	NaN	NaN	NaN	NaN	NaN	NaN	NaN	NaN	7.31397	NaN	NaN	NaN	NaN	NaN	NaN	NaN	NaN	6.95538	NaN	NaN	NaN	NaN	NaN	NaN	NaN	NaN	NaN	NaN	NaN	NaN	NaN	NaN	NaN	NaN	NaN	NaN	NaN	7.08828
P62328	Thymosin beta-4;Hematopoietic system regulatory peptide	TMSB4X	8.04461	7.97588	8.53924	8.63965	8.21972	8.29076	8.33856	7.4302	7.71861	8.49902	8.43174	8.06245	7.60388	7.40406	7.03751	8.18933	8.38429	9.02999	7.84326	7.87143	8.02416	7.92071	7.99853	8.06092	8.77647	7.85196	8.30196	7.92662	7.64123	7.8041	8.62004	8.34051	8.03503	7.3962	7.82607	7.48439	7.86418	7.83938	8.71344	8.07353	7.60137	7.73939	7.80956	8.3031	8.58099	8.71736	8.54041
P62805	Histone H4	HIST1H4A	NaN	NaN	NaN	NaN	NaN	NaN	NaN	NaN	NaN	NaN	NaN	NaN	NaN	NaN	NaN	NaN	NaN	NaN	NaN	7.87324	NaN	NaN	NaN	NaN	NaN	NaN	NaN	6.81523	NaN	NaN	NaN	NaN	NaN	NaN	NaN	NaN	NaN	NaN	NaN	NaN	NaN	NaN	NaN	NaN	NaN	NaN	NaN
P62906	60S ribosomal protein L10a	RPL10A	NaN	NaN	NaN	NaN	NaN	NaN	NaN	NaN	NaN	NaN	NaN	NaN	NaN	NaN	NaN	NaN	NaN	NaN	NaN	7.30064	NaN	NaN	NaN	NaN	NaN	NaN	NaN	NaN	NaN	NaN	NaN	NaN	NaN	NaN	6.89967	NaN	NaN	NaN	NaN	NaN	NaN	NaN	NaN	NaN	NaN	NaN	NaN
P63104;E7EX29;B0AZS6;P63104-2;B7Z2E6;H0YB80	14-3-3 protein zeta/delta	YWHAZ	7.26623	7.25708	7.41665	7.78181	6.87949	7.28724	7.8946	6.73451	7.25808	8.16012	7.97849	6.81906	7.28937	6.71336	7.42288	7.24509	7.58427	8.60318	7.3288	7.19571	7.70622	7.44696	7.39578	7.41457	8.15968	7.71416	7.83538	7.57946	8.21234	7.59309	8.04212	7.60011	7.5449	8.52528	7.34688	8.66749	7.42195	8.52299	8.13521	7.31065	7.63829	7.61182	NaN	7.85345	7.97212	8.27274	8.11848
P63241;P63241-2;Q6IS14;I3L397;I3L504	Eukaryotic translation initiation factor 5A-1;Eukaryotic translation initiation factor 5A-1-like;Eukaryotic translation initiation factor 5A	EIF5A;EIF5AL1	NaN	NaN	NaN	NaN	7.48111	6.2403	7.43041	NaN	NaN	NaN	NaN	NaN	NaN	NaN	NaN	NaN	NaN	7.11817	NaN	8.48049	NaN	NaN	7.12888	NaN	NaN	NaN	NaN	6.82972	6.6388	6.68657	NaN	NaN	NaN	NaN	7.28498	6.92182	NaN	6.37195	6.38559	NaN	NaN	NaN	NaN	NaN	NaN	NaN	NaN
P67936;P67936-2;K7ENT6	Tropomyosin alpha-4 chain	TPM4	7.62811	7.35626	8.51347	8.19482	7.70005	7.7886	7.60649	6.56101	6.92114	8.59569	8.16466	6.996	7.31841	7.10068	6.43612	7.42413	8.00511	9.12877	7.37096	7.11466	8.01208	7.26522	7.15524	7.34163	8.26627	7.16755	7.49282	6.90056	6.79231	6.98758	7.69284	7.90278	7.5167	7.10694	7.28758	6.65167	7.38848	7.08261	8.15631	7.51369	7.04934	7.43508	7.16045	7.68001	8.32591	8.32655	8.36461
P68133;P68032;P63267;P62736;A6NL76;P63267-2	Actin, alpha skeletal muscle;Actin, alpha cardiac muscle 1;Actin, gamma-enteric smooth muscle;Actin, aortic smooth muscle	ACTA1;ACTC1;ACTG2;ACTA2	8.46149	7.98737	8.65968	8.68749	8.39906	8.29929	8.32718	7.67481	8.00486	8.69601	8.70414	8.27758	8.06202	7.95025	7.69404	8.18467	8.60637	9.0495	8.05678	8.0554	8.50758	8.17143	7.94142	8.03356	8.77248	7.87649	8.40356	8.12003	7.65144	7.99128	8.57705	8.43108	8.18326	7.74724	7.86751	7.71728	8.01115	7.83787	8.69608	8.47805	7.6927	8.06207	8.04813	8.40195	8.71891	8.73859	8.67569
P68104;Q05639;A0A087WV01;A0A087WVQ9;P68104-2;Q5VTE0	Elongation factor 1-alpha 1;Elongation factor 1-alpha 2;Elongation factor 1-alpha;Putative elongation factor 1-alpha-like 3	EEF1A1;EEF1A2;EEF1A1P5	NaN	NaN	NaN	NaN	7.82109	NaN	7.60042	NaN	NaN	NaN	NaN	NaN	NaN	NaN	NaN	NaN	NaN	NaN	NaN	7.92162	NaN	NaN	NaN	NaN	NaN	NaN	NaN	8.09971	NaN	NaN	NaN	NaN	NaN	NaN	8.3378	NaN	NaN	NaN	NaN	NaN	NaN	NaN	NaN	NaN	NaN	NaN	NaN
P68363;Q71U36;Q71U36-2;Q13748;P68363-2;Q13748-2;Q6PEY2	Tubulin alpha-1B chain;Tubulin alpha-1A chain;Tubulin alpha-3C/D chain;Tubulin alpha-3E chain	TUBA1B;TUBA1A;TUBA3C;TUBA3E	NaN	6.6414	NaN	NaN	7.48724	7.13453	NaN	NaN	6.91716	7.5681	7.35394	7.7622	6.6355	NaN	NaN	6.98639	7.05213	8.17484	NaN	NaN	7.29375	NaN	6.94144	6.9351	7.70241	NaN	6.9912	NaN	6.83315	NaN	6.81191	6.74334	NaN	NaN	NaN	NaN	6.60649	6.7997	7.22485	6.67264	NaN	NaN	NaN	7.03371	7.60435	7.5714	7.63164
P68366;P68366-2	Tubulin alpha-4A chain	TUBA4A	NaN	NaN	NaN	NaN	6.48568	6.62354	NaN	NaN	NaN	NaN	NaN	NaN	NaN	NaN	NaN	NaN	6.75522	7.24015	NaN	NaN	NaN	NaN	NaN	NaN	7.20052	NaN	NaN	NaN	NaN	NaN	6.68074	NaN	NaN	NaN	NaN	NaN	NaN	NaN	NaN	NaN	NaN	NaN	NaN	NaN	6.72057	NaN	NaN
P68431;Q16695;Q6NXT2;K7EMV3;K7EP01;B4DEB1;Q5TEC6;K7ES00	Histone H3.1;Histone H3.1t;Histone H3.3C;Histone H3	HIST1H3A;HIST3H3;H3F3C;H3F3B;H3F3A;HIST2H3PS2	NaN	NaN	NaN	NaN	7.01123	NaN	NaN	NaN	NaN	6.55536	NaN	NaN	NaN	NaN	NaN	NaN	NaN	NaN	NaN	7.48958	NaN	NaN	NaN	NaN	NaN	NaN	NaN	7.6766	NaN	NaN	NaN	NaN	7.88162	NaN	NaN	NaN	NaN	NaN	NaN	7.4459	NaN	NaN	NaN	NaN	NaN	NaN	7.64116
P68871;F8W6P5	Hemoglobin subunit beta;LVV-hemorphin-7;Spinorphin	HBB	10.2985	10.2941	10.3154	10.334	10.3429	10.6417	10.6498	10.5481	10.4746	10.4042	10.6517	10.7838	10.7593	10.5473	10.3953	10.3223	10.0718	10.2178	10.3637	10.5155	10.5693	10.5792	10.1998	10.1954	10.4711	10.4887	10.6616	10.652	10.4619	10.3321	10.2456	10.2442	10.4911	10.3076	10.3239	10.6635	10.3381	10.9076	10.5677	10.5039	10.6449	10.6939	10.7267	10.5021	10.4262	10.6777	10.668
P69892;P69891;E9PBW4	Hemoglobin subunit gamma-2;Hemoglobin subunit gamma-1	HBG2;HBG1	7.40569	7.62023	7.46504	7.57267	7.52646	7.4851	7.78701	7.42515	7.46685	7.35492	7.30011	7.69886	7.75499	7.45893	7.17087	7.29139	7.33835	7.05329	7.2901	6.70761	7.24337	7.36499	7.50794	6.88108	7.06668	6.97548	7.38344	7.17829	8.11243	7.99299	7.90668	7.98132	8.02422	7.96286	7.93855	7.39866	7.48829	8.14381	7.23119	6.80162	7.64985	7.5698	7.84772	7.35877	7.47516	7.75114	7.78443
P69905	Hemoglobin subunit alpha	HBA1	10.2573	10.2077	10.1889	10.2128	10.2871	10.5374	10.4635	10.4541	10.359	10.3561	10.5252	10.6276	10.6463	10.393	10.3242	10.3212	10.0568	10.1332	10.2135	10.382	10.5433	10.4234	10.1723	10.0739	10.3894	10.3697	10.5594	10.5252	10.3994	10.3133	10.2262	10.1896	10.3993	10.2001	10.2841	10.5851	10.2527	10.8385	10.5008	10.3497	10.5032	10.5834	10.6739	10.2917	10.292	10.5969	10.5747
P78371;P78371-2;F8VQ14;F5GWF6	T-complex protein 1 subunit beta	CCT2	NaN	NaN	NaN	NaN	NaN	NaN	NaN	NaN	NaN	NaN	NaN	NaN	NaN	NaN	NaN	NaN	NaN	NaN	NaN	7.16738	NaN	NaN	NaN	NaN	NaN	NaN	NaN	NaN	NaN	NaN	NaN	NaN	NaN	NaN	NaN	NaN	NaN	NaN	NaN	NaN	NaN	NaN	NaN	NaN	NaN	NaN	NaN
P78417;Q5TA02;P78417-3;Q5TA01;P78417-2	Glutathione S-transferase omega-1	GSTO1	NaN	NaN	NaN	NaN	NaN	NaN	NaN	NaN	8.34211	NaN	NaN	NaN	NaN	8.27393	NaN	NaN	NaN	NaN	NaN	NaN	8.27926	8.36691	8.39752	8.33033	8.36614	8.31027	NaN	8.30696	NaN	NaN	NaN	NaN	NaN	NaN	NaN	NaN	NaN	NaN	NaN	NaN	NaN	8.33786	NaN	NaN	8.16953	NaN	NaN
P78527;P78527-2	DNA-dependent protein kinase catalytic subunit	PRKDC	NaN	NaN	NaN	NaN	NaN	NaN	NaN	NaN	NaN	NaN	NaN	NaN	NaN	NaN	NaN	NaN	NaN	NaN	NaN	NaN	NaN	NaN	NaN	NaN	NaN	NaN	NaN	NaN	NaN	NaN	8.3927	NaN	NaN	NaN	NaN	NaN	8.32079	NaN	8.30127	NaN	NaN	NaN	NaN	NaN	NaN	NaN	NaN
P80108	Phosphatidylinositol-glycan-specific phospholipase D	GPLD1	8.5757	8.33352	8.42194	8.40927	8.43776	8.63007	8.58466	8.49524	8.43385	8.40126	8.44075	8.49332	8.63343	8.50993	8.43971	8.13374	8.53601	8.54896	8.56499	8.5876	8.41294	8.71238	8.60705	8.66959	8.78009	8.76825	8.72796	8.67238	8.71838	8.61752	8.48643	8.62285	8.67814	8.66167	8.68905	8.57843	8.49113	8.46276	8.50225	8.60532	8.65273	8.67242	8.61616	8.56259	8.54997	8.65241	8.68306
P80419	Ig heavy chain V-III region GAR		NaN	7.65037	NaN	NaN	6.62226	NaN	NaN	NaN	7.29471	NaN	NaN	NaN	NaN	NaN	7.5947	NaN	NaN	NaN	NaN	NaN	NaN	6.85511	6.50781	6.79615	6.73571	6.85572	6.57193	6.64954	NaN	NaN	NaN	NaN	NaN	NaN	NaN	NaN	NaN	NaN	NaN	NaN	NaN	NaN	6.90423	6.97763	7.19435	6.78294	6.95993
P80422	Ig gamma lambda chain V-II region DOT		6.97894	7.19203	6.73308	7.10748	7.37798	NaN	7.06168	6.72689	6.94235	6.93404	NaN	6.65703	6.77934	6.95566	7.08955	7.13317	7.32375	7.22466	7.34126	7.78462	7.41754	7.71932	7.61976	7.41065	7.60082	7.76559	7.65484	7.59474	7.37456	7.83824	8.11261	7.41549	7.85146	7.49505	7.474	6.8542	6.7322	NaN	NaN	NaN	NaN	NaN	7.265	7.38666	7.38081	7.41522	7.45552
P80511	Protein S100-A12;Calcitermin	S100A12	NaN	NaN	NaN	NaN	NaN	NaN	NaN	NaN	NaN	NaN	NaN	NaN	NaN	NaN	NaN	NaN	NaN	NaN	NaN	NaN	NaN	NaN	NaN	NaN	NaN	NaN	NaN	NaN	NaN	NaN	NaN	NaN	NaN	NaN	NaN	NaN	NaN	NaN	NaN	NaN	NaN	NaN	NaN	NaN	NaN	NaN	NaN
P80748	Ig lambda chain V-III region LOI		9.72233	9.74922	9.6596	9.73813	9.74414	9.79348	9.86221	9.64319	9.65721	9.72255	9.55016	9.73386	9.65731	9.77583	9.57325	9.64973	9.5065	9.54463	9.58783	9.63558	9.52905	9.67955	9.61406	9.52247	9.594	9.69647	9.67393	9.65033	9.51939	9.46267	9.43801	9.49146	9.60514	9.60328	9.58844	9.57056	9.60093	9.65841	9.51317	9.59671	9.70284	9.62648	9.4724	9.6337	9.39785	9.6524	9.66421
P83593	Ig kappa chain V-IV region STH		8.72634	8.93737	8.74626	8.81142	8.80373	8.87521	9.17258	8.62832	8.70937	8.63636	8.50322	8.6058	8.70388	8.6916	8.80151	8.69038	8.68844	8.80742	8.76991	8.72888	8.67716	8.46365	8.41355	8.34543	8.47351	8.37417	8.45706	8.60143	8.75238	8.82845	8.77183	8.71434	8.73805	8.76366	8.7293	8.39756	8.5931	8.3757	8.48158	8.45658	8.52232	8.41662	8.33166	8.40064	8.37834	8.33858	8.56669
P84090	Enhancer of rudimentary homolog	ERH	NaN	NaN	NaN	NaN	NaN	NaN	NaN	NaN	NaN	NaN	NaN	NaN	NaN	NaN	NaN	NaN	NaN	NaN	NaN	NaN	NaN	NaN	NaN	NaN	NaN	NaN	NaN	NaN	NaN	NaN	NaN	NaN	NaN	NaN	NaN	NaN	NaN	NaN	NaN	NaN	NaN	NaN	NaN	NaN	NaN	NaN	NaN
P98160	Basement membrane-specific heparan sulfate proteoglycan core protein;Endorepellin;LG3 peptide	HSPG2	8.08633	8.27005	8.2966	8.15345	8.20295	NaN	8.37277	NaN	8.00355	NaN	8.4914	NaN	NaN	NaN	8.20249	8.30438	8.2929	8.40811	8.30479	8.15474	8.32962	NaN	7.9162	8.04116	NaN	8.30597	NaN	8.15851	8.37655	8.04599	8.34487	8.86497	8.33044	8.42422	8.45426	8.09646	8.36431	8.27848	8.08863	8.10823	8.10958	8.21641	8.32191	8.19695	7.56703	8.30284	8.1447
Q00266	S-adenosylmethionine synthase isoform type-1	MAT1A	7.28194	NaN	7.06123	7.36295	NaN	7.28765	NaN	NaN	NaN	NaN	NaN	8.05949	NaN	NaN	NaN	NaN	7.59497	NaN	NaN	NaN	NaN	NaN	NaN	NaN	NaN	NaN	NaN	NaN	NaN	7.30387	NaN	NaN	7.46589	NaN	NaN	7.14013	NaN	7.01891	NaN	7.08615	6.90885	NaN	NaN	NaN	NaN	NaN	NaN
Q00839;Q00839-2;Q5RI18	Heterogeneous nuclear ribonucleoprotein U	HNRNPU	NaN	NaN	NaN	NaN	NaN	NaN	NaN	NaN	NaN	NaN	NaN	NaN	NaN	NaN	NaN	NaN	7.42431	NaN	NaN	NaN	NaN	NaN	NaN	NaN	NaN	NaN	NaN	NaN	NaN	NaN	NaN	7.1337	NaN	NaN	NaN	NaN	NaN	NaN	NaN	NaN	NaN	NaN	NaN	NaN	6.63058	NaN	NaN
Q01459	Di-N-acetylchitobiase	CTBS	7.16422	NaN	5.65794	7.29203	NaN	NaN	NaN	7.38798	7.25223	7.42252	NaN	7.3983	7.25969	7.08792	7.1447	NaN	7.25408	NaN	NaN	7.14848	7.24539	6.58206	7.23454	6.00582	6.12538	6.96523	5.99885	7.09705	7.28094	7.27214	7.23825	7.27704	NaN	7.46187	NaN	NaN	NaN	7.54357	7.4365	7.45286	7.40235	NaN	7.17234	NaN	NaN	6.47049	NaN
Q01469;I6L8B7	Fatty acid-binding protein, epidermal	FABP5	NaN	NaN	NaN	NaN	NaN	NaN	NaN	NaN	NaN	NaN	NaN	NaN	NaN	NaN	NaN	NaN	NaN	NaN	NaN	NaN	NaN	NaN	NaN	NaN	NaN	NaN	NaN	NaN	NaN	NaN	NaN	NaN	NaN	NaN	NaN	NaN	NaN	NaN	NaN	NaN	NaN	NaN	NaN	NaN	NaN	NaN	NaN
Q01518;Q01518-2	Adenylyl cyclase-associated protein 1	CAP1	NaN	NaN	7.07044	7.34612	NaN	NaN	7.29204	NaN	NaN	6.76701	6.84404	NaN	NaN	NaN	NaN	NaN	7.35513	7.50879	NaN	7.6768	NaN	NaN	NaN	NaN	NaN	NaN	7.0975	NaN	NaN	NaN	7.06848	7.03334	NaN	NaN	NaN	NaN	NaN	NaN	7.14709	7.21706	NaN	NaN	NaN	6.51006	NaN	7.13268	7.29594
Q01650	Large neutral amino acids transporter small subunit 1	SLC7A5	NaN	NaN	NaN	NaN	NaN	NaN	NaN	NaN	NaN	NaN	NaN	NaN	NaN	NaN	NaN	NaN	NaN	NaN	NaN	NaN	NaN	NaN	NaN	NaN	NaN	NaN	NaN	NaN	NaN	NaN	NaN	NaN	NaN	NaN	NaN	NaN	NaN	NaN	NaN	NaN	NaN	NaN	NaN	NaN	NaN	NaN	NaN
Q02985;Q02985-2;A0A087WYK9;V9GYX2;Q6NSD3;A0A0C4DH21;Q92496-3	Complement factor H-related protein 3;Complement factor H-related protein 4	CFHR3;CFHR4	7.60336	7.83868	7.9884	7.80219	7.98763	7.92987	7.93788	8.25333	8.49997	8.31917	8.26211	8.11391	8.18375	8.11824	7.90266	7.65904	7.65961	8.00911	7.83223	8.01301	7.60934	7.44385	7.64163	7.67058	7.61677	7.62656	7.69111	7.51624	8.10873	8.28684	8.14213	8.433	8.20306	8.16948	8.22845	7.94569	8.09204	8.2721	8.08721	7.95953	8.00643	8.09641	8.12176	8.21526	8.27041	8.19443	7.96193
Q06033;Q06033-2;A0A087WW43;E7ET33	Inter-alpha-trypsin inhibitor heavy chain H3	ITIH3	9.28746	9.24342	9.25631	9.30178	9.21539	9.25395	9.19412	9.42874	9.5296	9.49501	9.42991	9.51529	9.43813	9.35631	9.46305	9.51638	9.4927	9.40924	9.40381	9.29433	9.32872	9.09377	9.17181	9.16111	9.18071	9.06262	9.06182	9.05149	9.38585	9.40687	9.4159	9.557	9.3672	9.45005	9.47065	9.41337	9.54411	9.56581	9.38758	9.4592	9.33904	9.39977	9.30994	9.33585	9.35648	9.27833	9.27544
Q07075	Glutamyl aminopeptidase	ENPEP	NaN	NaN	NaN	NaN	NaN	NaN	NaN	NaN	NaN	NaN	NaN	NaN	NaN	NaN	NaN	NaN	7.82289	NaN	NaN	NaN	NaN	NaN	NaN	NaN	NaN	NaN	NaN	NaN	NaN	NaN	NaN	NaN	NaN	NaN	NaN	NaN	NaN	NaN	NaN	NaN	NaN	NaN	NaN	NaN	NaN	NaN	NaN
Q08211	ATP-dependent RNA helicase A	DHX9	NaN	NaN	NaN	NaN	7.67522	NaN	NaN	NaN	NaN	NaN	NaN	NaN	NaN	NaN	NaN	NaN	NaN	NaN	NaN	NaN	NaN	NaN	NaN	NaN	NaN	NaN	NaN	7.43556	NaN	NaN	NaN	NaN	NaN	NaN	7.84902	NaN	NaN	NaN	NaN	7.56768	NaN	NaN	NaN	NaN	NaN	NaN	7.81969
Q08380	Galectin-3-binding protein	LGALS3BP	8.55545	8.56551	8.65194	8.6611	8.78474	8.64605	8.64798	8.67763	8.7725	8.68426	8.55188	8.51651	8.6428	8.52134	8.88865	8.75158	8.88224	8.70567	8.8704	8.86281	8.75549	8.6692	8.64709	8.60362	8.61785	8.70169	8.73762	8.77355	8.80203	8.71655	8.71979	8.86465	8.67681	8.73438	8.73731	8.54928	8.48443	8.53234	8.5085	8.61364	8.60953	8.57902	8.70635	8.60142	8.62247	8.72573	8.76579
Q08830	Fibrinogen-like protein 1	FGL1	7.25503	6.98117	6.89561	6.9459	6.70203	6.79127	6.87854	6.78981	NaN	6.79346	6.7628	6.98222	NaN	NaN	NaN	NaN	6.53504	6.83549	NaN	NaN	6.67766	6.69189	7.39155	6.76731	NaN	NaN	NaN	6.80515	NaN	NaN	6.46184	7.52639	NaN	NaN	7.05123	6.59013	6.70827	NaN	6.53918	NaN	NaN	NaN	NaN	NaN	6.79997	NaN	NaN
Q0VF96;Q0VF96-2	Cingulin-like protein 1	CGNL1	7.80321	NaN	NaN	7.75105	7.78634	NaN	7.78206	NaN	NaN	NaN	NaN	7.80771	NaN	7.73391	7.90588	7.76434	NaN	7.6489	7.83967	NaN	7.801	7.75165	7.77156	NaN	NaN	7.71057	NaN	7.69291	NaN	7.44292	7.578	NaN	NaN	7.81415	7.19393	7.57813	NaN	NaN	7.6286	NaN	NaN	7.65267	7.56359	7.54453	7.35112	7.70876	7.99217
Q12860;Q12860-2	Contactin-1	CNTN1	6.97237	NaN	7.23467	7.04206	6.96214	NaN	NaN	NaN	NaN	6.92693	NaN	NaN	NaN	6.93768	NaN	NaN	6.46473	7.03834	NaN	6.43996	NaN	NaN	NaN	NaN	NaN	NaN	6.89958	NaN	7.02403	NaN	6.75603	NaN	NaN	NaN	NaN	7.61396	NaN	7.59164	NaN	6.47138	NaN	7.62779	NaN	6.98385	7.46691	6.66022	7.73492
Q12866	Tyrosine-protein kinase Mer	MERTK	NaN	NaN	NaN	NaN	NaN	NaN	NaN	NaN	NaN	NaN	NaN	NaN	NaN	NaN	NaN	NaN	NaN	NaN	NaN	NaN	NaN	NaN	NaN	NaN	NaN	NaN	NaN	NaN	NaN	NaN	NaN	NaN	NaN	NaN	NaN	NaN	NaN	NaN	NaN	NaN	NaN	NaN	NaN	NaN	NaN	NaN	NaN
Q12874	Splicing factor 3A subunit 3	SF3A3	NaN	NaN	NaN	NaN	NaN	NaN	NaN	5.9411	NaN	NaN	NaN	NaN	NaN	NaN	NaN	NaN	NaN	NaN	NaN	NaN	5.7195	NaN	NaN	NaN	NaN	NaN	NaN	NaN	NaN	NaN	NaN	NaN	NaN	NaN	NaN	NaN	NaN	NaN	NaN	NaN	NaN	NaN	NaN	NaN	NaN	NaN	NaN
Q12907	Vesicular integral-membrane protein VIP36	LMAN2	6.68214	7.21622	NaN	NaN	NaN	7.10075	NaN	NaN	NaN	NaN	6.88264	NaN	6.52158	NaN	NaN	6.98846	7.01382	NaN	6.81963	NaN	6.94579	NaN	NaN	NaN	7.21109	NaN	7.2257	NaN	6.83321	NaN	NaN	6.91829	7.248	6.99272	NaN	NaN	NaN	NaN	NaN	NaN	NaN	6.89939	7.02914	NaN	NaN	6.91064	NaN
Q13093	Platelet-activating factor acetylhydrolase	PLA2G7	NaN	NaN	7.33345	7.32344	NaN	7.41182	NaN	7.4131	7.06568	NaN	7.28256	NaN	6.52184	NaN	6.98277	7.21213	6.73441	NaN	NaN	NaN	NaN	7.1985	7.1469	NaN	7.12061	7.31975	NaN	6.68832	NaN	7.49859	NaN	NaN	7.26093	NaN	6.89305	NaN	NaN	7.19117	NaN	NaN	7.19772	NaN	NaN	7.22309	7.34349	7.21741	7.20115
Q13103;C9J6K0	Secreted phosphoprotein 24	SPP2	NaN	6.91755	6.91875	6.82791	6.96857	7.10319	6.91832	7.2286	7.402	7.34768	7.33701	7.17632	NaN	6.762	6.68144	7.31733	6.92983	7.38312	NaN	7.50875	NaN	7.32942	7.4043	7.23543	7.28843	7.35557	NaN	6.94218	NaN	7.21603	6.94416	6.71701	NaN	NaN	7.26722	NaN	7.64194	NaN	NaN	NaN	7.3242	NaN	7.31614	7.36182	7.28294	7.08784	6.94184
Q13201;E7EPG1	Multimerin-1;Platelet glycoprotein Ia*;155 kDa platelet multimerin	MMRN1	6.75623	6.90208	NaN	6.92457	NaN	6.70748	NaN	7.08529	NaN	6.99835	NaN	NaN	NaN	NaN	NaN	NaN	6.82278	7.39184	NaN	7.29815	NaN	7.04247	6.92178	6.78089	7.1254	7.14247	7.06318	NaN	6.60267	7.03015	6.80689	NaN	NaN	6.78216	NaN	NaN	NaN	NaN	NaN	NaN	NaN	NaN	7.09967	7.26373	6.98402	6.98966	6.92106
Q13228;Q13228-2;Q13228-4;A6PVX1;Q13228-3	Selenium-binding protein 1	SELENBP1	NaN	NaN	NaN	NaN	NaN	NaN	NaN	NaN	NaN	NaN	NaN	NaN	NaN	NaN	NaN	NaN	NaN	NaN	NaN	NaN	NaN	NaN	NaN	NaN	NaN	NaN	NaN	NaN	NaN	NaN	NaN	NaN	NaN	NaN	NaN	NaN	NaN	NaN	NaN	NaN	NaN	NaN	NaN	NaN	NaN	NaN	NaN
Q13790	Apolipoprotein F	APOF	8.65533	8.73757	8.6181	8.68191	8.51675	8.66483	8.46356	8.54442	8.67533	8.58104	8.64347	8.50677	8.54574	8.51518	8.39838	8.56689	8.58067	8.46216	8.4166	8.43511	8.43929	8.25131	8.51428	8.26517	8.30612	8.21453	8.22633	8.24928	8.40902	8.69452	8.55117	8.3931	8.55388	8.51581	8.45993	8.43972	8.56822	8.59516	8.58978	8.42976	8.43025	8.50617	8.53261	8.66682	8.5282	8.50236	8.47146
Q13867;K7ESE8;K7ES02	Bleomycin hydrolase	BLMH	NaN	NaN	NaN	NaN	NaN	NaN	NaN	NaN	NaN	NaN	NaN	NaN	NaN	NaN	NaN	NaN	NaN	NaN	NaN	NaN	NaN	NaN	NaN	NaN	NaN	NaN	NaN	NaN	NaN	NaN	NaN	NaN	NaN	NaN	NaN	NaN	NaN	NaN	NaN	NaN	NaN	NaN	NaN	NaN	NaN	NaN	NaN
Q14166	Tubulin--tyrosine ligase-like protein 12	TTLL12	7.97216	8.24798	8.08693	8.22004	8.16606	8.35339	8.50667	7.6643	7.52543	7.99402	NaN	7.56511	7.47457	7.26233	NaN	7.80083	7.82149	7.97171	NaN	8.16602	7.78115	NaN	NaN	7.96426	NaN	NaN	NaN	NaN	7.71306	8.2958	NaN	7.96253	NaN	8.21561	8.28569	7.5561	7.90962	8.27008	8.19991	7.56429	8.09198	NaN	NaN	7.91093	7.98776	7.97104	8.07849
Q14247;Q14247-3;Q14247-2	Src substrate cortactin	CTTN	NaN	NaN	6.99958	7.16696	NaN	NaN	NaN	NaN	NaN	NaN	NaN	NaN	NaN	NaN	NaN	7.08597	NaN	6.98278	NaN	6.85942	7.12801	NaN	NaN	NaN	NaN	NaN	7.14145	6.96526	NaN	NaN	NaN	NaN	7.25538	NaN	NaN	NaN	NaN	6.98709	NaN	NaN	NaN	6.48661	NaN	NaN	6.59667	NaN	6.80314
Q14515;Q14515-2	SPARC-like protein 1	SPARCL1	6.54736	6.77271	7.61602	7.14441	NaN	7.04076	7.40882	NaN	NaN	7.00762	7.12434	NaN	NaN	NaN	7.07492	7.04592	7.0577	7.03877	6.57913	NaN	6.84761	6.91165	7.12271	6.98266	NaN	NaN	NaN	7.52243	7.51821	7.47989	7.31566	7.25086	7.17794	6.47725	7.054	7.34041	7.16412	7.46661	7.23981	7.3555	7.64801	7.4181	6.96954	6.84186	NaN	6.96463	NaN
Q14520;Q14520-2	Hyaluronan-binding protein 2;Hyaluronan-binding protein 2 50 kDa heavy chain;Hyaluronan-binding protein 2 50 kDa heavy chain alternate form;Hyaluronan-binding protein 2 27 kDa light chain;Hyaluronan-binding protein 2 27 kDa light chain alternate form	HABP2	8.53136	8.50216	8.41351	8.52322	8.52315	8.64782	8.64371	8.53382	8.47161	8.17028	8.41774	8.66683	8.54265	8.28655	8.84313	8.6681	8.65406	8.6918	8.74923	8.83328	8.71396	8.74515	8.72334	8.71199	8.65509	8.8667	8.91602	8.8408	8.72683	8.59579	8.63967	8.68042	8.73356	8.47724	8.79448	8.6246	8.59671	8.66843	8.78411	8.72448	8.7225	8.73981	8.60454	8.72452	8.49452	8.51743	8.5504
Q14571;Q14571-2	Inositol 1,4,5-trisphosphate receptor type 2	ITPR2	7.49983	7.35411	NaN	7.32732	NaN	NaN	7.19098	7.59396	7.61578	7.37638	7.64312	NaN	7.70711	NaN	7.29155	7.42088	7.29336	7.46553	7.34684	7.38278	7.05125	NaN	6.60926	NaN	7.2704	7.30039	7.74642	7.16456	NaN	NaN	NaN	NaN	7.08436	7.52462	7.45036	NaN	7.19137	NaN	NaN	NaN	7.47966	7.24457	7.16581	NaN	NaN	7.42267	6.97692
Q14624-2;Q14624-3;H7C0L5;Q14624-4	Inter-alpha-trypsin inhibitor heavy chain H4;70 kDa inter-alpha-trypsin inhibitor heavy chain H4;35 kDa inter-alpha-trypsin inhibitor heavy chain H4	ITIH4	NaN	8.53958	8.60141	8.50818	8.45703	8.79782	8.84616	8.32854	8.2159	8.29482	8.20135	8.45401	8.22253	8.06603	7.74279	8.19723	6.90255	8.44757	8.53558	9.32673	8.70521	8.69519	8.30153	7.20372	8.26959	8.5155	8.41354	8.83011	8.59925	8.85409	8.91333	7.91522	8.47263	8.20747	8.79961	8.3991	8.44064	8.19343	8.22709	8.95107	8.09005	8.60189	7.90336	8.21582	8.22992	8.2	8.37923
Q14847;Q14847-2;C9J9W2;Q14847-3	LIM and SH3 domain protein 1	LASP1	NaN	NaN	NaN	NaN	NaN	NaN	NaN	NaN	NaN	NaN	NaN	NaN	NaN	NaN	NaN	6.62717	6.87242	7.03036	6.94504	6.7318	6.73993	NaN	NaN	NaN	NaN	NaN	NaN	NaN	7.37282	7.5959	7.36893	7.33758	NaN	NaN	NaN	NaN	NaN	NaN	6.9508	NaN	NaN	NaN	NaN	NaN	NaN	NaN	NaN
Q15084;Q15084-3;Q15084-4;Q15084-5;Q15084-2	Protein disulfide-isomerase A6	PDIA6	NaN	NaN	NaN	NaN	NaN	NaN	NaN	NaN	NaN	NaN	NaN	NaN	NaN	NaN	NaN	NaN	NaN	NaN	NaN	NaN	6.17612	NaN	NaN	NaN	NaN	NaN	NaN	NaN	NaN	NaN	NaN	NaN	NaN	NaN	NaN	NaN	NaN	NaN	NaN	NaN	NaN	NaN	NaN	NaN	NaN	NaN	NaN
Q15149;Q15149-4;Q15149-2;Q15149-6;Q15149-9;Q15149-7;Q15149-8;Q15149-5;Q15149-3	Plectin	PLEC	NaN	NaN	NaN	NaN	NaN	NaN	NaN	NaN	NaN	NaN	NaN	NaN	NaN	NaN	NaN	NaN	NaN	NaN	NaN	NaN	NaN	NaN	NaN	NaN	NaN	NaN	NaN	NaN	NaN	NaN	NaN	NaN	NaN	NaN	NaN	NaN	NaN	NaN	NaN	NaN	NaN	NaN	NaN	NaN	NaN	NaN	NaN
Q15365	Poly(rC)-binding protein 1	PCBP1	NaN	NaN	NaN	NaN	NaN	NaN	NaN	NaN	NaN	NaN	NaN	NaN	NaN	NaN	NaN	NaN	NaN	NaN	6.78645	NaN	NaN	NaN	NaN	NaN	NaN	NaN	NaN	NaN	NaN	NaN	NaN	NaN	NaN	NaN	NaN	NaN	NaN	NaN	NaN	NaN	NaN	NaN	NaN	NaN	NaN	NaN	NaN
Q15388	Mitochondrial import receptor subunit TOM20 homolog	TOMM20	NaN	NaN	NaN	NaN	NaN	NaN	NaN	NaN	NaN	NaN	NaN	NaN	NaN	NaN	NaN	NaN	NaN	NaN	NaN	6.6258	NaN	NaN	NaN	NaN	NaN	NaN	NaN	NaN	NaN	NaN	NaN	NaN	NaN	NaN	NaN	NaN	NaN	NaN	NaN	NaN	NaN	NaN	NaN	NaN	NaN	NaN	NaN
Q15404;Q15404-2	Ras suppressor protein 1	RSU1	NaN	NaN	NaN	NaN	NaN	NaN	NaN	NaN	NaN	NaN	7.02065	NaN	NaN	NaN	NaN	NaN	NaN	6.94709	NaN	NaN	NaN	NaN	NaN	NaN	6.84657	NaN	NaN	NaN	NaN	NaN	NaN	NaN	NaN	NaN	NaN	NaN	NaN	NaN	NaN	NaN	NaN	NaN	NaN	NaN	6.95423	6.93883	NaN
Q15485;Q15485-2	Ficolin-2	FCN2	7.60619	7.66318	7.63067	7.68567	7.47729	7.60658	7.3876	7.42433	7.79234	7.58939	7.74093	7.44772	7.51117	7.52022	7.18337	7.37212	6.9834	7.25135	7.3772	6.97593	7.25013	7.26564	7.52847	7.28108	7.47741	7.59469	6.83911	7.29229	7.59479	7.66899	7.78714	7.71107	7.75333	7.71321	7.10988	7.70111	6.8178	7.58162	7.54684	7.6318	7.78126	7.63602	7.88812	7.63375	7.09124	7.6197	7.74104
Q15493;Q15493-2	Regucalcin	RGN	NaN	NaN	NaN	NaN	NaN	NaN	NaN	NaN	NaN	NaN	NaN	NaN	NaN	NaN	NaN	NaN	NaN	NaN	NaN	NaN	NaN	NaN	NaN	NaN	NaN	NaN	NaN	NaN	NaN	NaN	NaN	NaN	NaN	NaN	NaN	NaN	NaN	NaN	NaN	NaN	NaN	NaN	NaN	NaN	NaN	NaN	NaN
Q15555;Q15555-4;Q15555-5;Q15555-3	Microtubule-associated protein RP/EB family member 2	MAPRE2	NaN	NaN	NaN	NaN	NaN	NaN	NaN	6.89564	NaN	NaN	NaN	NaN	NaN	NaN	NaN	NaN	NaN	6.96124	NaN	NaN	NaN	NaN	NaN	NaN	NaN	NaN	NaN	NaN	NaN	NaN	NaN	NaN	NaN	NaN	NaN	NaN	NaN	NaN	NaN	NaN	NaN	NaN	NaN	NaN	NaN	7.00338	NaN
Q15582;H0Y8L3;S4R3C6	Transforming growth factor-beta-induced protein ig-h3	TGFBI	7.86019	7.965	7.847	7.63057	7.87664	7.98563	7.87685	7.86904	7.72145	7.85175	7.73867	8.01531	7.76373	7.92588	7.63384	7.74	7.69246	7.7284	7.58176	7.71201	7.79527	7.94077	7.99955	7.86741	7.9155	7.8109	7.95924	7.92997	8.35087	8.04006	8.09033	8.13024	8.17112	8.06895	7.94033	8.02814	8.06504	7.99976	8.07423	8.06144	8.03747	8.04735	7.84917	7.91906	7.89713	7.95157	7.83401
Q15631;Q15631-2	Translin	TSN	NaN	NaN	NaN	NaN	NaN	NaN	NaN	NaN	NaN	NaN	NaN	NaN	NaN	NaN	NaN	NaN	NaN	NaN	NaN	7.87594	NaN	NaN	NaN	NaN	NaN	NaN	NaN	NaN	NaN	NaN	NaN	NaN	NaN	NaN	NaN	NaN	NaN	NaN	NaN	NaN	NaN	NaN	NaN	NaN	NaN	NaN	NaN
Q15645	Pachytene checkpoint protein 2 homolog	TRIP13	NaN	NaN	NaN	NaN	NaN	NaN	NaN	NaN	NaN	NaN	NaN	NaN	NaN	NaN	NaN	NaN	NaN	NaN	NaN	NaN	NaN	NaN	NaN	NaN	NaN	NaN	NaN	NaN	NaN	NaN	NaN	NaN	NaN	NaN	NaN	NaN	NaN	NaN	NaN	NaN	NaN	NaN	NaN	NaN	NaN	NaN	NaN
Q15746;Q15746-4;Q15746-5;Q15746-2;Q15746-3;Q15746-6;Q15746-9;Q15746-11;Q15746-7;Q15746-10;Q15746-8	Myosin light chain kinase, smooth muscle;Myosin light chain kinase, smooth muscle, deglutamylated form	MYLK	8.19029	8.30164	8.32929	8.26468	8.21065	8.32259	8.54274	7.88158	7.97137	NaN	NaN	8.08063	8.32077	8.41774	8.01678	NaN	8.18512	8.10494	8.10257	7.991	8.21112	7.93362	8.06886	8.07536	8.03398	NaN	NaN	8.20309	8.1675	8.28312	8.02702	8.20466	8.53507	8.41346	NaN	8.41932	8.41313	8.23185	7.92838	8.3255	8.35003	8.40415	NaN	NaN	8.05277	7.97792	NaN
Q15848	Adiponectin	ADIPOQ	7.9858	7.84752	7.71941	7.81573	7.65116	7.7797	7.47955	NaN	7.65373	7.05197	7.55253	7.57984	7.57998	7.4318	7.74019	7.61184	7.56442	7.66439	7.62894	7.48141	7.61872	7.74742	7.78598	7.67501	7.53242	7.15357	7.60092	7.76943	7.65312	8.17629	7.8987	7.87343	7.79385	7.87621	7.53846	7.94549	7.57731	7.73762	7.81288	7.66055	7.69271	7.7607	7.32532	NaN	7.50178	NaN	NaN
Q15942;Q15942-2;H0Y2Y8	Zyxin	ZYX	NaN	NaN	7.25259	7.16879	NaN	NaN	NaN	NaN	NaN	7.35384	7.57542	NaN	NaN	NaN	NaN	6.81	6.9578	7.82047	NaN	NaN	NaN	NaN	7.22165	7.27128	7.37486	NaN	NaN	NaN	NaN	7.23656	7.28655	7.80744	NaN	NaN	NaN	NaN	NaN	NaN	7.5953	NaN	NaN	NaN	NaN	NaN	7.51412	7.48024	7.67729
Q16610;Q16610-4;Q16610-2	Extracellular matrix protein 1	ECM1	8.66085	8.68204	8.59672	8.65976	8.69786	8.71147	8.57304	8.61901	8.80213	8.70834	8.63286	8.65156	8.52161	8.7271	8.58778	8.61284	8.61521	8.57518	8.6846	8.73554	8.98468	8.5832	8.6888	8.69959	8.64243	8.63733	8.61366	8.54817	8.71984	8.77569	8.72584	8.73906	8.82797	8.81578	8.72742	8.67298	8.64493	8.74555	8.6057	8.69225	8.66572	8.58936	8.66371	8.59983	8.67582	8.63724	8.6373
Q16658	Fascin	FSCN1	NaN	NaN	NaN	NaN	NaN	NaN	NaN	NaN	NaN	NaN	NaN	NaN	NaN	NaN	NaN	NaN	NaN	NaN	NaN	7.21269	NaN	NaN	NaN	NaN	NaN	NaN	NaN	NaN	NaN	NaN	NaN	NaN	NaN	NaN	7.26238	NaN	NaN	NaN	NaN	NaN	NaN	NaN	NaN	NaN	NaN	NaN	NaN
Q16762	Thiosulfate sulfurtransferase	TST	NaN	NaN	NaN	NaN	NaN	NaN	NaN	NaN	NaN	NaN	NaN	NaN	NaN	NaN	NaN	NaN	NaN	NaN	NaN	NaN	NaN	NaN	NaN	NaN	NaN	NaN	NaN	NaN	NaN	NaN	NaN	NaN	NaN	NaN	NaN	NaN	NaN	NaN	NaN	NaN	NaN	NaN	NaN	NaN	NaN	NaN	NaN
Q6FI13;Q16777;P0C0S8;Q9BTM1;Q99878;Q93077;Q7L7L0;P04908;Q96KK5;P20671;P16104;Q96QV6;H0YFX9;Q9BTM1-2	Histone H2A type 2-A;Histone H2A type 2-C;Histone H2A type 1;Histone H2A.J;Histone H2A type 1-J;Histone H2A type 1-C;Histone H2A type 3;Histone H2A type 1-B/E;Histone H2A type 1-H;Histone H2A type 1-D;Histone H2AX;Histone H2A type 1-A;Histone H2A	HIST2H2AA3;HIST2H2AC;HIST1H2AG;H2AFJ;HIST1H2AJ;HIST1H2AC;HIST3H2A;HIST1H2AB;HIST1H2AH;HIST1H2AD;H2AFX;HIST1H2AA	NaN	NaN	NaN	NaN	NaN	NaN	NaN	NaN	NaN	NaN	NaN	NaN	NaN	NaN	NaN	NaN	NaN	NaN	NaN	7.72789	NaN	NaN	NaN	NaN	NaN	NaN	NaN	7.12917	NaN	NaN	NaN	NaN	NaN	NaN	7.57975	NaN	NaN	NaN	NaN	NaN	NaN	NaN	NaN	NaN	NaN	NaN	NaN
Q29960-2;Q29960;Q31612	HLA class I histocompatibility antigen, Cw-16 alpha chain;HLA class I histocompatibility antigen, B-73 alpha chain	HLA-C;HLA-B	NaN	NaN	NaN	NaN	NaN	NaN	NaN	NaN	NaN	NaN	NaN	NaN	NaN	NaN	NaN	NaN	NaN	NaN	NaN	NaN	NaN	NaN	NaN	NaN	NaN	NaN	NaN	NaN	NaN	NaN	NaN	NaN	NaN	NaN	NaN	NaN	NaN	NaN	NaN	NaN	NaN	NaN	NaN	NaN	NaN	6.79782	NaN
Q2TAY7	WD40 repeat-containing protein SMU1;WD40 repeat-containing protein SMU1, N-terminally processed	SMU1	NaN	NaN	NaN	NaN	NaN	NaN	NaN	NaN	NaN	NaN	NaN	NaN	NaN	NaN	NaN	NaN	NaN	NaN	NaN	7.38391	NaN	NaN	NaN	NaN	NaN	NaN	NaN	NaN	NaN	NaN	NaN	NaN	NaN	NaN	NaN	NaN	NaN	NaN	NaN	NaN	NaN	NaN	NaN	NaN	NaN	NaN	NaN
Q92859;Q59FP8;Q92859-3;Q92859-2;Q92859-4	Neogenin	NEO1	NaN	NaN	NaN	NaN	NaN	NaN	NaN	NaN	NaN	NaN	NaN	NaN	NaN	NaN	NaN	NaN	NaN	NaN	NaN	NaN	NaN	NaN	NaN	NaN	NaN	NaN	NaN	NaN	NaN	NaN	NaN	NaN	NaN	NaN	NaN	NaN	NaN	NaN	NaN	NaN	NaN	NaN	NaN	NaN	NaN	NaN	NaN
Q5STU3;Q13838;H0YCC6;H0Y400;F6UJC5;A0A0G2JJZ9;Q13838-2	Spliceosome RNA helicase DDX39B	DDX39B	NaN	NaN	NaN	6.56011	6.45372	NaN	6.98817	NaN	NaN	NaN	6.73885	NaN	NaN	NaN	NaN	NaN	NaN	NaN	NaN	8.06126	NaN	NaN	NaN	NaN	NaN	NaN	NaN	NaN	NaN	NaN	6.69241	NaN	NaN	NaN	NaN	NaN	NaN	NaN	NaN	NaN	NaN	NaN	NaN	6.76281	6.86479	NaN	NaN
Q9H583;Q5T3Q7	HEAT repeat-containing protein 1;HEAT repeat-containing protein 1, N-terminally processed	HEATR1	NaN	NaN	NaN	NaN	NaN	NaN	NaN	NaN	NaN	NaN	NaN	NaN	NaN	NaN	NaN	NaN	NaN	NaN	NaN	6.93926	NaN	NaN	NaN	NaN	NaN	NaN	NaN	NaN	NaN	NaN	NaN	NaN	NaN	NaN	NaN	NaN	NaN	NaN	NaN	NaN	NaN	NaN	NaN	NaN	NaN	NaN	NaN
Q6EMK4	Vasorin	VASN	7.23707	7.09108	7.59055	7.67213	7.63399	NaN	6.96132	7.10721	7.44484	7.45282	6.98858	6.96607	7.15268	7.82234	7.36849	7.08034	7.51454	6.79099	NaN	7.2478	7.00967	NaN	7.29573	6.50722	7.3175	NaN	7.50519	6.59452	7.08131	6.64848	7.42638	7.28534	6.84608	7.04217	7.09985	7.22827	7.1086	7.28121	6.8846	7.42719	7.1184	7.37833	7.60137	6.98066	7.2063	6.85233	7.4201
Q6P387;Q6P387-2	Uncharacterized protein C16orf46	C16orf46	8.41818	8.37411	8.61249	8.77431	8.29947	8.80103	8.43493	8.01833	8.22736	8.34496	8.15216	8.0464	8.08069	8.09248	8.36502	8.26946	8.33661	8.39227	8.2754	8.13494	8.26181	8.51493	8.7812	8.54412	8.36253	8.29592	8.15822	8.11813	8.32873	8.30421	8.07547	8.26331	8.47088	8.33817	8.36917	8.50784	8.2336	8.26619	8.23189	8.37566	8.45684	8.25368	8.2987	8.10906	8.15363	7.80825	8.04774
Q6Q788	Apolipoprotein A-V	APOA5	NaN	7.22817	7.05443	7.31248	NaN	7.03197	6.82606	7.38497	NaN	7.32384	NaN	NaN	NaN	NaN	6.82139	7.02522	6.49704	NaN	NaN	6.43914	6.69252	NaN	NaN	7.11767	7.74433	6.70985	NaN	NaN	NaN	NaN	NaN	NaN	NaN	8.24219	NaN	NaN	NaN	7.19008	6.97703	NaN	6.77078	NaN	6.83694	6.57694	7.24353	NaN	NaN
Q6UWP8;Q6UWP8-2	Suprabasin	SBSN	6.52402	NaN	NaN	NaN	NaN	NaN	NaN	NaN	NaN	NaN	NaN	NaN	NaN	NaN	NaN	NaN	NaN	NaN	NaN	NaN	NaN	NaN	NaN	NaN	NaN	NaN	NaN	NaN	NaN	NaN	6.24731	6.84133	NaN	6.82212	NaN	6.16415	NaN	NaN	5.92241	6.56227	NaN	NaN	NaN	NaN	NaN	NaN	NaN
Q6UX71;Q6UX71-2	Plexin domain-containing protein 2	PLXDC2	7.13046	NaN	6.84234	6.92957	6.94916	NaN	NaN	6.96809	7.11452	7.19151	7.01507	6.47766	7.11478	6.99467	NaN	NaN	7.11376	7.1962	NaN	6.90737	7.17289	NaN	NaN	NaN	NaN	NaN	7.42716	NaN	7.03838	7.20755	7.25926	NaN	7.25536	NaN	6.9592	7.18004	7.31827	NaN	7.01766	7.05025	7.36819	6.99474	6.92994	6.18398	6.94004	7.04123	7.06134
Q6UXB8;Q6UXB8-2	Peptidase inhibitor 16	PI16	7.60072	7.5527	7.65044	8.01254	7.73026	8.1175	7.51725	7.72156	7.81635	7.71255	8.06458	7.77846	7.75823	7.77564	7.72887	7.66327	7.9159	7.8321	7.61237	7.9018	7.86332	7.64583	7.6833	7.65447	7.68215	7.73237	7.7705	7.53636	7.59481	7.53783	7.72618	7.77996	7.76837	7.89774	7.84118	7.84249	7.85482	7.80224	7.83047	7.91295	7.93777	7.80563	7.59604	7.65315	7.6922	7.61874	7.42527
Q71DI3	Histone H3.2	HIST2H3A	NaN	NaN	NaN	NaN	NaN	NaN	NaN	NaN	NaN	NaN	NaN	NaN	NaN	NaN	NaN	NaN	NaN	NaN	NaN	8.43159	NaN	NaN	NaN	NaN	NaN	NaN	NaN	7.13155	NaN	NaN	NaN	NaN	NaN	NaN	8.6585	NaN	NaN	NaN	NaN	NaN	NaN	NaN	NaN	NaN	NaN	NaN	NaN
Q7L2H7;E9PRY0;E9PN86;E7ESM3;J3KNJ2;Q7L2H7-2	Eukaryotic translation initiation factor 3 subunit M	EIF3M	NaN	NaN	NaN	NaN	NaN	NaN	NaN	NaN	NaN	NaN	NaN	NaN	NaN	NaN	NaN	NaN	NaN	NaN	NaN	NaN	NaN	NaN	NaN	NaN	NaN	NaN	NaN	NaN	NaN	NaN	NaN	NaN	NaN	NaN	NaN	NaN	NaN	NaN	NaN	NaN	NaN	NaN	NaN	NaN	NaN	NaN	NaN
Q86TY3;Q86TY3-2	Uncharacterized protein C14orf37	C14orf37	NaN	NaN	NaN	NaN	NaN	NaN	NaN	NaN	NaN	NaN	NaN	NaN	NaN	NaN	NaN	NaN	NaN	NaN	NaN	NaN	NaN	NaN	NaN	NaN	NaN	NaN	NaN	NaN	NaN	NaN	NaN	NaN	NaN	NaN	NaN	NaN	NaN	NaN	NaN	NaN	NaN	NaN	NaN	NaN	NaN	NaN	NaN
Q86U17	Serpin A11	SERPINA11	NaN	NaN	NaN	NaN	NaN	NaN	NaN	6.74434	NaN	6.95903	NaN	NaN	NaN	NaN	6.56914	NaN	NaN	7.00363	6.68284	NaN	NaN	NaN	NaN	NaN	NaN	NaN	NaN	NaN	NaN	NaN	NaN	NaN	NaN	NaN	NaN	NaN	NaN	NaN	NaN	NaN	NaN	NaN	NaN	NaN	7.08807	NaN	NaN
Q86UX7;Q86UX7-2;F5H1C6	Fermitin family homolog 3	FERMT3	NaN	NaN	7.1623	7.04128	7.18284	NaN	7.12672	NaN	NaN	7.35284	7.14442	NaN	NaN	NaN	NaN	7.47962	7.23593	7.81358	NaN	7.4956	7.27005	NaN	NaN	NaN	7.14279	NaN	NaN	NaN	NaN	NaN	7.49764	NaN	NaN	NaN	NaN	NaN	NaN	NaN	NaN	NaN	NaN	NaN	7.47836	NaN	7.26326	7.72675	NaN
Q8NBP7	Proprotein convertase subtilisin/kexin type 9	PCSK9	NaN	NaN	6.09265	NaN	NaN	NaN	NaN	NaN	NaN	NaN	NaN	NaN	6.93696	NaN	NaN	NaN	NaN	7.29431	NaN	6.23099	6.34108	6.54857	6.69341	7.04466	NaN	6.40418	NaN	7.18876	NaN	NaN	6.91848	NaN	NaN	NaN	NaN	NaN	NaN	6.88331	6.88814	NaN	NaN	6.48859	NaN	6.19326	NaN	6.04009	NaN
Q92484;Q92484-2	Acid sphingomyelinase-like phosphodiesterase 3a	SMPDL3A	NaN	NaN	NaN	NaN	NaN	NaN	NaN	NaN	NaN	NaN	NaN	NaN	NaN	NaN	NaN	NaN	NaN	NaN	NaN	NaN	NaN	NaN	NaN	NaN	NaN	NaN	NaN	NaN	NaN	NaN	NaN	NaN	NaN	NaN	NaN	NaN	NaN	NaN	NaN	NaN	NaN	NaN	NaN	NaN	NaN	NaN	NaN
Q92616	Translational activator GCN1	GCN1L1	NaN	NaN	NaN	NaN	NaN	NaN	NaN	NaN	NaN	NaN	NaN	NaN	NaN	NaN	NaN	NaN	NaN	NaN	NaN	6.93117	NaN	NaN	NaN	NaN	NaN	NaN	NaN	NaN	NaN	NaN	NaN	NaN	NaN	NaN	NaN	NaN	NaN	NaN	NaN	NaN	NaN	NaN	NaN	NaN	NaN	NaN	NaN
Q92667;Q92667-2	A-kinase anchor protein 1, mitochondrial	AKAP1	NaN	NaN	NaN	6.48849	NaN	NaN	NaN	NaN	NaN	NaN	NaN	6.34906	NaN	NaN	NaN	NaN	NaN	NaN	NaN	NaN	NaN	NaN	6.64112	NaN	NaN	NaN	NaN	NaN	NaN	NaN	NaN	NaN	NaN	6.45963	NaN	NaN	NaN	NaN	NaN	NaN	NaN	NaN	5.83348	NaN	NaN	6.27305	NaN
Q92820	Gamma-glutamyl hydrolase	GGH	6.3975	6.4447	NaN	NaN	6.51475	NaN	6.72454	NaN	NaN	6.73558	NaN	NaN	6.3679	NaN	6.1654	6.58251	6.69455	6.25068	NaN	NaN	6.96932	NaN	NaN	NaN	NaN	6.33644	NaN	NaN	6.54355	6.32949	NaN	6.74876	6.83855	6.83004	6.50566	NaN	6.71739	6.52029	6.60227	NaN	NaN	6.35443	NaN	6.31902	6.5594	NaN	6.79367
Q92835;Q92835-2	Phosphatidylinositol 3,4,5-trisphosphate 5-phosphatase 1	INPP5D	7.6355	7.57446	7.68176	7.82537	7.53988	7.70754	7.76802	7.60271	7.63025	7.50974	7.38407	7.48494	7.49084	NaN	7.65218	7.52906	7.3567	7.49591	7.51582	7.60034	7.55069	7.42321	7.17909	7.51964	7.43058	7.62399	7.48445	7.57717	7.60077	7.59365	7.33254	7.56066	7.65473	7.71716	7.38684	7.62891	7.68632	7.43552	7.6223	7.54621	7.73634	7.75556	7.65239	7.51354	7.49353	7.53645	7.52493
Q92954;Q92954-4;Q92954-3;Q92954-6;Q92954-2;Q92954-5	Proteoglycan 4;Proteoglycan 4 C-terminal part	PRG4	8.42788	8.20719	8.38233	8.45955	8.31741	8.33348	8.41824	8.63533	8.46788	8.37603	8.53057	8.53467	8.47323	8.48496	8.75445	8.63063	8.6901	8.68456	8.7517	8.88208	8.62505	8.66421	8.57816	8.62966	8.55597	8.57434	8.63782	8.74907	8.41166	8.37261	8.44756	8.4042	8.27364	8.39401	8.30308	8.59088	8.39341	8.40001	8.49174	8.36314	8.60386	8.55953	8.74832	8.46056	8.46955	8.59228	8.55411
Q93088;Q9H2M3;E5RJH0;Q9H2M3-2	Betaine--homocysteine S-methyltransferase 1;S-methylmethionine--homocysteine S-methyltransferase BHMT2	BHMT;BHMT2	NaN	NaN	NaN	NaN	8.17967	NaN	7.98819	NaN	NaN	NaN	NaN	8.19899	NaN	NaN	NaN	NaN	NaN	NaN	NaN	8.14295	NaN	NaN	NaN	NaN	NaN	NaN	NaN	NaN	8.16816	NaN	8.22937	NaN	8.19651	NaN	8.15005	NaN	NaN	NaN	8.1628	8.06255	NaN	NaN	NaN	NaN	NaN	NaN	NaN
Q96AQ6;Q96AQ6-3;Q96AQ6-2	Pre-B-cell leukemia transcription factor-interacting protein 1	PBXIP1	8.52544	8.32067	8.42896	8.53775	8.33478	8.09751	8.45766	8.18444	8.40357	8.18325	8.24222	8.17472	8.24953	8.31433	8.15206	8.1107	8.34122	8.49493	8.09863	8.1635	7.88051	7.60787	8.1487	8.01718	8.07577	8.23378	8.14863	8.20032	8.41821	8.49875	8.34034	8.25793	8.37303	8.31156	8.48164	8.4298	8.38369	8.20611	8.29801	8.36623	8.3534	8.2302	8.27562	8.22881	8.1477	8.28691	8.20248
Q96EY1;Q96EY1-3;Q96EY1-2	DnaJ homolog subfamily A member 3, mitochondrial	DNAJA3	NaN	NaN	NaN	NaN	7.82491	NaN	NaN	NaN	NaN	7.77283	7.81176	NaN	NaN	7.87986	NaN	NaN	NaN	NaN	NaN	NaN	NaN	NaN	NaN	NaN	NaN	NaN	7.8648	7.8495	7.88858	NaN	NaN	NaN	NaN	NaN	NaN	NaN	NaN	NaN	7.97316	NaN	8.04446	NaN	NaN	7.96514	NaN	NaN	NaN
Q96HP0;Q96N67;Q96N67-3;Q96N67-2;H0Y7L2;K7ESB7;Q96N67-4;Q96N67-5;Q96N67-6	Dedicator of cytokinesis protein 6;Dedicator of cytokinesis protein 7	DOCK6;DOCK7	6.86839	6.94251	6.93643	6.68759	7.26345	NaN	7.26536	NaN	NaN	6.79617	NaN	NaN	6.94465	6.94144	7.07229	NaN	7.02951	NaN	NaN	NaN	NaN	NaN	NaN	NaN	NaN	NaN	NaN	NaN	6.91953	NaN	7.25501	7.78203	NaN	6.95744	7.85553	NaN	NaN	NaN	NaN	NaN	NaN	NaN	NaN	NaN	NaN	NaN	NaN
Q96IY4;A0A087WSY5;Q96IY4-2	Carboxypeptidase B2	CPB2	8.34318	8.41583	8.47028	8.43336	8.34275	8.51628	8.36255	8.5579	8.67286	8.43243	8.54955	8.56663	8.51354	8.57339	8.52818	8.4233	8.50272	8.56181	8.44952	8.5306	8.58999	8.4055	8.45563	8.38196	8.22731	8.37432	8.38234	8.44336	8.39405	8.5236	8.27399	8.43397	8.43186	8.4696	8.34221	8.51168	8.44792	8.58938	8.4932	8.43967	8.48191	8.37753	8.4837	8.43879	8.5275	8.46215	8.48033
Q96KN2;J3KRP0	Beta-Ala-His dipeptidase	CNDP1	8.24949	8.14048	8.24653	8.28072	8.23294	8.33044	8.21014	8.31936	8.33613	8.28837	8.44249	8.45825	8.4231	8.30551	7.99781	7.82727	8.38907	7.9659	8.43928	8.56929	8.27998	8.45255	8.25208	8.32111	8.37259	8.46672	8.33589	8.42918	8.33743	8.31409	8.28325	8.20222	8.50784	8.48637	8.34723	8.4593	8.13194	8.3708	8.37441	8.4359	8.55826	8.56131	8.65583	8.53132	8.59012	8.47847	8.66059
Q96P70	Importin-9	IPO9	NaN	NaN	NaN	NaN	NaN	NaN	NaN	NaN	NaN	NaN	NaN	5.83402	NaN	NaN	NaN	NaN	NaN	NaN	NaN	NaN	NaN	NaN	NaN	NaN	NaN	NaN	NaN	NaN	NaN	NaN	NaN	NaN	NaN	NaN	NaN	NaN	NaN	NaN	NaN	NaN	NaN	NaN	NaN	NaN	NaN	NaN	NaN
Q96PD5;Q96PD5-2	N-acetylmuramoyl-L-alanine amidase	PGLYRP2	8.84903	8.80982	8.87945	8.76407	8.808	8.9053	8.84037	8.99739	9.01247	8.90899	8.87174	8.90392	8.90767	8.91553	8.56452	8.6901	8.55126	8.50494	8.61091	8.58126	8.6055	8.65768	8.69366	8.6648	8.63398	8.60745	8.59266	8.54972	8.67971	8.76356	8.8043	8.7001	8.67488	8.89516	8.71743	8.8692	8.82905	8.76527	8.79512	8.82442	8.73167	8.91847	8.79005	8.76744	8.79774	8.76195	8.84183
Q96S96	Phosphatidylethanolamine-binding protein 4	PEBP4	NaN	NaN	NaN	NaN	NaN	NaN	NaN	NaN	NaN	NaN	NaN	NaN	NaN	NaN	NaN	NaN	NaN	NaN	NaN	NaN	NaN	NaN	NaN	NaN	NaN	NaN	NaN	NaN	NaN	NaN	NaN	NaN	NaN	NaN	NaN	NaN	NaN	NaN	NaN	NaN	NaN	NaN	NaN	NaN	NaN	NaN	NaN
Q99627;Q99627-2	COP9 signalosome complex subunit 8	COPS8	NaN	NaN	NaN	NaN	NaN	NaN	NaN	NaN	NaN	NaN	NaN	NaN	NaN	NaN	NaN	NaN	NaN	NaN	NaN	NaN	NaN	NaN	NaN	NaN	NaN	NaN	NaN	NaN	NaN	NaN	NaN	NaN	NaN	NaN	NaN	NaN	NaN	NaN	NaN	NaN	NaN	NaN	NaN	NaN	NaN	NaN	NaN
Q99784;Q99784-5;Q99784-3;Q99784-2;F5GZQ2;F8W870;F5H810;Q99784-4	Noelin	OLFM1	6.55257	7.03567	7.17458	6.52682	7.14697	NaN	NaN	NaN	7.24871	NaN	7.13239	7.12503	7.16447	7.05415	NaN	NaN	7.11435	7.07262	NaN	7.12801	6.84395	NaN	6.17903	7.12408	6.70528	NaN	NaN	6.93553	7.08279	NaN	NaN	NaN	NaN	7.09492	NaN	NaN	6.73101	7.05015	NaN	6.54482	NaN	NaN	NaN	6.73855	NaN	NaN	7.08052
Q99832;Q99832-4;Q99832-3;Q99832-2	T-complex protein 1 subunit eta	CCT7	NaN	NaN	NaN	NaN	NaN	NaN	NaN	NaN	NaN	NaN	NaN	NaN	NaN	NaN	NaN	NaN	NaN	NaN	NaN	NaN	NaN	NaN	NaN	NaN	NaN	NaN	NaN	NaN	NaN	NaN	NaN	NaN	6.58976	NaN	7.47973	NaN	NaN	NaN	NaN	NaN	NaN	NaN	NaN	NaN	NaN	NaN	NaN
Q9BTY2	Plasma alpha-L-fucosidase	FUCA2	NaN	NaN	NaN	NaN	NaN	NaN	NaN	NaN	NaN	NaN	NaN	NaN	NaN	NaN	NaN	NaN	NaN	NaN	NaN	NaN	NaN	NaN	NaN	NaN	NaN	NaN	NaN	NaN	NaN	NaN	NaN	NaN	NaN	NaN	NaN	NaN	NaN	NaN	NaN	NaN	NaN	NaN	NaN	NaN	NaN	NaN	NaN
Q9BUN1	Protein MENT	MENT	6.96089	6.77284	6.76555	7.15048	7.08174	7.35902	NaN	NaN	NaN	6.88267	NaN	6.77853	NaN	NaN	6.97587	NaN	NaN	7.09743	7.16271	NaN	NaN	6.94832	6.98468	7.03878	7.17207	6.91195	7.16748	NaN	NaN	6.94492	NaN	NaN	NaN	7.14554	NaN	7.0739	NaN	6.85293	7.06588	7.21561	6.8218	NaN	NaN	7.12074	NaN	NaN	NaN
Q9BWP8;Q9BWP8-9;Q9BWP8-8;Q9BWP8-7;Q9BWP8-6;Q9BWP8-5;Q9BWP8-4;Q9BWP8-3;Q9BWP8-2;Q9BWP8-10	Collectin-11	COLEC11	7.16453	7.24812	7.23341	7.28932	7.12863	7.08483	7.30773	6.94761	NaN	NaN	7.20777	7.09608	7.44612	7.0989	NaN	NaN	6.97522	7.05404	6.77895	NaN	NaN	6.66427	NaN	NaN	NaN	NaN	6.78104	NaN	7.1085	7.2738	7.34407	7.09534	7.01912	NaN	6.99846	7.14307	7.04871	NaN	7.03088	6.93698	NaN	7.11421	NaN	6.72933	7.26133	7.10995	7.22186
Q9BXR6	Complement factor H-related protein 5	CFHR5	7.76245	7.65675	7.79619	7.86503	7.56309	7.82901	7.81947	7.83811	7.71344	7.6803	7.8032	7.84035	7.63316	7.80084	7.5514	7.96218	7.96349	7.71685	NaN	7.62159	7.6507	8.00839	7.77914	7.76387	7.63383	7.87001	7.97169	7.79996	7.72952	7.98218	NaN	7.8526	7.64663	7.69415	NaN	7.7989	7.77182	7.88373	NaN	7.68012	7.58326	7.66051	7.51481	7.59232	NaN	7.88818	7.68384
Q9H257;Q9H257-3;Q9H257-2	Caspase recruitment domain-containing protein 9	CARD9	8.1066	8.03707	8.08713	7.95243	8.51536	8.09615	8.21888	8.18024	7.97339	7.74371	8.11412	7.79591	7.9075	7.90988	7.81412	7.84752	7.98149	7.96793	7.61255	7.64643	7.71392	7.70517	NaN	NaN	NaN	7.98599	NaN	7.74088	7.69378	7.6265	7.71615	NaN	7.83644	7.53308	7.85227	7.75307	7.46145	8.05616	7.7221	7.92042	7.84142	NaN	7.77837	7.75231	7.71956	8.13108	NaN
Q9H4B7	Tubulin beta-1 chain	TUBB1	NaN	7.31418	NaN	7.0917	7.54527	8.40754	8.10182	NaN	NaN	7.55232	7.65671	8.12588	7.36992	NaN	7.5328	NaN	6.95961	7.69233	8.30832	8.66533	7.72255	7.62902	NaN	NaN	7.99116	9.03161	8.08956	7.89555	NaN	NaN	NaN	7.54481	8.12582	7.96546	8.57061	NaN	NaN	NaN	7.11432	7.44644	7.428	7.82322	NaN	7.29554	7.55729	7.58965	7.79277
Q9H773	dCTP pyrophosphatase 1	DCTPP1	NaN	NaN	NaN	NaN	NaN	NaN	NaN	NaN	NaN	NaN	NaN	NaN	NaN	NaN	NaN	NaN	NaN	NaN	NaN	7.6746	NaN	NaN	NaN	NaN	NaN	NaN	NaN	NaN	NaN	NaN	NaN	NaN	NaN	NaN	NaN	NaN	NaN	NaN	NaN	NaN	NaN	NaN	NaN	NaN	NaN	NaN	NaN
Q9HBR0	Putative sodium-coupled neutral amino acid transporter 10	SLC38A10	NaN	NaN	NaN	NaN	NaN	NaN	NaN	NaN	NaN	NaN	NaN	NaN	NaN	NaN	NaN	NaN	NaN	NaN	NaN	NaN	NaN	NaN	NaN	NaN	NaN	NaN	NaN	NaN	NaN	NaN	NaN	NaN	NaN	NaN	NaN	NaN	NaN	NaN	NaN	NaN	NaN	NaN	NaN	NaN	NaN	NaN	NaN
Q9NPH3-5;Q9NPH3-2;H7C3W4;C9J9W1;Q9NPH3-3	Interleukin-1 receptor accessory protein	IL1RAP	7.00954	7.02719	NaN	6.86627	NaN	NaN	7.09297	6.94888	7.45417	7.16221	NaN	7.22925	7.05507	7.32637	7.0304	NaN	6.99308	NaN	NaN	6.99965	NaN	NaN	7.164	6.9171	NaN	6.98675	6.79239	NaN	NaN	7.25525	7.10965	NaN	7.07284	7.16738	NaN	7.37913	7.63813	7.59862	7.47358	7.26133	7.49663	7.44301	7.08325	7.34562	7.19994	7.23411	7.42085
Q9NPY3	Complement component C1q receptor	CD93	NaN	NaN	NaN	NaN	6.30046	6.30479	NaN	NaN	6.42498	NaN	NaN	NaN	NaN	NaN	NaN	NaN	NaN	NaN	NaN	NaN	NaN	NaN	NaN	NaN	NaN	NaN	NaN	NaN	NaN	NaN	NaN	NaN	NaN	NaN	NaN	NaN	NaN	NaN	NaN	NaN	NaN	NaN	NaN	NaN	NaN	NaN	NaN
Q9NR30;Q9NR30-2	Nucleolar RNA helicase 2	DDX21	NaN	NaN	NaN	NaN	NaN	NaN	NaN	NaN	NaN	NaN	NaN	6.592	NaN	NaN	NaN	NaN	NaN	NaN	NaN	NaN	NaN	NaN	NaN	NaN	NaN	NaN	NaN	NaN	NaN	NaN	NaN	NaN	NaN	NaN	NaN	NaN	NaN	NaN	NaN	NaN	NaN	NaN	NaN	NaN	NaN	NaN	NaN
Q9NZP8;H0YFL7	Complement C1r subcomponent-like protein	C1RL	8.61234	8.76112	8.65869	8.69668	8.55926	8.71526	8.77485	8.59095	8.70962	8.65577	8.67732	8.7902	8.65691	8.56386	8.63468	8.66302	8.53664	8.65332	8.61599	8.5934	8.44531	8.77601	8.69495	8.68814	8.67889	8.65701	8.7531	8.71024	8.66507	8.7304	8.67063	8.76438	8.57329	8.63432	8.68727	8.4807	8.68413	8.57442	8.60922	8.5718	8.66011	8.60753	8.53621	8.59274	8.50624	8.55186	8.55352
Q9UBB4;Q9UBB4-2	Ataxin-10	ATXN10	NaN	NaN	NaN	NaN	NaN	NaN	NaN	NaN	NaN	NaN	NaN	NaN	NaN	NaN	NaN	NaN	NaN	NaN	NaN	NaN	NaN	NaN	NaN	NaN	NaN	NaN	NaN	NaN	NaN	NaN	NaN	NaN	NaN	NaN	NaN	NaN	NaN	NaN	NaN	NaN	NaN	NaN	NaN	NaN	NaN	NaN	NaN
Q9UGM5;Q9UGM5-2;E9PG08	Fetuin-B	FETUB	8.341	8.26093	8.33604	8.28612	8.42039	8.32944	8.61434	8.26553	8.26802	8.20992	8.45471	8.29294	8.34024	8.21123	8.30888	8.31586	8.27537	8.37936	8.24167	8.30175	8.2813	8.60044	8.70932	8.56137	8.51738	8.61472	8.66258	8.62557	8.49141	8.4374	8.41056	8.4801	8.36606	8.4846	8.39532	8.26045	8.29602	8.23791	8.20998	8.20778	8.25203	8.2999	8.00332	7.98005	7.89585	8.22285	7.9584
Q9UHG3;F8W8W4;Q9UHG3-2;C9JM55;C9K055;C9JGT6	Prenylcysteine oxidase 1	PCYOX1	NaN	NaN	7.47271	NaN	NaN	NaN	7.46336	7.4677	7.239	7.2878	7.32329	7.49508	7.41051	7.44045	7.3248	7.35488	NaN	7.43112	7.28992	7.55474	NaN	7.4518	7.43453	7.35205	7.49459	7.4874	7.33997	7.49655	7.24448	7.26475	7.65164	NaN	NaN	7.39771	NaN	NaN	NaN	6.80355	7.16501	NaN	NaN	NaN	7.47612	7.50269	7.0456	7.33035	7.33144
Q9ULC0;Q9ULC0-2;Q9ULC0-3	Endomucin	EMCN	NaN	NaN	NaN	NaN	NaN	NaN	NaN	NaN	NaN	NaN	NaN	NaN	NaN	NaN	NaN	NaN	NaN	NaN	NaN	NaN	NaN	NaN	NaN	NaN	NaN	NaN	NaN	NaN	NaN	NaN	NaN	NaN	NaN	NaN	NaN	NaN	NaN	NaN	NaN	NaN	NaN	NaN	NaN	NaN	NaN	NaN	NaN
Q9ULI3;Q9ULI3-2	Protein HEG homolog 1	HEG1	7.29391	7.2273	7.08291	7.15437	7.08966	NaN	7.15863	NaN	6.89227	NaN	NaN	NaN	6.90899	NaN	7.46232	7.63275	7.05073	7.09337	NaN	7.2878	7.0754	NaN	NaN	NaN	NaN	NaN	7.00954	6.57986	7.20461	7.39989	7.22032	7.3797	7.37754	7.08579	7.20656	7.12522	7.43951	7.30335	7.60147	7.21597	7.48364	7.05301	NaN	NaN	NaN	NaN	NaN
Q9UNN8	Endothelial protein C receptor	PROCR	NaN	NaN	NaN	7.04258	NaN	7.29866	7.09325	7.23641	NaN	NaN	6.91595	NaN	6.5641	NaN	7.42659	7.09065	NaN	NaN	NaN	7.44767	7.87355	NaN	NaN	6.55366	6.6697	6.95557	NaN	7.01666	6.93111	6.72823	6.91157	6.85647	6.90776	NaN	6.80498	6.72506	NaN	NaN	NaN	NaN	NaN	NaN	6.52634	NaN	NaN	NaN	NaN
Q9UNW1;Q9UNW1-3;Q9UNW1-4;Q9UNW1-2	Multiple inositol polyphosphate phosphatase 1	MINPP1	NaN	NaN	NaN	NaN	NaN	NaN	NaN	NaN	NaN	NaN	6.55557	NaN	NaN	NaN	NaN	NaN	NaN	NaN	NaN	NaN	NaN	6.6788	NaN	NaN	6.3651	NaN	6.45291	NaN	NaN	NaN	NaN	NaN	NaN	NaN	NaN	NaN	NaN	NaN	NaN	NaN	NaN	NaN	6.44815	NaN	NaN	6.52769	NaN
Q9Y3T9	Nucleolar complex protein 2 homolog	NOC2L	NaN	NaN	NaN	NaN	NaN	NaN	NaN	NaN	NaN	NaN	NaN	NaN	NaN	NaN	NaN	NaN	NaN	NaN	NaN	NaN	NaN	NaN	NaN	NaN	NaN	NaN	NaN	NaN	NaN	NaN	NaN	NaN	NaN	NaN	NaN	NaN	NaN	NaN	NaN	NaN	NaN	NaN	NaN	NaN	NaN	NaN	NaN
Q9Y490	Talin-1	TLN1	7.14308	6.6228	7.86497	7.68961	7.3825	7.14383	7.83385	7.23711	6.19844	8.61582	8.63412	6.78961	6.86013	5.67825	NaN	6.67872	8.35559	9.49866	6.79759	6.69883	8.38618	7.07572	7.068	6.81358	9.05894	6.86294	8.01356	7.3515	6.52908	7.50002	8.18893	8.00197	7.13864	6.69085	6.93052	5.88583	6.75236	7.41498	8.2891	7.40404	7.2829	6.99796	7.05373	8.05171	8.73325	8.95077	8.76507
Q9Y5C1	Angiopoietin-related protein 3	ANGPTL3	NaN	NaN	NaN	6.57823	NaN	6.27068	NaN	NaN	NaN	NaN	NaN	NaN	NaN	NaN	NaN	NaN	NaN	6.34662	NaN	NaN	NaN	NaN	NaN	NaN	NaN	NaN	NaN	NaN	NaN	6.7335	NaN	6.76478	NaN	NaN	NaN	6.65358	NaN	6.5582	NaN	NaN	NaN	NaN	NaN	NaN	NaN	6.43075	NaN
Q9Y5S9;Q9Y5S9-2	RNA-binding protein 8A	RBM8A	NaN	NaN	NaN	NaN	NaN	NaN	NaN	NaN	NaN	NaN	NaN	NaN	NaN	NaN	NaN	NaN	NaN	NaN	NaN	NaN	NaN	NaN	NaN	NaN	NaN	NaN	NaN	NaN	NaN	NaN	NaN	NaN	NaN	NaN	NaN	NaN	NaN	NaN	NaN	NaN	NaN	NaN	NaN	NaN	NaN	NaN	NaN
Q9Y5Y7	Lymphatic vessel endothelial hyaluronic acid receptor 1	LYVE1	NaN	NaN	NaN	NaN	NaN	6.91973	NaN	7.1905	7.4419	7.31359	7.15879	6.82059	7.0733	6.9448	6.82426	7.20389	7.0313	7.21029	NaN	7.29441	6.63215	7.07529	7.06967	6.93939	7.03876	6.70546	7.04989	6.69939	7.34598	7.02804	6.91567	NaN	NaN	NaN	6.89729	7.08383	7.28836	7.36719	7.40887	6.76471	7.12479	6.91673	6.64766	7.16652	NaN	7.04321	NaN
[truncated: 287 more columns]

## Sheet: Index
	_02_1	02: Individuum	_1: Timepoint
			Timepoint	Week
			_1	-8
			_2	0
			_3	4
			_4	13
			_5	26
			_6	39
			_7	52
